# Supplementary material for: Large-scale crustal growth driven by LIP magmatism during the Paleoproterozoic
Source: Nat Commun. 2025 Nov 28;16:10779. doi: 10.1038/s41467-025-65826-5 (PMC12663317; doi:10.1038/s41467-025-65826-5)
Supplement: Supplementary file 2 — Supplementary Data 1 [file 41467_2025_65826_MOESM2_ESM.xlsx]

## Sheet: Supplementary Table 1 - Nd_isot
Supplementary Table for
Large-scale crustal growth driven by LIP magmatism during the Paleoproterozoic
Matheus S. Simões, Andrew R.C. Kylander-Clark, Marcelo L. Vasquez, Carlos A. Sommer, Lucas M.M. Rossetti, John M. Cottle, Túlio A. Mendes
Compilation of whole-rock Nd isotopic data from the literature used to reproduce Figures 2 and 4.
P & C (2019) - Puetz and Condie (2019)
https://doi.org/10.1016/j.gsf.2019.04.002
Motta (2022) - Motta et al. (2022)
https://doi.org/10.1016/j.gsf.2022.101348

## Sheet: P&C(2019)
Sample ID	GPS Latitude	GPS Longitude	Minor Geologic-Geographic Unit	Rock-Type-1	Rock-Type-3	Felsic or Mafic ?	Crystal-Age or Assumed Age (Ma)	Sample 147Sm/144Nd	Sample 143Nd/144Nd	1-stage TDM1	2-stage TDM2	εNd(t)	Reference	DOI/Web Link
97-107	-15.0827	-58.9842	Santa Helena Batholith	igneous	granite	felsic	950	0.08447	0.511894	1478.93	1664.59	-0.871008	Geraldes, MC et al.	http://dx.doi.org/10.1016/S0301-9268(01)00158-21
GR-23	-10.9996	-62.9946	Sunas Province	igneous	granite	felsic	995	0.1179	0.512097	1671.51	1672.36	-0.519264	Santos, JOS et al.	https://doi.org/10.1016/S1342-937X(05)70755-15
PT-19	-12.7672	-60.167	Sunas Province	igneous	diorite	mafic	1050	0.232	0.513187	308.84	1192.68	5.98027	Santos, JOS et al.	https://doi.org/10.1016/S1342-937X(05)70755-3
GR-l0a	-10.9996	-62.9946	Sunas Province	igneous	monzogranite	felsic	1098	0.1179	0.512112	1647.83	1648.52	0.819471	Santos, JOS et al.	https://doi.org/10.1016/S1342-937X(05)70755-9
PT-74	-8.79748	-63.6941	Rondonia-Juruena Province	igneous	basalt	mafic	1100	0.13399	0.512274	1671.24	1575.79	1.73629	Santos, JOS et al.	https://doi.org/10.1016/S1342-937X(05)70755-26
GR-l0b	-10.9996	-62.9946	Sunas Province	igneous	amphibolite	mafic	1100	0.18172	0.512881	1280.78	1160.3	6.86898	Santos, JOS et al.	https://doi.org/10.1016/S1342-937X(05)70755-8
GR-20	-10.9996	-62.9946	Sunas Province	igneous	granite	felsic	1100	0.11769	0.511992	1833.19	1835.73	-1.47789	Santos, JOS et al.	https://doi.org/10.1016/S1342-937X(05)70755-11
GR-5	-10.9996	-62.9946	Sunas Province	igneous	gabbro	mafic	1110	0.19979	0.512881	2928.74	1372.79	4.31308	Santos, JOS et al.	https://doi.org/10.1016/S1342-937X(05)70755-7
GR-18	-10.9996	-62.9946	Sunas Province	igneous	gabbro	mafic	1110	0.17733	0.512754	1655.85	1317.14	5.02981	Santos, JOS et al.	https://doi.org/10.1016/S1342-937X(05)70755-10
GR-20a	-10.9996	-62.9946	Sunas Province	detrital	paragneiss	N.A.	1120	0.11587	0.511856	2009.22	2029.22	-3.67304	Santos, JOS et al.	https://doi.org/10.1016/S1342-937X(05)70755-12
GR-a1	-10.9996	-62.9946	Sunas Province	detrital	paragneiss	N.A.	1120	0.11748	0.511873	2015.96	2021.02	-3.57202	Santos, JOS et al.	https://doi.org/10.1016/S1342-937X(05)70755-13
GR-20c	-10.9996	-62.9946	Sunas Province	detrital	paragneiss	N.A.	1120	0.1195	0.51186	2079.72	2064.86	-4.11684	Santos, JOS et al.	https://doi.org/10.1016/S1342-937X(05)70755-14
PT-3	-12.7672	-60.167	Sunas Province	igneous	amphibolite	mafic	1200	0.23226	0.513209	485.296	1339.53	5.69035	Santos, JOS et al.	https://doi.org/10.1016/S1342-937X(05)70755-6
PT-4.1	-13.4869	-61.7755	Sunas Province	igneous	amphibolite	mafic	1200	0.1786	0.512832	1379.06	1265.57	6.5861	Santos, JOS et al.	https://doi.org/10.1016/S1342-937X(05)70755-5
PT-2A	-12.7672	-60.167	Sunas Province	igneous	basalt	mafic	1244	0.1623	0.512639	1512.62	1388.18	5.51848	Santos, JOS et al.	https://doi.org/10.1016/S1342-937X(05)70755-4
97-129	-15.4998	-58.2472	Alto Jauru Complex	igneous	granite	felsic	1389	0.08993	0.511595	1909.08	2061.92	-1.34437	Geraldes, MC et al.	http://dx.doi.org/10.1016/S0301-9268(01)00158-30
97-142	-15.7873	-59.2465	Rio Alegre Domain	igneous	granodiorite	felsic	1412	0.14976	0.512375	1842.18	1699.33	3.37646	Geraldes, MC et al.	http://dx.doi.org/10.1016/S0301-9268(01)00158-17
97-120E	-15.7848	-59.0573	Santa Helena Batholith	igneous	granite	felsic	1422	0.10194	0.51195	1633.04	1668.54	3.86388	Geraldes, MC et al.	http://dx.doi.org/10.1016/S0301-9268(01)00158-25
97-106	-15.0827	-58.9842	Santa Helena Batholith	igneous	granite	felsic	1423	0.12751	0.512194	1686.65	1660.48	3.97254	Geraldes, MC et al.	http://dx.doi.org/10.1016/S0301-9268(01)00158-22
WB-223A	-9.93871	-63.1312	Jamari-Jaru Complex	igneous	granitic gneiss	felsic	1424	0.1139	0.511892	1915.36	1936.54	0.562159	Payolla, BL et al.	http://dx.doi.org/10.1016/S0301-9268(02)00121-9
97-105	-15.0827	-58.9842	Santa Helena Batholith	igneous	granodiorite	felsic	1424	0.1111	0.511981	1732.32	1754.64	2.81742	Geraldes, MC et al.	http://dx.doi.org/10.1016/S0301-9268(01)00158-20
97-120W	-15.7848	-59.0573	Santa Helena Batholith	igneous	granite	felsic	1425	0.11337	0.512039	1683.88	1696.48	3.54787	Geraldes, MC et al.	http://dx.doi.org/10.1016/S0301-9268(01)00158-26
RB-10	-15.137	-58.1175	Rio Branco Suite	igneous	granite	felsic	1427	0.1165	0.511878	1988	1996.92	-0.157081	Geraldes, MC et al.	http://dx.doi.org/10.1016/S0301-9268(01)00158-48
RB-06	-15.137	-58.1175	Rio Branco Suite	igneous	gabbro	mafic	1430	0.1193	0.511914	1989.03	1981.54	0.0637385	Geraldes, MC et al.	http://dx.doi.org/10.1016/S0301-9268(01)00158-41
RB-07	-15.137	-58.1175	Rio Branco Suite	igneous	gabbro	mafic	1430	0.1241	0.511972	1997.19	1961.11	0.316267	Geraldes, MC et al.	http://dx.doi.org/10.1016/S0301-9268(01)00158-42
RB-08	-15.137	-58.1175	Rio Branco Suite	igneous	granite	felsic	1430	0.11987	0.511903	2018.72	2007.33	-0.256467	Geraldes, MC et al.	http://dx.doi.org/10.1016/S0301-9268(01)00158-49
RB-09	-15.137	-58.1175	Rio Branco Suite	igneous	granite	felsic	1430	0.11793	0.511877	2019.07	2019.62	-0.408616	Geraldes, MC et al.	http://dx.doi.org/10.1016/S0301-9268(01)00158-50
RB-11	-15.137	-58.1175	Rio Branco Suite	igneous	granite	felsic	1430	0.12392	0.511956	2020.11	1983.68	0.0361374	Geraldes, MC et al.	http://dx.doi.org/10.1016/S0301-9268(01)00158-51
RB-12	-15.137	-58.1175	Rio Branco Suite	igneous	granite	felsic	1430	0.11853	0.511858	2061.83	2058.46	-0.89096	Geraldes, MC et al.	http://dx.doi.org/10.1016/S0301-9268(01)00158-52
97-168	-15.8835	-59.0905	Santa Helena Batholith	igneous	granite	felsic	1430	0.11636	0.512068	1690.27	1694.79	3.6195	Geraldes, MC et al.	http://dx.doi.org/10.1016/S0301-9268(01)00158-28
WB-71	-9.88578	-62.9005	Jamari-Jaru Complex	igneous	granitic gneiss	felsic	1433	0.1237	0.512011	1922.96	1893.84	1.18168	Payolla, BL et al.	http://dx.doi.org/10.1016/S0301-9268(02)00121-8
WB-51	-9.93944	-63.0283	Jamari-Jaru Complex	igneous	granitic gneiss	felsic	1433	0.1291	0.512061	1955.69	1895.1	1.16513	Payolla, BL et al.	http://dx.doi.org/10.1016/S0301-9268(02)00121-11
97-115	-15.4217	-59.1267	Santa Helena Batholith	igneous	granite	felsic	1433	0.13289	0.512183	1818.85	1758.83	2.85495	Geraldes, MC et al.	http://dx.doi.org/10.1016/S0301-9268(01)00158-24
97-101	-15.1117	-58.0255	Santa Helena Batholith	igneous	orthogneiss	felsic	1440	0.11961	0.512131	1647.07	1643.62	4.35478	Geraldes, MC et al.	http://dx.doi.org/10.1016/S0301-9268(01)00158-18
97-135	-14.5837	-59.6915	Santa Helena Batholith	igneous	granite	felsic	1444	0.12289	0.512114	1734.53	1719.73	3.45253	Geraldes, MC et al.	http://dx.doi.org/10.1016/S0301-9268(01)00158-27
97-169	-15.9325	-59.0953	Santa Helena Batholith	igneous	granite	felsic	1444	0.11946	0.512084	1719.88	1715.73	3.50237	Geraldes, MC et al.	http://dx.doi.org/10.1016/S0301-9268(01)00158-29
97-102	-15.1117	-58.0255	Santa Helena Batholith	igneous	orthogneiss	felsic	1449	0.09719	0.511841	1708.32	1764.84	2.94626	Geraldes, MC et al.	http://dx.doi.org/10.1016/S0301-9268(01)00158-19
97-141	-15.4107	-59.2442	Rio Alegre Domain	igneous	granite	felsic	1449	0.14485	0.512274	1933.19	1797.27	2.53913	Geraldes, MC et al.	http://dx.doi.org/10.1016/S0301-9268(01)00158-16
97-108	-15.152	-58.9223	Santa Helena Batholith	igneous	granite	felsic	1456	0.11445	0.512036	1706.68	1716.04	3.62101	Geraldes, MC et al.	http://dx.doi.org/10.1016/S0301-9268(01)00158-23
97-113	-15.3528	-59.2572	Rio Alegre Domain	igneous	tonalite	felsic	1465	0.10658	0.511965	1682.2	1708.2	3.81009	Geraldes, MC et al.	http://dx.doi.org/10.1016/S0301-9268(01)00158-9
RB-01	-15.137	-58.1175	Rio Branco Suite	igneous	gabbro	mafic	1470	0.13511	0.512137	1958.31	1871	1.83987	Geraldes, MC et al.	http://dx.doi.org/10.1016/S0301-9268(01)00158-43
RB-02	-15.137	-58.1175	Rio Branco Suite	igneous	gabbro	mafic	1470	0.13497	0.512104	2018.11	1920.91	1.22023	Geraldes, MC et al.	http://dx.doi.org/10.1016/S0301-9268(01)00158-44
RB-03	-15.137	-58.1175	Rio Branco Suite	igneous	gabbro	mafic	1470	0.1338	0.512132	1935.85	1858.94	1.98975	Geraldes, MC et al.	http://dx.doi.org/10.1016/S0301-9268(01)00158-45
RB-OS	-15.137	-58.1175	Rio Branco Suite	igneous	gabbro	mafic	1470	0.13867	0.512158	2008.37	1892.06	1.5777	Geraldes, MC et al.	http://dx.doi.org/10.1016/S0301-9268(01)00158-46
537-79	-15.3548	-58.8705	Rondonia-Juruena Province	igneous	granite	felsic	1470	0.097464	0.511593	2034.59	2156.02	-1.69097	Santos, JOS et al.	https://doi.org/10.1016/S1342-937X(05)70755-27
97-121	-15.8718	-59.2078	Rio Alegre Domain	igneous	orthogneiss	felsic	1470	0.14968	0.512397	1787.97	1682.64	4.17476	Geraldes, MC et al.	http://dx.doi.org/10.1016/S0301-9268(01)00158-10
RB-04	-15.137	-58.1175	Rio Branco Suite	igneous	gabbro	mafic	1471	0.07603	0.511351	1985.14	2211.01	-2.35956	Geraldes, MC et al.	http://dx.doi.org/10.1016/S0301-9268(01)00158-47
97-136	-15.2953	-58.3695	Alto Jauru Complex	igneous	granodiorite	felsic	1480	0.09751	0.511758	1820.98	1894.14	1.65924	Geraldes, MC et al.	http://dx.doi.org/10.1016/S0301-9268(01)00158-35
97-140	-15.6712	-59.1508	Rio Alegre Domain	igneous	tonalite	felsic	1481	0.14737	0.512385	1753.4	1669.75	4.447	Geraldes, MC et al.	http://dx.doi.org/10.1016/S0301-9268(01)00158-15
97-137	-15.6368	-59.3425	Rio Alegre Domain	igneous	granulite	N.A.	1494	0.12501	0.512061	1866.05	1838.84	2.48477	Geraldes, MC et al.	http://dx.doi.org/10.1016/S0301-9268(01)00158-14
97-123	-15.7365	-59.198	Rio Alegre Domain	igneous	granite	felsic	1510	0.11409	0.512063	1659.55	1665.7	4.7945	Geraldes, MC et al.	http://dx.doi.org/10.1016/S0301-9268(01)00158-12
97-124	-15.6778	-59.1998	Rio Alegre Domain	igneous	meta-dacite	felsic	1513	0.15967	0.512512	1794.97	1672.1	4.74329	Geraldes, MC et al.	http://dx.doi.org/10.1016/S0301-9268(01)00158-13
97-122	-15.7635	-59.1867	Rio Alegre Domain	igneous	meta-dacite	felsic	1517	0.16007	0.512497	1850.53	1703.8	4.39067	Geraldes, MC et al.	http://dx.doi.org/10.1016/S0301-9268(01)00158-11
PT33ASU	-0.11931	-67.0732	Rio Negro Granitic Province	igneous	monzogranite	felsic	1520	0.104547	0.511624	2122.87	2207.85	-1.82812	Santos, JOS et al.	https://doi.org/10.1016/S1342-937X(05)70755-30
PT33ASW	-0.11931	-67.0732	Rio Negro Granitic Province	igneous	monzogranite	felsic	1520	0.11155	0.511671	2198	2243.89	-2.27777	Santos, JOS et al.	https://doi.org/10.1016/S1342-937X(05)70755-31
UA6W	-0.11931	-67.0732	Rio Negro Granitic Province	igneous	monzogranite	felsic	1520	0.108585	0.511651	2165.11	2228.8	-2.08936	Santos, JOS et al.	https://doi.org/10.1016/S1342-937X(05)70755-32
MIAB16	-0.39133	-64.998	Rio Negro Granitic Province	igneous	granodiorite	felsic	1520	0.075288	0.511123	2223.01	2537.31	-5.91472	Santos, JOS et al.	https://doi.org/10.1016/S1342-937X(05)70755-34
DFHR-10	2.58968	-61.1759	Mucajai AMG Complex	igneous	granite	felsic	1526	0.1029	0.511558	2181.34	2285.01	-2.72557	Ashwal, LD & Bybee, GM	http://dx.doi.org/10.1016/j.earscirev.2017.09.005
DFHR-01	2.24194	-61.5261	Mucajai AMG Complex	igneous	anorthosite	felsic	1526	0.1197	0.511771	2226.86	2214.54	-1.85424	Ashwal, LD & Bybee, GM	http://dx.doi.org/10.1016/j.earscirev.2017.09.002
DFHR-04	2.21348	-61.4275	Mucajai AMG Complex	igneous	monzonite	felsic	1526	0.1298	0.511853	2345.66	2244.64	-2.23224	Ashwal, LD & Bybee, GM	http://dx.doi.org/10.1016/j.earscirev.2017.09.003
DFHR-08	2.20619	-61.3481	Mucajai AMG Complex	igneous	granite	felsic	1526	0.0984	0.51155	2107.25	2226.57	-1.99838	Ashwal, LD & Bybee, GM	http://dx.doi.org/10.1016/j.earscirev.2017.09.004
WB-44A	-9.61417	-63.0697	Jamari-Jaru Complex	igneous	orthogneiss	felsic	1526	0.1158	0.511853	2012.42	2023.72	0.517512	Payolla, BL et al.	http://dx.doi.org/10.1016/S0301-9268(02)00121-10
WB-36	-9.73602	-62.1683	Uniao Massif	igneous	syenite	felsic	1532	0.1208	0.511886	2066.41	2050.86	0.240587	Bettencourt, JS et al.	http://dx.doi.org/10.1016/S0301-9268(98)00126-0
97-138	-15.2995	-58.3285	Alto Jauru Complex	igneous	granite	felsic	1536	0.0805	0.511501	1881.33	2016.88	0.708168	Geraldes, MC et al.	http://dx.doi.org/10.1016/S0301-9268(01)00158-36
97-134	-15.5997	-58.1305	Alto Jauru Complex	igneous	tonalite	felsic	1536	0.12247	0.511913	2059.33	2034.97	0.478425	Geraldes, MC et al.	http://dx.doi.org/10.1016/S0301-9268(01)00158-34
AR-3-1	-8.83639	-63.4588	Jamari-Jaru Complex	igneous	monzogranite	felsic	1544	0.145	0.512101	2317.11	2098.88	-0.240895	Payolla, BL et al.	http://dx.doi.org/10.1016/S0301-9268(02)00121-9
97-139	-15.2995	-58.3285	Alto Jauru Complex	igneous	granite	felsic	1546	0.08834	0.511602	1876.58	1979.23	1.27621	Geraldes, MC et al.	http://dx.doi.org/10.1016/S0301-9268(01)00158-37
97-150	-15.2995	-58.3285	Alto Jauru Complex	igneous	tonalite	felsic	1546	0.11774	0.511884	2004.09	2005.43	0.947863	Geraldes, MC et al.	http://dx.doi.org/10.1016/S0301-9268(01)00158-40
97-145	-15.1875	-58.33	Alto Jauru Complex	igneous	orthogneiss	felsic	1556	0.09165	0.511605	1923.44	2024.81	0.812175	Geraldes, MC et al.	http://dx.doi.org/10.1016/S0301-9268(01)00158-38
WB-46A	-9.97556	-63.0392	Jamari-Jaru Complex	igneous	granitic gneiss	felsic	1560	0.12	0.511891	2040.83	2030.87	0.774146	Payolla, BL et al.	http://dx.doi.org/10.1016/S0301-9268(02)00121-7
WB-46C	-9.97556	-63.0392	Jamari-Jaru Complex	igneous	granitic gneiss	felsic	1560	0.0846	0.511455	1994.48	2146.4	-0.65522	Payolla, BL et al.	http://dx.doi.org/10.1016/S0301-9268(02)00121-8
97-132	-15.5713	-58.1763	Alto Jauru Complex	igneous	granite	felsic	1564	0.09336	0.511632	1916.72	2007.73	1.10541	Geraldes, MC et al.	http://dx.doi.org/10.1016/S0301-9268(01)00158-32
PT-14f-2	-8.47821	-63.983	Rondonia-Juruena Province	igneous	charnockite	felsic	1570	0.09261	0.511715	1801.38	1862.89	2.96276	Santos, JOS et al.	https://doi.org/10.1016/S1342-937X(05)70755-17
MS-6030	-9.69233	-62.0137	Jamari-Jaru Complex	igneous	granitic gneiss	felsic	1570	0.125	0.511956	2044.54	2009.89	1.13578	Payolla, BL et al.	http://dx.doi.org/10.1016/S0301-9268(02)00121-7
PT-15f	-9.69452	-65.3629	Rondonia-Juruena Province	igneous	charnockite	felsic	1570	0.1	0.511763	1853.97	1907.51	2.40911	Santos, JOS et al.	https://doi.org/10.1016/S1342-937X(05)70755-19
PT-537-10	-15.7388	-58.9218	Rondonia-Juruena Province	igneous	charnockite	felsic	1570	0.0862	0.511547	1910.42	2023.76	0.968194	Santos, JOS et al.	https://doi.org/10.1016/S1342-937X(05)70755-21
PT-21	-9.42198	-62.0272	Rondonia-Juruena Province	igneous	granite	felsic	1580	0.120314	0.511898	2036.34	2025.38	1.04592	Santos, JOS et al.	https://doi.org/10.1016/S1342-937X(05)70755-23
PT-39	-10.497	-61.4161	Rondonia-Juruena Province	igneous	granite	felsic	1580	0.10366	0.511772	1902.9	1951.41	1.96604	Santos, JOS et al.	https://doi.org/10.1016/S1342-937X(05)70755-22
PT-143	-9.69452	-65.3629	Rondonia-Juruena Province	igneous	granulite	N.A.	1660	0.17	0.512342	2801.35	2180.65	-0.0892271	Santos, JOS et al.	https://doi.org/10.1016/S1342-937X(05)70755-20
PT-51	-10.1568	-60.6544	Rondonia-Juruena Province	igneous	dacite	felsic	1690	0.111464	0.511902	1855.22	1866.55	4.13956	Santos, JOS et al.	https://doi.org/10.1016/S1342-937X(05)70755-16
GR-62	-9.82055	-63.1358	Jamari Complex	igneous	orthogneiss	felsic	1730	0.1234	0.511814	2245.68	2216.65	0.196713	Scandolara, JE et al.	https://doi.org/10.1016/j.jsames.2013.04.005
WB-70a	-9.93611	-63.005	Jamari-Jaru Complex	igneous	granulite	N.A.	1730	0.123	0.511764	2318.89	2288.21	-0.693739	Payolla, BL et al.	http://dx.doi.org/10.1016/S0301-9268(02)00121-3
WB-70b	-9.93611	-63.005	Jamari-Jaru Complex	igneous	granulite	N.A.	1730	0.1222	0.511798	2242.79	2220.37	0.150751	Payolla, BL et al.	http://dx.doi.org/10.1016/S0301-9268(02)00121-4
WB-70.1	-9.93611	-63.005	Jamari-Jaru Complex	igneous	granulite	N.A.	1730	0.123	0.511764	2318.89	2288.21	-0.693739	Payolla, BL et al.	http://dx.doi.org/10.1016/S0301-9268(02)00121-5
WB-70.2	-9.93611	-63.005	Jamari-Jaru Complex	igneous	granulite	N.A.	1730	0.1222	0.511798	2242.79	2220.37	0.150751	Payolla, BL et al.	http://dx.doi.org/10.1016/S0301-9268(02)00121-6
WB-223B	-9.93871	-63.1312	Jamari-Jaru Complex	igneous	granulite	N.A.	1730	0.1505	0.512263	2131.08	1994.78	2.95228	Payolla, BL et al.	http://dx.doi.org/10.1016/S0301-9268(02)00121-6
JS-55	-10.2923	-62.6447	Jamari Complex	igneous	orthogneiss	felsic	1730	0.1105	0.511657	2196.24	2232.92	-0.00348381	Scandolara, JE et al.	https://doi.org/10.1016/j.jsames.2013.04.012
PT-19	-10.3108	-59.6249	Tapajos-Parima Province	igneous	orthogneiss	felsic	1730	0.113097	0.511602	2334.87	2366.02	-1.66002	Santos, JOS et al.	https://doi.org/10.1016/S1342-937X(05)70755-44
PT-7	-10.3108	-59.6249	Tapajos-Parima Province	igneous	orthogneiss	felsic	1730	0.117557	0.511757	2199.52	2201.8	0.382533	Santos, JOS et al.	https://doi.org/10.1016/S1342-937X(05)70755-45
JS-23B	-11.0251	-62.7281	Jamari Complex	igneous	orthogneiss	felsic	1730	0.1127	0.51184	1970.47	1983.86	3.09149	Scandolara, JE et al.	https://doi.org/10.1016/j.jsames.2013.04.010
JS-07	-11.0199	-62.6745	Jamari Complex	igneous	orthogneiss	felsic	1740	0.1369	0.511912	2445.14	2305.86	-0.815328	Scandolara, JE et al.	https://doi.org/10.1016/j.jsames.2013.04.008
97-149	-15.3	-58.3083	Alto Jauru Complex	igneous	orthogneiss	felsic	1740	0.10557	0.511712	2020.05	2056.53	2.29132	Geraldes, MC et al.	http://dx.doi.org/10.1016/S0301-9268(01)00158-39
B-250A	-9.33	-62.82	Jamari-Jaru Complex	igneous	orthogneiss	felsic	1750	0.1146	0.511693	2231.7	2248.93	0.000629553	Payolla, BL et al.	http://dx.doi.org/10.1016/S0301-9268(02)00121-5
B-250A	-9.34111	-62.8461	Jamari Complex	igneous	orthogneiss	felsic	1750	0.1146	0.511693	2231.7	2248.93	0.000629553	Scandolara, JE et al.	https://doi.org/10.1016/j.jsames.2013.04.002
B-335	-9.37944	-63.0014	Jamari-Jaru Complex	igneous	orthogneiss	felsic	1750	0.118	0.511656	2368.61	2368.74	-1.49115	Payolla, BL et al.	http://dx.doi.org/10.1016/S0301-9268(02)00121-3
B-335	-9.37944	-63.0014	Jamari-Jaru Complex	igneous	orthogneiss	felsic	1750	0.118	0.511656	2368.61	2368.74	-1.49115	Payolla, BL et al.	http://dx.doi.org/10.1016/S0301-9268(02)00121-4
JL-10	-9.89264	-63.1336	Jamari Complex	igneous	orthogneiss	felsic	1750	0.1286	0.511847	2323.45	2259.97	-0.139472	Scandolara, JE et al.	https://doi.org/10.1016/j.jsames.2013.04.006
JL-73	-10.146	-62.7275	Jamari Complex	igneous	orthogneiss	felsic	1750	0.116	0.511679	2285.03	2296.33	-0.589429	Scandolara, JE et al.	https://doi.org/10.1016/j.jsames.2013.04.007
JS-218	-10.3944	-62.1172	Jamari Complex	igneous	orthogneiss	felsic	1750	0.1207	0.511717	2338.09	2321.6	-0.904894	Scandolara, JE et al.	https://doi.org/10.1016/j.jsames.2013.04.013
JS-243	-10.6383	-62.7333	Jamari Complex	igneous	orthogneiss	felsic	1750	0.1299	0.512042	2008.46	1976.33	3.38806	Scandolara, JE et al.	https://doi.org/10.1016/j.jsames.2013.04.014
JS-27	-10.9032	-62.768	Jamari Complex	igneous	orthogneiss	felsic	1750	0.1039	0.511858	1788.71	1794.43	5.64678	Scandolara, JE et al.	https://doi.org/10.1016/j.jsames.2013.04.011
JS-93	-11.0094	-62.3022	Jamari Complex	igneous	orthogneiss	felsic	1750	0.1292	0.512031	2011.57	1980.98	3.33041	Scandolara, JE et al.	https://doi.org/10.1016/j.jsames.2013.04.015
JS-07A	-11.0199	-62.6745	Jamari Complex	igneous	orthogneiss	felsic	1750	0.1371	0.512063	2154.57	2073.8	2.17567	Scandolara, JE et al.	https://doi.org/10.1016/j.jsames.2013.04.009
PT-14f-3	-8.47821	-63.983	Rondonia-Juruena Province	igneous	trondhjemite	felsic	1755	0.12364	0.511815	2249.95	2220.85	0.399548	Santos, JOS et al.	https://doi.org/10.1016/S1342-937X(05)70755-18
PT-61	-9.42198	-62.0272	Rondonia-Juruena Province	igneous	granulite	N.A.	1755	0.130123	0.511857	2347.45	2272.43	-0.243883	Santos, JOS et al.	https://doi.org/10.1016/S1342-937X(05)70755-24
PT-72	-10.4332	-62.4844	Rondonia-Juruena Province	igneous	granulite	N.A.	1755	0.134611	0.511964	2275.91	2185.49	0.837521	Santos, JOS et al.	https://doi.org/10.1016/S1342-937X(05)70755-25
97-131	-15.3328	-58.2075	Alto Jauru Complex	igneous	felsic tuff	felsic	1758	0.1072	0.51174	2011.09	2039.75	2.68335	Geraldes, MC et al.	http://dx.doi.org/10.1016/S0301-9268(01)00158-31
GR-34	-9.84239	-62.9787	Jamari Complex	igneous	orthogneiss	felsic	1760	0.1328	0.511888	2366.83	2273	-0.200566	Scandolara, JE et al.	https://doi.org/10.1016/j.jsames.2013.04.003
GR-34A	-9.84239	-62.9787	Jamari Complex	igneous	orthogneiss	felsic	1760	0.1354	0.512112	2013.7	1967.57	3.59871	Scandolara, JE et al.	https://doi.org/10.1016/j.jsames.2013.04.004
JL-78	-10.1609	-62.8339	Jamari Complex	igneous	tonalite	felsic	1760	0.1069	0.511669	2105.78	2146	1.38344	Santos, JOS et al.	http://dx.doi.org/10.1016/j.precamres.2008.06.010
GR-35	-11.2055	-61.8972	Jamari Complex	igneous	quartz diorite	felsic	1761	0.13455	0.512016	2175.16	2103.54	1.91856	Santos, JOS et al.	http://dx.doi.org/10.1016/j.precamres.2008.06.009
MRRL-31	-0.39133	-64.998	Rio Negro Granitic Province	igneous	orthogneiss	felsic	1780	0.064007	0.511026	2154.33	2365.87	-1.14176	Santos, JOS et al.	https://doi.org/10.1016/S1342-937X(05)70755-29
97-133	-15.4912	-58.158	Alto Jauru Complex	igneous	granitic gneiss	felsic	1790	0.10889	0.511711	2085.05	2113.23	2.09666	Geraldes, MC et al.	http://dx.doi.org/10.1016/S0301-9268(01)00158-33
MA-21A	1.78603	-68.0843	Cauaburi Complex	igneous	meta-granite	felsic	1809	0.0863	0.511425	2056.45	2138.57	1.97696	da Silva Veras, R et al.	https://doi.org/10.1016/j.jsames.2018.07.003
MA-02	1.4731	-68.1849	Cauaburi Complex	igneous	migmatite-leucosome	felsic	1809	0.1086	0.511614	2218.48	2258.84	0.479893	da Silva Veras, R et al.	https://doi.org/10.1016/j.jsames.2018.07.004
RB-24	1.80913	-61.1563	Central Amazon Province	igneous	charnockite	felsic	1827	0.1209	0.51114	3276.49	3232.82	-11.501	Santos, JOS et al.	https://doi.org/10.1016/S1342-937X(05)70755-37
MP-39	1.80913	-61.1563	Central Amazon Province	igneous	charnockite	felsic	1827	0.1183	0.51143	2732.22	2729.57	-5.20529	Santos, JOS et al.	https://doi.org/10.1016/S1342-937X(05)70755-38
PL-24	1.80913	-61.1563	Central Amazon Province	igneous	charnockite	felsic	1827	0.1216	0.51112	3333.62	3277.19	-12.0578	Santos, JOS et al.	https://doi.org/10.1016/S1342-937X(05)70755-39
PL-5	-6.41487	-58.2279	Central Amazon Province	igneous	charnockite	felsic	1827	0.15	0.512053	2610.82	2348.56	-0.463562	Santos, JOS et al.	https://doi.org/10.1016/S1342-937X(05)70755-35
PL-18	-6.41487	-58.2279	Central Amazon Province	igneous	charnockite	felsic	1827	0.1	0.511541	2148.64	2209.27	1.28084	Santos, JOS et al.	https://doi.org/10.1016/S1342-937X(05)70755-36
PASP35	0.14028	-69.2876	Rio Negro Granitic Province	igneous	tonalite	felsic	1830	0.13248	0.511771	2574.32	2461.71	-1.83794	Santos, JOS et al.	https://doi.org/10.1016/S1342-937X(05)70755-33
CE7	-6.95047	-55.4534	Novo Progresso Formation	detrital	sandstone	N.A.	1850	0.1663	0.512099	3353.33	2593.96	-3.31129	Klein, EL et al.	https://doi.org/10.29396/jgsb.2018.v1.n1.3
SG3	-7.02071	-55.4195	Novo Progresso Formation	detrital	chert	N.A.	1850	0.0931	0.511608	1942.66	1966.82	4.52862	Klein, EL et al.	https://doi.org/10.29396/jgsb.2018.v1.n1.4
SG4A	-7.02162	-55.4208	Novo Progresso Formation	detrital	sandstone	N.A.	1850	0.1078	0.511392	2517.47	2588.84	-3.21152	Klein, EL et al.	https://doi.org/10.29396/jgsb.2018.v1.n1.5
SG5	-7.0584	-55.4073	Novo Progresso Formation	detrital	siltstone	N.A.	1850	0.1016	0.511353	2431.68	2531.61	-2.49677	Klein, EL et al.	https://doi.org/10.29396/jgsb.2018.v1.n1.6
M68	0.82123	-61.2014	Tapajos-Parima Province	igneous	granodiorite	felsic	1900	0.111662	0.511636	2252.08	2275.5	1.20104	Santos, JOS et al.	https://doi.org/10.1016/S1342-937X(05)70755-49
AL9b	-2.72839	-64.6751	Tapajos-Parima Province	detrital	arkose	N.A.	1900	0.10731	0.511665	2119.5	2144.1	2.83607	Santos, JOS et al.	https://doi.org/10.1016/S1342-937X(05)70755-48
JO-69	-5.78117	-57.02	Parauari Suite	igneous	gabbro	mafic	1900	0.1083	0.511506	2366.56	2414.01	-0.523121	Santos, JOS et al.	https://doi.org/10.1016/S1342-937X(05)70755-46
JO-66	-6.17917	-55.9615	Tapajos-Parima Province	igneous	meta-andesite	mafic	1900	0.0831	0.511114	2365.34	2535.35	-2.03066	Santos, JOS et al.	https://doi.org/10.1016/S1342-937X(05)70755-47
PT13-2	-10.159	-53.5741	Tapajos-Parima Province	igneous	rhyolite	felsic	1900	0.11477	0.511688	2243.12	2254.79	1.45858	Santos, JOS et al.	https://doi.org/10.1016/S1342-937X(05)70755-50
PT-25	-2.57057	-58.1179	Tapajos-Parima Province	igneous	granite	felsic	1920	0.119316	0.511758	2238.62	2234.3	1.9175	Santos, JOS et al.	https://doi.org/10.1016/S1342-937X(05)70755-42
PT-26	-2.57057	-58.1179	Tapajos-Parima Province	igneous	granodiorite	felsic	1920	0.070159	0.511081	2188.24	2322.56	0.822656	Santos, JOS et al.	https://doi.org/10.1016/S1342-937X(05)70755-43
MA-5	-6.83075	-56.8499	Tapajos-Parima Province	igneous	tonalite	felsic	1960	0.120884	0.511773	2251.81	2243.07	2.21712	Santos, JOS et al.	https://doi.org/10.1016/S1342-937X(05)70755-40
MA-13	-6.83075	-56.8499	Tapajos-Parima Province	igneous	tonalite	felsic	1960	0.122166	0.511749	2322.6	2306.88	1.42239	Santos, JOS et al.	https://doi.org/10.1016/S1342-937X(05)70755-41
PO05	-15.3548	-58.8705	Rondonia-Juruena Province	igneous	tonalite	felsic	1970	0.119499	0.511841	2110.12	2107.95	4.00083	Santos, JOS et al.	https://doi.org/10.1016/S1342-937X(05)70755-28
LT-17	-0.06008	-52.9669	Jari Domain	igneous	syenogranite	felsic	2030	0.1151	0.511424	2653.46	2672.51	-2.42033	da Rosa-Costa, LT et al.	http://dx.doi.org/10.1016/j.gr.2006.02.016
JM-25	0.43164	-53.1726	Parintins Intrusive Suite	igneous	monzogranite	felsic	2050	0.08591	0.511	2551.15	2719.51	-2.79689	da Rosa-Costa, LT et al.	http://dx.doi.org/10.1016/j.gr.2006.02.013
EG83	0.61546	-51.7665	Transamazonian Greenstone Belt	igneous	granite	felsic	2060	0.136602	0.511921	2418.2	2348.56	1.92448	Santos, JOS et al.	https://doi.org/10.1016/S1342-937X(05)70755-53
EG18	0.61546	-51.7665	Transamazonian Greenstone Belt	igneous	tonalite	felsic	2060	0.082788	0.510443	3129.53	3523.77	-12.7448	Santos, JOS et al.	https://doi.org/10.1016/S1342-937X(05)70755-54
EGO2	0.61546	-51.7665	Transamazonian Greenstone Belt	igneous	tonalite	felsic	2060	0.087394	0.510508	3165.4	3519.59	-12.6953	Santos, JOS et al.	https://doi.org/10.1016/S1342-937X(05)70755-55
MV-71A	0.03177	-53.8021	Igarape Urucu Intrusive Suite	igneous	orthogneiss	felsic	2060	0.09138	0.510909	2775.99	2975.55	-5.89222	da Rosa-Costa, LT et al.	http://dx.doi.org/10.1016/j.gr.2006.02.028
LT-185A	0.14322	-53.8456	Igarape Urucu Intrusive Suite	igneous	charnockite	felsic	2070	0.08993	0.510938	2708.57	2896.24	-4.79924	da Rosa-Costa, LT et al.	http://dx.doi.org/10.1016/j.gr.2006.02.018
MV-68A	0.10839	-53.8182	Igarape Urucu Intrusive Suite	igneous	charnockite	felsic	2070	0.08394	0.51082	2721.24	2953.45	-5.51219	da Rosa-Costa, LT et al.	http://dx.doi.org/10.1016/j.gr.2006.02.029
MCM27	-4.19729	-50.0057	Bacaja Domain	igneous	granodiorite	felsic	2077	0.10234	0.511132	2746.05	2855.81	-4.22609	Macambira, MJB et al.	https://doi.org/10.1016/j.jsames.2009.02.009
MCM54	-4.19729	-50.0057	Bacaja Domain	igneous	granodiorite	felsic	2077	0.09319	0.511266	2371.96	2448.58	0.855563	Macambira, MJB et al.	https://doi.org/10.1016/j.jsames.2009.02.010
MCM55	-4.19729	-50.0057	Bacaja Domain	igneous	granodiorite	felsic	2077	0.08248	0.511047	2431.11	2562.78	-0.566686	Macambira, MJB et al.	https://doi.org/10.1016/j.jsames.2009.02.011
MCM56	-4.19729	-50.0057	Bacaja Domain	igneous	granodiorite	felsic	2077	0.08903	0.510957	2666.29	2845.02	-4.08821	Macambira, MJB et al.	https://doi.org/10.1016/j.jsames.2009.02.012
MDM02	-4.83056	-50.8532	Bacaja Domain	igneous	granodiorite	felsic	2085	0.09257	0.510806	2930.62	3155.78	-7.89055	Macambira, MJB et al.	https://doi.org/10.1016/j.jsames.2009.02.013
MDM04	-4.83056	-50.8532	Bacaja Domain	igneous	granodiorite	felsic	2085	0.11787	0.511376	2804.69	2805.82	-3.52435	Macambira, MJB et al.	https://doi.org/10.1016/j.jsames.2009.02.014
MDM08	-4.83056	-50.8532	Bacaja Domain	igneous	granodiorite	felsic	2085	0.13691	0.511804	2656.95	2543.92	-0.257396	Macambira, MJB et al.	https://doi.org/10.1016/j.jsames.2009.02.015
MDM09	-4.83056	-50.8532	Bacaja Domain	igneous	granodiorite	felsic	2085	0.07506	0.510642	2741.34	3036.34	-6.39233	Macambira, MJB et al.	https://doi.org/10.1016/j.jsames.2009.02.016
LT-201	-0.36625	-53.7188	Carecuru Domain	igneous	monzogranite	felsic	2100	0.10776	0.511382	2530.73	2576.96	-0.511287	da Rosa-Costa, LT et al.	http://dx.doi.org/10.1016/j.gr.2006.02.026
LT207B	-0.49499	-53.5795	Carecuru Domain	igneous	syenogranite	felsic	2100	0.10211	0.510993	2927.41	3065.13	-6.60771	da Rosa-Costa, LT et al.	http://dx.doi.org/10.1016/j.gr.2006.02.021
LT-207B	-0.49499	-53.5795	Carecuru Domain	igneous	syenogranite	felsic	2100	0.10274	0.51101	2920.89	3052.12	-6.44518	da Rosa-Costa, LT et al.	http://dx.doi.org/10.1016/j.gr.2006.02.022
LT-182C	0.43662	-53.1778	Carecuru Domain	igneous	meta-volcanic	N.A.	2140	0.10326	0.511311	2525.15	2584.62	-0.197247	da Rosa-Costa, LT et al.	http://dx.doi.org/10.1016/j.gr.2006.02.024
LT-193	-0.14174	-53.78	Carecuru Intrusive Suite	igneous	diorite	mafic	2140	0.11595	0.511583	2431.74	2438.05	1.62965	da Rosa-Costa, LT et al.	http://dx.doi.org/10.1016/j.gr.2006.02.020
LT-61A	-0.18783	-53.1546	Carecuru Domain	igneous	meta-volcanic	N.A.	2140	0.1289	0.511664	2656.24	2597.48	-0.361409	da Rosa-Costa, LT et al.	http://dx.doi.org/10.1016/j.gr.2006.02.025
LT-76	-0.24986	-53.2628	Carecuru Intrusive Suite	igneous	diorite	mafic	2140	0.11983	0.511512	2645.13	2635.57	-0.835405	da Rosa-Costa, LT et al.	http://dx.doi.org/10.1016/j.gr.2006.02.023
MV-07	0.59388	-53.1522	Jari Domain	igneous	granite	felsic	2150	0.11308	0.511415	2614.09	2638.07	-0.76324	da Rosa-Costa, LT et al.	http://dx.doi.org/10.1016/j.gr.2006.02.019
LT-191A	-0.04954	-53.8197	Paru Domain	igneous	orthogneiss	felsic	2150	0.10612	0.511415	2446.31	2483.2	1.16979	da Rosa-Costa, LT et al.	http://dx.doi.org/10.1016/j.gr.2006.02.019
LT-196B	-0.15742	-53.7842	Paru-Maratia Complex	igneous	orthogneiss	felsic	2150	0.11135	0.511422	2559.99	2588.6	-0.145466	da Rosa-Costa, LT et al.	http://dx.doi.org/10.1016/j.gr.2006.02.022
LT-202A	-0.36625	-53.7188	Paru-Maratia Complex	igneous	orthogneiss	felsic	2150	0.11773	0.511512	2587.74	2589.07	-0.15219	da Rosa-Costa, LT et al.	http://dx.doi.org/10.1016/j.gr.2006.02.021
LT-206A	-0.47716	-53.6236	Paru-Maratia Complex	igneous	orthogneiss	felsic	2150	0.07507	0.510886	2476.96	2623.88	-0.582132	da Rosa-Costa, LT et al.	http://dx.doi.org/10.1016/j.gr.2006.02.020
MCM18	-3.12942	-51.7689	Bacaja Domain	igneous	granodiorite	felsic	2150	0.0814	0.511013	2450.09	2565.07	0.15073	Macambira, MJB et al.	https://doi.org/10.1016/j.jsames.2009.02.008
LT-177	-0.18496	-53.2448	Carecuru Domain	igneous	monzogranite	felsic	2170	0.09895	0.511199	2577.87	2659.25	-0.821084	da Rosa-Costa, LT et al.	http://dx.doi.org/10.1016/j.gr.2006.02.017
EK-89	-0.33981	-52.8689	Jari Domain	igneous	monzogranite	felsic	2180	0.08917	0.511169	2413.24	2483.65	1.47225	da Rosa-Costa, LT et al.	http://dx.doi.org/10.1016/j.gr.2006.02.012
MV-65A	0.29696	-53.9629	Paru-Maratia Complex	igneous	orthogneiss	felsic	2190	0.12003	0.511543	2600.99	2592.35	0.216072	da Rosa-Costa, LT et al.	http://dx.doi.org/10.1016/j.gr.2006.02.026
MJ36	-4.54192	-50.3105	Bacaja Domain	igneous	monzogranite	felsic	2190	0.09448	0.510774	3017.36	3221.13	-7.63846	Macambira, MJB et al.	https://doi.org/10.1016/j.jsames.2009.02.006
MJ37	-4.54192	-50.3105	Bacaja Domain	igneous	monzogranite	felsic	2190	0.09492	0.510912	2854.17	3014.68	-5.05602	Macambira, MJB et al.	https://doi.org/10.1016/j.jsames.2009.02.007
S166	0.15222	-51.5885	Transamazonian Greenstone Belt	igneous	amphibolite	mafic	2264	0.194213	0.512701	3483.11	2511.28	1.96384	Santos, JOS et al.	https://doi.org/10.1016/S1342-937X(05)70755-51
S183	0.15222	-51.5885	Transamazonian Greenstone Belt	igneous	meta-tuff	N.A.	2264	0.158979	0.512205	2618.04	2466.33	2.5441	Santos, JOS et al.	https://doi.org/10.1016/S1342-937X(05)70755-52
MDM07C1	-3.78479	-51.1191	Bacaja Domain	igneous	meta-andesite	mafic	2360	0.12412	0.511549	2708.63	2686.38	0.783362	Macambira, MJB et al.	https://doi.org/10.1016/j.jsames.2009.02.003
MDM07C2	-3.78479	-51.1191	Bacaja Domain	igneous	meta-andesite	mafic	2360	0.12485	0.511476	2854.05	2818.74	-0.872016	Macambira, MJB et al.	https://doi.org/10.1016/j.jsames.2009.02.004
MDM07A	-3.78479	-51.1191	Bacaja Domain	igneous	meta-diorite	felsic	2360	0.1249	0.511549	2732.21	2705.42	0.545278	Macambira, MJB et al.	https://doi.org/10.1016/j.jsames.2009.02.005
MDM01	-4.56307	-50.3085	Bacaja Domain	igneous	orthogneiss	felsic	2440	0.11048	0.511104	3001.2	3045.47	-2.88728	Macambira, MJB et al.	https://doi.org/10.1016/j.jsames.2009.02.002
PT-09A	-8.27865	-50.0112	Carajas Greenstone Belt	igneous	granite	felsic	2573	0.09037	0.510938	2718.15	2760.13	2.04985	Santos, JOS et al.	https://doi.org/10.1016/S1342-937X(05)70755-62
JM-07	-0.0405	-52.805	Noucouru Intrusive Suite	igneous	enderbite	felsic	2600	0.11424	0.511115	3096.94	3116.59	-2.13762	da Rosa-Costa, LT et al.	http://dx.doi.org/10.1016/j.gr.2006.02.015
MV-70D	-0.04214	-53.7923	Ananai Complex	igneous	enderbite	felsic	2600	0.07963	0.510571	2913.39	3039.26	-1.16483	da Rosa-Costa, LT et al.	http://dx.doi.org/10.1016/j.gr.2006.02.027
MV-18A	0.89356	-53.3653	Noucouru Intrusive Suite	igneous	charnockite	felsic	2620	0.11156	0.511049	3113.32	3146.66	-2.3088	da Rosa-Costa, LT et al.	http://dx.doi.org/10.1016/j.gr.2006.02.024
LT-126A	0.04702	-53.0085	Guianense Complex	igneous	orthogneiss	felsic	2630	0.0952	0.510784	3022.86	3116.66	-1.82785	da Rosa-Costa, LT et al.	http://dx.doi.org/10.1016/j.gr.2006.02.015
LT-123A	-0.10003	-52.9524	Guianense Complex	igneous	orthogneiss	felsic	2630	0.09538	0.510796	3012.21	3102.75	-1.65353	da Rosa-Costa, LT et al.	http://dx.doi.org/10.1016/j.gr.2006.02.017
MV-39B	0.76695	-53.0922	Baixo Mapari Complex	igneous	granitic gneiss	felsic	2650	0.10941	0.51094	3206.35	3256.46	-3.37769	da Rosa-Costa, LT et al.	http://dx.doi.org/10.1016/j.gr.2006.02.013
LT-213	0.51627	-52.634	Noucouru Intrusive Suite	igneous	granite	felsic	2650	0.11515	0.511103	3143.49	3158.3	-2.14726	da Rosa-Costa, LT et al.	http://dx.doi.org/10.1016/j.gr.2006.02.014
LT-218	0.45122	-52.6094	Noucouru Intrusive Suite	igneous	granite	felsic	2650	0.12025	0.511207	3146.59	3135	-1.8558	da Rosa-Costa, LT et al.	http://dx.doi.org/10.1016/j.gr.2006.02.023
LT-40	0.06638	-53.011	Guianense Complex	igneous	orthogneiss	felsic	2650	0.08976	0.51076	2920.48	3000.45	-0.166325	da Rosa-Costa, LT et al.	http://dx.doi.org/10.1016/j.gr.2006.02.016
LT-11A	-0.23536	-52.7602	Jari Domain	igneous	orthogneiss	felsic	2650	0.10519	0.510939	3084.28	3142.57	-1.9485	da Rosa-Costa, LT et al.	http://dx.doi.org/10.1016/j.gr.2006.02.018
MDM03	-4.74031	-51.0026	Bacaja Domain	igneous	orthogneiss	felsic	2670	0.12845	0.511571	2806.2	2791.34	2.65595	Macambira, MJB et al.	https://doi.org/10.1016/j.jsames.2009.02.001
GB102	-6.10125	-50.3007	Carajas Greenstone Belt	igneous	meta-rhyolite	felsic	2760	0.13776	0.511789	2716.11	2725.17	4.41112	Santos, JOS et al.	https://doi.org/10.1016/S1342-937X(05)70755-63
GB104	-6.10125	-50.3007	Carajas Greenstone Belt	igneous	meta-rhyolite	felsic	2760	0.137	0.511483	3287.65	3182.87	-1.32808	Santos, JOS et al.	https://doi.org/10.1016/S1342-937X(05)70755-64
GB67	-6.10125	-50.3007	Carajas Greenstone Belt	igneous	meta-basalt	mafic	2760	0.13642	0.511781	2684.97	2699.42	4.73343	Santos, JOS et al.	https://doi.org/10.1016/S1342-937X(05)70755-65
GB82B	-6.10125	-50.3007	Carajas Greenstone Belt	igneous	meta-basalt	mafic	2760	0.18134	0.51206	5065.55	3538.17	-5.85847	Santos, JOS et al.	https://doi.org/10.1016/S1342-937X(05)70755-66
GB85	-6.10125	-50.3007	Carajas Greenstone Belt	igneous	meta-basalt	mafic	2760	0.10866	0.511286	2689.6	2682.71	4.94222	Santos, JOS et al.	https://doi.org/10.1016/S1342-937X(05)70755-67
GB86	-6.10125	-50.3007	Carajas Greenstone Belt	igneous	meta-basalt	mafic	2760	0.13524	0.511711	2778.96	2775.54	3.78054	Santos, JOS et al.	https://doi.org/10.1016/S1342-937X(05)70755-68
GB87	-6.10125	-50.3007	Carajas Greenstone Belt	igneous	meta-basalt	mafic	2760	0.13869	0.511544	3239.22	3135.58	-0.734475	Santos, JOS et al.	https://doi.org/10.1016/S1342-937X(05)70755-69
GB93	-6.10125	-50.3007	Carajas Greenstone Belt	igneous	meta-basalt	mafic	2760	0.13507	0.511634	2919.98	2891.44	2.32876	Santos, JOS et al.	https://doi.org/10.1016/S1342-937X(05)70755-70
GB94	-6.10125	-50.3007	Carajas Greenstone Belt	igneous	meta-basalt	mafic	2760	0.12437	0.511352	3047.05	3027.98	0.617611	Santos, JOS et al.	https://doi.org/10.1016/S1342-937X(05)70755-71
MV-27A	0.75434	-53.1973	Jari-Guaribas Complex	igneous	orthogneiss	felsic	2790	0.10601	0.51082	3273	3333.69	-2.90809	da Rosa-Costa, LT et al.	http://dx.doi.org/10.1016/j.gr.2006.02.025
JM-60	0.19327	-52.6233	Jari-Guaribas Complex	igneous	orthogneiss	felsic	2790	0.09022	0.510475	3277.08	3418.75	-3.97371	da Rosa-Costa, LT et al.	http://dx.doi.org/10.1016/j.gr.2006.02.014
MV-48	0.91778	-53.0947	Jari-Guaribas Complex	igneous	enderbite	felsic	2800	0.1181	0.511032	3350.61	3350.14	-3.01408	da Rosa-Costa, LT et al.	http://dx.doi.org/10.1016/j.gr.2006.02.012
PPO5A	-6.10125	-50.3007	Carajas Greenstone Belt	igneous	orthogneiss	felsic	2850	0.066835	0.510149	3092.93	3223.02	-0.898875	Santos, JOS et al.	https://doi.org/10.1016/S1342-937X(05)70755-60
PP05H	-6.10125	-50.3007	Carajas Greenstone Belt	igneous	tonalite	felsic	2850	0.089724	0.510641	3063.57	3126.79	0.306994	Santos, JOS et al.	https://doi.org/10.1016/S1342-937X(05)70755-61
AS1683	-5.54507	-49.6339	Carajas Greenstone Belt	igneous	granodiorite	felsic	2870	0.078375	0.510393	3083.86	3172.56	-0.0607007	Santos, JOS et al.	https://doi.org/10.1016/S1342-937X(05)70755-56
AH513	-5.54507	-49.6339	Carajas Greenstone Belt	igneous	trondhjemite	felsic	2870	0.088038	0.51081	2821.12	2805.79	4.53567	Santos, JOS et al.	https://doi.org/10.1016/S1342-937X(05)70755-57
AH796-4	-7.3022	-50.0427	Carajas Greenstone Belt	igneous	granodiorite	felsic	2874	0.096463	0.510862	2955.36	2973.7	2.47331	Santos, JOS et al.	https://doi.org/10.1016/S1342-937X(05)70755-58
AH796-3	-7.3022	-50.0427	Carajas Greenstone Belt	igneous	granodiorite	felsic	2874	0.107626	0.510956	3130.38	3158.26	0.158473	Santos, JOS et al.	https://doi.org/10.1016/S1342-937X(05)70755-59
381	-7.13888	-50.0157	Identidade Greenstone Belt	igneous	meta-dacite	felsic	2943	0.0963	0.510746	3099.41	3134.96	1.16226	de Souza, ZS et al.	https://doi.org/10.1016/S0301-9268(01)00164-4
178E	-7.13888	-50.0157	Identidade Greenstone Belt	igneous	meta-dacite	felsic	2943	0.1114	0.510959	3240.26	3260.84	-0.418823	de Souza, ZS et al.	https://doi.org/10.1016/S0301-9268(01)00164-5
173Z	-7.13888	-50.0157	Identidade Greenstone Belt	igneous	meta-dacite	felsic	2943	0.1173	0.511169	3110.32	3111.58	1.45497	de Souza, ZS et al.	https://doi.org/10.1016/S0301-9268(01)00164-6
105C	-7.13888	-50.0157	Identidade Greenstone Belt	igneous	meta-dacite	felsic	2943	0.1276	0.511331	3196.72	3171.29	0.704866	de Souza, ZS et al.	https://doi.org/10.1016/S0301-9268(01)00164-7
173C	-7.13888	-50.0157	Identidade Greenstone Belt	igneous	meta-dacite	felsic	2943	0.1697	0.512263	3051.77	2992.96	2.94229	de Souza, ZS et al.	https://doi.org/10.1016/S0301-9268(01)00164-8
123	-7.31984	-50.0712	Identidade Greenstone Belt	igneous	meta-gabbro	mafic	3046	0.1901	0.512567	3731.38	3214.51	1.21483	de Souza, ZS et al.	https://doi.org/10.1016/S0301-9268(01)00164-15
39X	-7.31984	-50.0712	Identidade Greenstone Belt	igneous	meta-gabbro	mafic	3046	0.1964	0.512719	3762.69	3174.97	1.71102	de Souza, ZS et al.	https://doi.org/10.1016/S0301-9268(01)00164-16
24	-7.31984	-50.0712	Identidade Greenstone Belt	igneous	meta-gabbro	mafic	3046	0.2019	0.512836	4015.64	3164.7	1.83559	de Souza, ZS et al.	https://doi.org/10.1016/S0301-9268(01)00164-17
266B	-7.31984	-50.0712	Identidade Greenstone Belt	igneous	meta-gabbro	mafic	3046	0.2064	0.512949	4153.21	3129.41	2.27708	de Souza, ZS et al.	https://doi.org/10.1016/S0301-9268(01)00164-18
57A	-7.24851	-49.9862	Identidade Greenstone Belt	igneous	meta-basalt	mafic	3257	0.1945	0.51271	3464.53	3298.47	2.34783	de Souza, ZS et al.	https://doi.org/10.1016/S0301-9268(01)00164-9
168	-7.24851	-49.9862	Identidade Greenstone Belt	igneous	meta-basalt	mafic	3257	0.2029	0.512889	3651.27	3301.14	2.31152	de Souza, ZS et al.	https://doi.org/10.1016/S0301-9268(01)00164-10
270C	-7.24851	-49.9862	Identidade Greenstone Belt	igneous	meta-basalt	mafic	3257	0.2031	0.512862	4098.97	3349.5	1.69576	de Souza, ZS et al.	https://doi.org/10.1016/S0301-9268(01)00164-11
478	-7.24851	-49.9862	Identidade Greenstone Belt	igneous	meta-basalt	mafic	3257	0.2032	0.512874	3967.31	3334.29	1.88944	de Souza, ZS et al.	https://doi.org/10.1016/S0301-9268(01)00164-12
32A	-7.24851	-49.9862	Identidade Greenstone Belt	igneous	meta-basalt	mafic	3257	0.2037	0.512863	4326.59	3367.79	1.46134	de Souza, ZS et al.	https://doi.org/10.1016/S0301-9268(01)00164-13
9	-7.24851	-49.9862	Identidade Greenstone Belt	igneous	meta-basalt	mafic	3257	0.2048	0.512881	4553.05	3376.33	1.34958	de Souza, ZS et al.	https://doi.org/10.1016/S0301-9268(01)00164-14

## Sheet: Motta(2022) - TDM
y	x	Litho	Regional association	IsotopeSys	Method	mineral	Interpret	Age	SampleName	Source
-9.9633	-55.374	porphyritic andesite	Pé Quente Intrusive suite	Sm-Nd	Isotope dilution	whole-rock	TDM	2550	CA-38	Alves et al 2020 - JSAES
-10.8287	-55.1892	foliated biotite metatonalite	Cuiú-Cuiú complex	Sm-Nd	Isotope dilution	whole-rock	TDM	2390	GR-03	Alves et al 2020 - JSAES
-11.403	-58.8571	Rapakivi monzogranite	Juruena terrane/Aripuani Suite/	Sm-Nd	Isotope dilution	whole-rock	TDM	1780		Bizzi et al 2004
-11.4739	-59.1525	Syenogranite	Juruena terrane/Aripuani Suite/	Sm-Nd	Isotope dilution	whole-rock	TDM	1800		Bizzi et al 2004
-11.4472	-59.11	Syenogranite	Juruena terrane/Aripuani Suite/	Sm-Nd	Isotope dilution	whole-rock	TDM	1810		Bizzi et al 2004
-11.1289	-57.1989	Monzogranite	Juruena terrane/Serra da Providência Suite/	Sm-Nd	Isotope dilution	whole-rock	TDM	1910		Bizzi et al 2004
-11.4337	-58.8126	Rapakivi syenogranite	Juruena terrane/Aripuani Suite/	Sm-Nd	Isotope dilution	whole-rock	TDM	1970		Bizzi et al 2004
-11.2373	-58.902	Rapakivi syenogranite	Juruena terrane/Aripuani Suite/	Sm-Nd	Isotope dilution	whole-rock	TDM	1980		Bizzi et al 2004
-10.9763	-58.6572	Foliated granite	Juruena terrane/Aripuani Suite/	Sm-Nd	Isotope dilution	whole-rock	TDM	2010		Bizzi et al 2004
-11.3089	-58.482	Monzogranite	Juruena terrane/Serra da Providência Suite/	Sm-Nd	Isotope dilution	whole-rock	TDM	2020		Bizzi et al 2004
-7.12485	-61.2208	Quartz monzonite	Juruena terrane/Igarapé das Lontas Suite/	Sm-Nd	Isotope dilution	whole-rock	TDM	1790		Costa and Oliveira 2013
-7.89419	-61.4945	Monzogranite	Juruena terrane/Serra da Providência Suite/	Sm-Nd	Isotope dilution	whole-rock	TDM	1950		Costa and Oliveira 2013
-7.99139	-60.2374	Granodioritic gneiss	Juruena terrane/Teodósia Suite/	Sm-Nd	Isotope dilution	whole-rock	TDM	2040		Costa and Oliveira 2013
-7.8651	-60.2537	Monzogranitic gneiss	Juruena terrane/Teodósia Suite/	Sm-Nd	Isotope dilution	whole-rock	TDM	2040		Costa and Oliveira 2013
-7.22551	-61.4577	Granitic gneiss	Juruena terrane/Teodósia Suite/	Sm-Nd	Isotope dilution	whole-rock	TDM	2070		Costa and Oliveira 2013
-7.86628	-60.5137	Quartz diorite	Juruena terrane/Teodósia Suite/	Sm-Nd	Isotope dilution	whole-rock	TDM	2100		Costa and Oliveira 2013
-7.89018	-60.5253	Alaskite	Juruena terrane/Igarapé das Lontas Suite/	Sm-Nd	Isotope dilution	whole-rock	TDM	2110		Costa and Oliveira 2013
-7.92342	-60.5303	Quartz monzodiorite	Juruena terrane/Teodósia Suite/	Sm-Nd	Isotope dilution	whole-rock	TDM	2140		Costa and Oliveira 2013
-7.87024	-60.339	Granodioritic gneiss	Juruena terrane/Teodósia Suite/	Sm-Nd	Isotope dilution	whole-rock	TDM	2020		Costa and Oliveira 2013
-7.09046	-61.1636	Syenogranite	Juruena terrane/Serra da Providência Suite/	Sm-Nd	Isotope dilution	whole-rock	TDM	2160		Costa and Oliveira 2013
-7.86196	-61.4786	Charnockite	Juruena terrane/Serra da Providência Suite/	Sm-Nd	Isotope dilution	whole-rock	TDM	2200		Costa and Oliveira 2013
-7.7444	-61.4311	Alaskite	Juruena terrane/Serra da Providência Suite/	Sm-Nd	Isotope dilution	whole-rock	TDM	2570		Costa and Oliveira 2013
-7.79809	-60.5392	Rhyolite	Juruena terrane/Serra da Providência Suite/	Sm-Nd	Isotope dilution	whole-rock	TDM	2120		Costa and Oliveira 2015
-4.33333	-55	granite	/Maloquinha granite/	Sm-Nd	Isotope dilution	whole-rock	TDM	2550	AP-13C	CPRM publication - Geology and mineral resources of Pará State
-6.02197	-56.3242	leuco-quartzmonzodiorite	/Cuiu-Cuiu Complex/	Sm-Nd	Isotope dilution	whole-rock	TDM	2580	CE-R-05	CPRM publication - Geology and mineral resources of Pará State
-4.96983	-56.8972	biotite-hornblende syenogranite	/Creporizio intrusive suite/	Sm-Nd	Isotope dilution	whole-rock	TDM	2130	CE-R-06	CPRM publication - Geology and mineral resources of Pará State
-4.83446	-56.8102	trachydacite	/Bom Jardim Fm/	Sm-Nd	Isotope dilution	whole-rock	TDM	1840	CE-R-17	CPRM publication - Geology and mineral resources of Pará State
-6.19183	-56.3963	porphyritic dacite	/Comandante Arara Fm/	Sm-Nd	Isotope dilution	whole-rock	TDM	2360	CE-R-172	CPRM publication - Geology and mineral resources of Pará State
-6.11653	-56.44	porphyroclastic syenogranite	/Cuiu-Cuiu Complex/	Sm-Nd	Isotope dilution	whole-rock	TDM	2410	CE-R-189	CPRM publication - Geology and mineral resources of Pará State
-6.12359	-56.4132	porphyroclastic tonalite	/Cuiu-Cuiu Complex/	Sm-Nd	Isotope dilution	whole-rock	TDM	2620	CE-R-201	CPRM publication - Geology and mineral resources of Pará State
-6.20974	-56.4307	porphyroclastic monzogranite	/Cuiu-Cuiu Complex/	Sm-Nd	Isotope dilution	whole-rock	TDM	2410	CE-R-325	CPRM publication - Geology and mineral resources of Pará State
-6.4375	-55.6472	rhyolite	/Vila Riozinhao Fm/	Sm-Nd	Isotope dilution	whole-rock	TDM	2359	CMM-101	CPRM publication - Geology and mineral resources of Pará State
-6.45833	-55.66	monzogranite	/Sio Jorge Jovem granite/	Sm-Nd	Isotope dilution	whole-rock	TDM	2259	CMM-103	CPRM publication - Geology and mineral resources of Pará State
-6.41333	-55.6372	rhyolite	/Vila Riozinhao Fm/	Sm-Nd	Isotope dilution	whole-rock	TDM	2288	CMM-98	CPRM publication - Geology and mineral resources of Pará State
-6.30025	-56.4353	porphyritic andesite	/Comandante Arara Fm/	Sm-Nd	Isotope dilution	whole-rock	TDM	2290	EY-R-132A	CPRM publication - Geology and mineral resources of Pará State
-6.48667	-55.5772	monzogranite	/Sio Jorge Jovem granite/	Sm-Nd	Isotope dilution	whole-rock	TDM	2434	F09/10	CPRM publication - Geology and mineral resources of Pará State
-5.42191	-56.7481	syeonogranite	/Parauari Intrusive suite - granitic unit/	Sm-Nd	Isotope dilution	whole-rock	TDM	2140	FH-55	CPRM publication - Geology and mineral resources of Pará State
-5.84905	-56.6433	biotite granodiorite	/Cuiu-Cuiu Complex/	Sm-Nd	Isotope dilution	whole-rock	TDM	2320	FH-71A	CPRM publication - Geology and mineral resources of Pará State
-3.91556	-53.6953	inequigranular granodiorite	/Rio Maria granodiorite/	Sm-Nd	Isotope dilution	whole-rock	TDM	2830	MV-15A	CPRM publication - Geology and mineral resources of Pará State
-4.4447	-53.8198	quartz leucomonzonite	Undifferentiated type-I granite	Sm-Nd	Isotope dilution	whole-rock	TDM	2600	MV58	CPRM publication - Geology and mineral resources of Pará State
-4.5875	-54.3723	biotite-hornblende monzogranite	Undifferentiated type-I granite	Sm-Nd	Isotope dilution	whole-rock	TDM	2430	MV69	CPRM publication - Geology and mineral resources of Pará State
-4.596	-54.4009	porphyrytic dacite	Iriri Gr	Sm-Nd	Isotope dilution	whole-rock	TDM	2570	MV70	CPRM publication - Geology and mineral resources of Pará State
-4.59269	-54.386	porphyritic dacite	/Iriri Group/	Sm-Nd	Isotope dilution	whole-rock	TDM	2780	MV-70	CPRM publication - Geology and mineral resources of Pará State
-4.696	-54.5508	clinopyroxene syeno-granite	Undifferentiated type-A granite	Sm-Nd	Isotope dilution	whole-rock	TDM	2870	MV72	CPRM publication - Geology and mineral resources of Pará State
-5.2899	-54.4666	rhyodacite		Sm-Nd	Isotope dilution	whole-rock	TDM	2610	MV81	CPRM publication - Geology and mineral resources of Pará State
-6.25694	-55.7725	monzogranite	/Jardim do Ouro granite/	Sm-Nd	Isotope dilution	whole-rock	TDM	2321	RCR-03A	CPRM publication - Geology and mineral resources of Pará State
-6.23333	-55.7178	leucomonzogranite	/Maloquinha intrusive suite/	Sm-Nd	Isotope dilution	whole-rock	TDM	2227	RCR-06A	CPRM publication - Geology and mineral resources of Pará State
-6.21361	-55.6283	rhyolitic ignimbrite	/Moraes Almeida Fm/	Sm-Nd	Isotope dilution	whole-rock	TDM	2296	RCR-15	CPRM publication - Geology and mineral resources of Pará State
-6.24806	-55.6189	porphyry granite	/Maloquinha intrusive suite/	Sm-Nd	Isotope dilution	whole-rock	TDM	2285	RCR-18A	CPRM publication - Geology and mineral resources of Pará State
-6.28083	-55.5953	porphyry granite	/Maloquinha intrusive suite/	Sm-Nd	Isotope dilution	whole-rock	TDM	2242	RCR-22A	CPRM publication - Geology and mineral resources of Pará State
-6.49167	-55.5811	monzogranite	/Sio Jorge Jovem granite/	Sm-Nd	Isotope dilution	whole-rock	TDM	2388	RCR-35	CPRM publication - Geology and mineral resources of Pará State
-6.20972	-55.6706	rhyolite	/Moraes Almeida Fm/	Sm-Nd	Isotope dilution	whole-rock	TDM	2441	RCR-39A	CPRM publication - Geology and mineral resources of Pará State
-6.18333	-55.6317	trachyte	/Moraes Almeida Fm/	Sm-Nd	Isotope dilution	whole-rock	TDM	2287	RCR-48	CPRM publication - Geology and mineral resources of Pará State
-6.42694	-55.5092	monzogranite	/Sio Jorge Jovem granite/	Sm-Nd	Isotope dilution	whole-rock	TDM	2411	RCR-58	CPRM publication - Geology and mineral resources of Pará State
-6.39111	-55.5656	porphyry granite	/Sio Jorge Jovem granite/	Sm-Nd	Isotope dilution	whole-rock	TDM	2306	RCR-59	CPRM publication - Geology and mineral resources of Pará State
-4.90306	-52.8522	porphyroclastic enderbite	/Bacajaí complex/	Sm-Nd	Isotope dilution	whole-rock	TDM	2600	PMM-09C	CPRM publication - Geology and mineral resources of Pará State
-4.75528	-52.7778	inequigranular charnockite	/Arapari intrusive suite/	Sm-Nd	Isotope dilution	whole-rock	TDM	2610	PMM-07	CPRM publication - Geology and mineral resources of Pará State
-5.75	-52.75	rhyodacite	/Iriri Group/	Sm-Nd	Isotope dilution	whole-rock	TDM	2630	XML-78L	CPRM publication - Geology and mineral resources of Pará State
-5.75	-52.75	rhyodacite	/Iriri Group/	Sm-Nd	Isotope dilution	whole-rock	TDM	2670	XMV-78M	CPRM publication - Geology and mineral resources of Pará State
-4.36944	-52.7233	metatonalite (retromtemorphised granulite)	/Cajazeiras complex/	Sm-Nd	Isotope dilution	whole-rock	TDM	2790	PMM-04B	CPRM publication - Geology and mineral resources of Pará State
-4.53361	-52.7188	inequigranular charnockite	/Arapari intrusive suite/	Sm-Nd	Isotope dilution	whole-rock	TDM	2710	PMM-05	CPRM publication - Geology and mineral resources of Pará State
-4.24083	-52.6997	metatonalite (retromtemorphised granulite)	/Cajazeiras complex/	Sm-Nd	Isotope dilution	whole-rock	TDM	2710	PMM-02A	CPRM publication - Geology and mineral resources of Pará State
-4.63278	-52.6958	inequigranular charnockite	/Arapari intrusive suite/	Sm-Nd	Isotope dilution	whole-rock	TDM	2610	PMM-21	CPRM publication - Geology and mineral resources of Pará State
-4.12772	-52.6086	granoblastic monzogranite	/Piranhaquara monzogranite/	Sm-Nd	Isotope dilution	whole-rock	TDM	2640	MV-114A	CPRM publication - Geology and mineral resources of Pará State
-3.91556	-53.6953			Sm-Nd	Isotope dilution	whole-rock	TDM	2830	MV-15A	CPRM publication - Geology and mineral resources of Pará State
-3.62111	-52.5533	porphyroclastic monzogranite	/Brasil Novo tonalite/	Sm-Nd	Isotope dilution	whole-rock	TDM	2790	MO-32A	CPRM publication - Geology and mineral resources of Pará State
-3.75587	-52.5379	porphyroclastic syenogranite	/Joio Jorge intrusive suite/	Sm-Nd	Isotope dilution	whole-rock	TDM	2730	MV-100	CPRM publication - Geology and mineral resources of Pará State
-3.54953	-52.4763	porphyroclastic granodiorite	/Brasil Novo tonalite/	Sm-Nd	Isotope dilution	whole-rock	TDM	2710	MV-05	CPRM publication - Geology and mineral resources of Pará State
-3.60341	-52.4375	inequigranular monzogranite	/Joio Jorge intrusive suite/	Sm-Nd	Isotope dilution	whole-rock	TDM	2650	MV-06	CPRM publication - Geology and mineral resources of Pará State
-3.60341	-52.4375			Sm-Nd	Isotope dilution	whole-rock	TDM	2650	MV-06	CPRM publication - Geology and mineral resources of Pará State
-3.38456	-52.2045			Sm-Nd	Isotope dilution	whole-rock	TDM	2590	MV-102	CPRM publication - Geology and mineral resources of Pará State
-4.21472	-49.9908			Sm-Nd	Isotope dilution	whole-rock	TDM	2570	MCM 55	CPRM publication - Geology and mineral resources of Pará State
-3.43614	-52.2283	banded metatonalite	/Tapiranga metatonalite/	Sm-Nd	Isotope dilution	whole-rock	TDM	2450	MV-103A	CPRM publication - Geology and mineral resources of Pará State
-3.38456	-52.2045	porphyroclastic granodiorite	/Babaquara granodiorite/	Sm-Nd	Isotope dilution	whole-rock	TDM	2590	MV-102	CPRM publication - Geology and mineral resources of Pará State
-6.8097	-51.9991	rhyolite	/Uatumi group/Iriri Fm	Sm-Nd	Isotope dilution	whole-rock	TDM	2876	NN-GM-12	CPRM publication - Geology and mineral resources of Pará State
-3.62374	-51.903	metandesite	/Três Palmeiras sequence/	Sm-Nd	Isotope dilution	whole-rock	TDM	2470	MV-D142D	CPRM publication - Geology and mineral resources of Pará State
-3.61391	-51.8434	porphyroclastic granodiorite	/Oca granodiorite/	Sm-Nd	Isotope dilution	whole-rock	TDM	2530	MV-127A	CPRM publication - Geology and mineral resources of Pará State
-3.22228	-51.8389	inequigranular charnockite	/Arapari intrusive suite/	Sm-Nd	Isotope dilution	whole-rock	TDM	2470	MO-36	CPRM publication - Geology and mineral resources of Pará State
-3.1324	-51.6924	granodiorite	Rhyacian granitoids/Granitoid/	Sm-Nd	Isotope dilution	whole-rock	TDM	2350	MCM18	CPRM publication - Geology and mineral resources of Pará State
-3.1304	-51.5809		Rhyacian granitoids/Granitoid/	Sm-Nd	Isotope dilution	whole-rock	TDM	2660	MDM09	CPRM publication - Geology and mineral resources of Pará State
-3.68192	-51.5447	metadacite	/Três Palmeiras sequence/	Sm-Nd	Isotope dilution	whole-rock	TDM	2490	MV-139A	CPRM publication - Geology and mineral resources of Pará State
-3.84649	-51.4622	monzogranite	/Bacajaí complex/	Sm-Nd	Isotope dilution	whole-rock	TDM	2310	FB-148	CPRM publication - Geology and mineral resources of Pará State
-3.54177	-51.2907	quartz monzodiorite	/Arapari intrusive suite/	Sm-Nd	Isotope dilution	whole-rock	TDM	2100	FB-165	CPRM publication - Geology and mineral resources of Pará State
-3.78021	-51.2288	alkali feldspar syenite	/Sio Jorge intrusive suite/	Sm-Nd	Isotope dilution	whole-rock	TDM	2210	FB20	CPRM publication - Geology and mineral resources of Pará State
-3.8318	-51.0938	metandesite	Siderian metandesite and metadiorites/Três Palmeiras greenstone belt/	Sm-Nd	Isotope dilution	whole-rock	TDM	2560	MDM07	CPRM publication - Geology and mineral resources of Pará State
-3.8318	-51.0938	metandesite	Siderian metandesite and metadiorites/Três Palmeiras greenstone belt/	Sm-Nd	Isotope dilution	whole-rock	TDM	2580	MDM07	CPRM publication - Geology and mineral resources of Pará State
-3.8318	-51.0938	metandesite	Siderian metandesite and metadiorites/Três Palmeiras greenstone belt/	Sm-Nd	Isotope dilution	whole-rock	TDM	2710	MDM07	CPRM publication - Geology and mineral resources of Pará State
-4.6932	-50.9684	tonalitic gneiss	Archean tonalitic gneisses/Xingu Complex/	Sm-Nd	Isotope dilution	whole-rock	TDM	2650	MDM03	CPRM publication - Geology and mineral resources of Pará State
-4.85792	-50.8013	inequigranular monzogranite	/Arapari Intrusive suite/	Sm-Nd	Isotope dilution	whole-rock	TDM	2840	MDM-02	CPRM publication - Geology and mineral resources of Pará State
-4.8413	-50.7923	monzogranite	Rhyacian granitoids/Granitoid/	Sm-Nd	Isotope dilution	whole-rock	TDM	2840	MDM02	CPRM publication - Geology and mineral resources of Pará State
-3.8353	-50.6857		Rhyacian granitoids/Granitoid/	Sm-Nd	Isotope dilution	whole-rock	TDM	2470	MDM08	CPRM publication - Geology and mineral resources of Pará State
-8.25	-50.5667	monzogranite	/Mata Surrio monzogranite/	Sm-Nd	Isotope dilution	whole-rock	TDM	2900	MP-09	CPRM publication - Geology and mineral resources of Pará State
-4.6153	-50.3408	quartz-monzodioritic gneiss	Siderian gneisses/Xingu Complex/	Sm-Nd	Isotope dilution	whole-rock	TDM	2890	MDM01	CPRM publication - Geology and mineral resources of Pará State
-3.9424	-50.3406		Rhyacian granitoids/Granitoid/	Sm-Nd	Isotope dilution	whole-rock	TDM	2630	MCM27	CPRM publication - Geology and mineral resources of Pará State
-4.508	-50.3264	monzogranite	Rhyacian granitoids/Granitoid/	Sm-Nd	Isotope dilution	whole-rock	TDM	2930	MJ36	CPRM publication - Geology and mineral resources of Pará State
-6.1924	-50.3118	granite	Paleoproterozoic granites/Serra dos Carajás granite/	Sm-Nd	Isotope dilution	whole-rock	TDM	2727	CJ-38	CPRM publication - Geology and mineral resources of Pará State
-6.1904	-50.2937	granite	Paleoproterozoic granites/Serra dos Carajás granite/	Sm-Nd	Isotope dilution	whole-rock	TDM	2611	CJ-29b	CPRM publication - Geology and mineral resources of Pará State
-4.5791	-50.2723		Rhyacian granitoids/Granitoid/	Sm-Nd	Isotope dilution	whole-rock	TDM	2760	MJ37	CPRM publication - Geology and mineral resources of Pará State
-7.65599	-50.2721	biotite granite	/Bannach granite/	Sm-Nd	Isotope dilution	whole-rock	TDM	2844	KY-94A	CPRM publication - Geology and mineral resources of Pará State
-7.51989	-50.0887	hornblende-biotite syenogranite	/Musa granite/	Sm-Nd	Isotope dilution	whole-rock	TDM	2793	KM-32	CPRM publication - Geology and mineral resources of Pará State
-4.1863	-50.0878		Rhyacian granitoids/Granitoid/	Sm-Nd	Isotope dilution	whole-rock	TDM	2250	MCM54	CPRM publication - Geology and mineral resources of Pará State
-7.67354	-50.0445	hornblende-biotite monzogranite	/Musa granite/	Sm-Nd	Isotope dilution	whole-rock	TDM	2821	KM-144B	CPRM publication - Geology and mineral resources of Pará State
-7.50919	-50.0443	leucomonzogranite	/Musa granite/	Sm-Nd	Isotope dilution	whole-rock	TDM	2596	CRE-MU-37B	CPRM publication - Geology and mineral resources of Pará State
-4.2384	-50.0363		Rhyacian granitoids/Granitoid/	Sm-Nd	Isotope dilution	whole-rock	TDM	2330	MCM55	CPRM publication - Geology and mineral resources of Pará State
-4.21472	-49.9908	titanite-biotite granodiorite	/Joio Jorge intrusive suite/	Sm-Nd	Isotope dilution	whole-rock	TDM	2330	MCM 55	CPRM publication - Geology and mineral resources of Pará State
-6.99722	-49.9908	biotite-hornblende granodiorite	/Rio Maria granodiorite/	Sm-Nd	Isotope dilution	whole-rock	TDM	2929	AL-166	CPRM publication - Geology and mineral resources of Pará State
-7.12917	-49.9486	biotite tonalite	/Caracol tonalite/	Sm-Nd	Isotope dilution	whole-rock	TDM	2936	AL-216	CPRM publication - Geology and mineral resources of Pará State
-6.99528	-49.9297	biotite tonalite	/Caracol tonalite/	Sm-Nd	Isotope dilution	whole-rock	TDM	2916	AL-210C	CPRM publication - Geology and mineral resources of Pará State
-4.1623	-49.9125	hornblende-biotite granodiorite	Rhyacian granitoids/Granitoid/	Sm-Nd	Isotope dilution	whole-rock	TDM	2570	MCM56	CPRM publication - Geology and mineral resources of Pará State
-7.75556	-49.9125	tonalite	/Arco Verde tonalite/	Sm-Nd	Isotope dilution	whole-rock	TDM	2946	MJ-08	CPRM publication - Geology and mineral resources of Pará State
-5.8992	-49.9073	granite	Paleoproterozoic granites/Cigano pluton/	Sm-Nd	Isotope dilution	whole-rock	TDM	2668	ECR-CG-96	CPRM publication - Geology and mineral resources of Pará State
-6.41248	-49.8852	biotite leucomonzogranite	/Serra Dourada granite/	Sm-Nd	Isotope dilution	whole-rock	TDM	2935	AER-59	CPRM publication - Geology and mineral resources of Pará State
-7.06667	-49.8833	biotite leucomonzogranite	/Xinguara granite/	Sm-Nd	Isotope dilution	whole-rock	TDM	2882	AL-24	CPRM publication - Geology and mineral resources of Pará State
-5.9125	-49.8654	granite	Paleoproterozoic granites/Cigano pluton/	Sm-Nd	Isotope dilution	whole-rock	TDM	2939	ECR-CG-59C	CPRM publication - Geology and mineral resources of Pará State
-6.36487	-49.8332	biotite granodiorite	/Campina Verde tonalitic complex/	Sm-Nd	Isotope dilution	whole-rock	TDM	2944	ERF-07C	CPRM publication - Geology and mineral resources of Pará State
-7.0322	-49.8291	biotite trondjhemite	/Xinguara granite/	Sm-Nd	Isotope dilution	whole-rock	TDM	2914	AL-13C	CPRM publication - Geology and mineral resources of Pará State
-7.00805	-49.7947	biotite trondjhemite	/Água Fria tonalite/	Sm-Nd	Isotope dilution	whole-rock	TDM	2857	AL-16A	CPRM publication - Geology and mineral resources of Pará State
-6.41519	-49.7931	biotite granodiorite	/Rio Verde trondjhemite/	Sm-Nd	Isotope dilution	whole-rock	TDM	2850	GRD-79C	CPRM publication - Geology and mineral resources of Pará State
-7.04917	-49.7231	trondjhemite	/Xinguara granite/	Sm-Nd	Isotope dilution	whole-rock	TDM	2885	AL-122	CPRM publication - Geology and mineral resources of Pará State
-7.10861	-49.7036	biotite-hornblende granodiorite	/Rio Maria granodiorite/	Sm-Nd	Isotope dilution	whole-rock	TDM	2923	AL-141	CPRM publication - Geology and mineral resources of Pará State
-7.1211	-49.6525	biotite leucomonzogranite	/Manda Saia granite/	Sm-Nd	Isotope dilution	whole-rock	TDM	2612	AL-128	CPRM publication - Geology and mineral resources of Pará State
-7.1522	-49.6436	biotite leucomonzogranite	/Manda Saia granite/	Sm-Nd	Isotope dilution	whole-rock	TDM	2714	AL-130	CPRM publication - Geology and mineral resources of Pará State
-5.9582	-50.4565			Sm-Nd	Isotope dilution	whole-rock	TDM	3352	F14-395	Dall'Agnol et al 2005
-6.1924	-50.3118			Sm-Nd	Isotope dilution	whole-rock	TDM	2727	CJ-38	Dall'Agnol et al 2005
-6.1904	-50.2937			Sm-Nd	Isotope dilution	whole-rock	TDM	2611	CJ-29b	Dall'Agnol et al 2005
-5.8992	-49.9073			Sm-Nd	Isotope dilution	whole-rock	TDM	2668	ECR-CG-96	Dall'Agnol et al 2005
-5.9125	-49.8654			Sm-Nd	Isotope dilution	whole-rock	TDM	2939	ECR-CG-59C	Dall'Agnol et al 2005
-10.965	-61.509	biotite syenogranite		Sm-Nd	Isotope dilution	whole-rock	TDM	1800	CC17A	De Castro 2016
-10.83	-61.559	hornblende biotite syenogranite		Sm-Nd	Isotope dilution	whole-rock	TDM	1820	CC25A	De Castro 2016
-10.957	-61.594	alkali feldspar granite		Sm-Nd	Isotope dilution	whole-rock	TDM	1830	CC33	De Castro 2016
-10.89	-61.634	biotite syenogranite		Sm-Nd	Isotope dilution	whole-rock	TDM	1840	CC23	De Castro 2016
-10.877	-61.61	biotite syenogranite		Sm-Nd	Isotope dilution	whole-rock	TDM	1860	CC24	De Castro 2016
-10.83	-61.559	hornblende biotite syenogranite - aplite		Sm-Nd	Isotope dilution	whole-rock	TDM	1900	CC25B	De Castro 2016
-10.935	-61.579	biotite syenogranite		Sm-Nd	Isotope dilution	whole-rock	TDM	1900	CC16A	De Castro 2016
-10.942	-61.634	biotite syenogranite		Sm-Nd	Isotope dilution	whole-rock	TDM	1900	CC15A	De Castro 2016
-10.927	-61.544	biotite syenogranite		Sm-Nd	Isotope dilution	whole-rock	TDM	1920	CC35	De Castro 2016
-7.14361	-49.9469	biotite-hornblende quartz diorite	/Rio Maria granodiorite/	Sm-Nd	Isotope dilution	whole-rock	TDM	3010	Z-509B	Delinardo da Silfa 2015
-9.12445	-59.1035	Dacite	Juruena terrane/Colíder Gr/	Sm-Nd	Isotope dilution	whole-rock	TDM	1940		Duarte et al 2008
-9.9681	-59.8704	Monzogranite	Juruena terrane/Serra da Providência Suite/	Sm-Nd	Isotope dilution	whole-rock	TDM	1880		Duarte et al 2012
-9.33295	-53.9673	Monzogranite	Juruena terrane/Sio Pedro granite/	Sm-Nd	Isotope dilution	whole-rock	TDM	1930		Duarte et al 2012
-9.1745	-59.4377	Monzogranite	Juruena terrane/Sio Pedro granite/	Sm-Nd	Isotope dilution	whole-rock	TDM	2140		Duarte et al 2012
-9.9983	-59.5662	Rhyodacite	Juruena terrane/Roosevelt Gr/	Sm-Nd	Isotope dilution	whole-rock	TDM	1980		Duarte et al 2012
-9.42055	-59.1341	Tonalite	Juruena terrane/Vitória Suite/	Sm-Nd	Isotope dilution	whole-rock	TDM	2250		Duarte et al 2012
-11.21	-57.51	Metagabbro	Juruena terrane/Vespor Suite/	Sm-Nd	Isotope dilution	whole-rock	TDM	2040		Duarte et al 2012
-9.1394	-58.5659	Microgranite granite	/Paranai­ta Intrusive Suite/	Sm-Nd	Isotope dilution	whole-rock	TDM	2000	TD-T-050AM	Duarte et al 2019
-9.2646	-59.0704	Amphibolite	/Coli­der Gr/	Sm-Nd	Isotope dilution	whole-rock	TDM	2200	TD-107	Duarte et al 2019
-9.1394	-58.5659	Porphyry granite	/Paranai­ta Intrusive Suite/	Sm-Nd	Isotope dilution	whole-rock	TDM	2400	TD-T-050S	Duarte et al 2019
-9.1652	-58.5575	Volcaniclastic	/Coli­der Gr/	Sm-Nd	Isotope dilution	whole-rock	TDM	1900	TD-T-063K	Duarte et al 2019
-6.3741	-49.3507	biotite-hornblende granodiorite	A-type granites/Gogó da Onça granite/	Sm-Nd	Isotope dilution	whole-rock	TDM	2780	PFR-18B	Teixeira et al. (2017)
-6.3653	-49.3636	biotite-hornblende monzogranite	A-type granites/Gogó da Onça granite/	Sm-Nd	Isotope dilution	whole-rock	TDM	2810	PFR-22	Teixeira et al. (2017)
-6.55067	-50.0684	orthopyroxene-quartz gabbro		Sm-Nd	Isotope dilution	whole-rock	TDM	3049	GRD-05	Feio et al 2012
-6.55715	-49.9808	hornblende-biotite syenogranite		Sm-Nd	Isotope dilution	whole-rock	TDM	2988	ARC-109	Feio et al 2012
-6.40716	-49.9275	biotite syenogranite		Sm-Nd	Isotope dilution	whole-rock	TDM	3084	GRD-77	Feio et al 2012
-6.52365	-49.7766	hornblende syenogranite		Sm-Nd	Isotope dilution	whole-rock	TDM	2975	AMR-187B	Feio et al 2012
-6.47073	-50.105	biotite-hornblende tonalite		Sm-Nd	Isotope dilution	whole-rock	TDM	3088	ARC-95A	Feio et al 2013
-6.39967	-49.9661	leucomonzogranite		Sm-Nd	Isotope dilution	whole-rock	TDM	2990	AER-27	Feio et al 2013
-6.41248	-49.8852	biotite leucomonzogranite		Sm-Nd	Isotope dilution	whole-rock	TDM	2935	AER-59	Feio et al 2013
-6.40096	-49.8597	biotite-hornblende tonalite		Sm-Nd	Isotope dilution	whole-rock	TDM	3113	ARC-65A	Feio et al 2013
-6.41759	-49.8522	biotite trondjhemite		Sm-Nd	Isotope dilution	whole-rock	TDM	3042	AER-11	Feio et al 2013
-6.47666	-49.8429	biotite syenogranite		Sm-Nd	Isotope dilution	whole-rock	TDM	2987	GRD-58A	Feio et al 2013
-6.57311	-49.8337	biotite leucomonzogranite		Sm-Nd	Isotope dilution	whole-rock	TDM	3162	AMR-102	Feio et al 2013
-6.36487	-49.8332	biotite granodiorite		Sm-Nd	Isotope dilution	whole-rock	TDM	2944	ERF-07C	Feio et al 2013
-6.52678	-49.817	biotite granodiorite		Sm-Nd	Isotope dilution	whole-rock	TDM	3162	AMR-213	Feio et al 2013
-6.41519	-49.7931	biotite granodiorite		Sm-Nd	Isotope dilution	whole-rock	TDM	2850	GRD-79C	Feio et al 2013
-6.56014	-49.7677	trondjhemite		Sm-Nd	Isotope dilution	whole-rock	TDM	3136	AMR-191A	Feio et al 2013
-11.2055	-61.8972	Quartz-diorite	/ Jamari Complex/	Sm-Nd	Isotope dilution	whole-rock	TDM	2000	GR35	Isotta et al. (1978)
-10.1609	-62.8339	Tonalite	/Jamari Complex/	Sm-Nd	Isotope dilution	whole-rock	TDM	1950	JL78	Isotta et al. (1978)
-9.79561	-62.9039	Tonalite	/Jamari Complex/	Sm-Nd	Isotope dilution	whole-rock	TDM	1900	GR59	Isotta et al. (1978)
-11.5848	-58.482	Charnockite	Juruena terrane/Sio Roque charnockite/	Sm-Nd	Isotope dilution	whole-rock	TDM	1890		Knust (2011)
-11.055	-57.986	Monzogranite	Juruena terrane/Serra da Providência Suite/	Sm-Nd	Isotope dilution	whole-rock	TDM	1910		Knust (2011)
-6.5325	-55.6611	trachyte	/Vila Riozinho Fm/	Sm-Nd	Isotope dilution	whole-rock	TDM	2380	CMM-107	Lamarão et al 2005
-6.57194	-55.5225	trachyte	/Vila Riozinho Fm/	Sm-Nd	Isotope dilution	whole-rock	TDM	2495	RCR-62a	Lamarão et al 2005
-10.7794	-62.0693	Meta-granite	/Serra Providiencia Suite/	Sm-Nd	Isotope dilution	whole-rock	TDM	2000	GR333	Leal et al. (1978)
-7.16389	-50.0286	biotite trondjhemite	/Mogno trondjhemite/	Sm-Nd	Isotope dilution	whole-rock	TDM	2953	Z-343	Leite et al 2004
-6.41759	-49.8522	biotite trondjhemite	/Rio Verde trondjhemite/	Sm-Nd	Isotope dilution	whole-rock	TDM	3042	AER-11A	Macambira and Lancelot 1996
-3.1324	-51.6924			Sm-Nd	Isotope dilution	whole-rock	TDM	2350	MCM18	Macambira et al 2009
-3.1304	-51.5809			Sm-Nd	Isotope dilution	whole-rock	TDM	2660	MDM09	Macambira et al 2009
-3.8318	-51.0938			Sm-Nd	Isotope dilution	whole-rock	TDM	2560	MDM07C1	Macambira et al 2009
-3.8318	-51.0938			Sm-Nd	Isotope dilution	whole-rock	TDM	2580	MDM07A	Macambira et al 2009
-3.8318	-51.0938			Sm-Nd	Isotope dilution	whole-rock	TDM	2710	MDM07C2	Macambira et al 2009
-4.6932	-50.9684			Sm-Nd	Isotope dilution	whole-rock	TDM	2650	MDM03	Macambira et al 2009
-4.8413	-50.7923			Sm-Nd	Isotope dilution	whole-rock	TDM	2840	MDM02	Macambira et al 2009
-3.8353	-50.6857			Sm-Nd	Isotope dilution	whole-rock	TDM	2470	MDM08	Macambira et al 2009
-3.9424	-50.3406			Sm-Nd	Isotope dilution	whole-rock	TDM	2630	MCM27	Macambira et al 2009
-4.56199	-50.3282			Sm-Nd	Isotope dilution	whole-rock	TDM	2890	MDM01	Macambira et al 2009
-4.508	-50.3264			Sm-Nd	Isotope dilution	whole-rock	TDM	2930	MJ36	Macambira et al 2009
-4.5791	-50.2723			Sm-Nd	Isotope dilution	whole-rock	TDM	2760	MJ37	Macambira et al 2009
-4.1863	-50.0878			Sm-Nd	Isotope dilution	whole-rock	TDM	2250	MCM54	Macambira et al 2009
-4.2384	-50.0363			Sm-Nd	Isotope dilution	whole-rock	TDM	2330	MCM55	Macambira et al 2009
-4.1623	-49.9125			Sm-Nd	Isotope dilution	whole-rock	TDM	2570	MCM56	Macambira et al 2009
-4.66056	-52.7097	inequigranular charnockite	/Arapari intrusive suite/	Sm-Nd	Isotope dilution	whole-rock	TDM	2960	PMM-20A	Machado et al 1991
-8.5	-51	tonalite	/Arco Verde tonalite/	Sm-Nd	Isotope dilution	whole-rock	TDM	3010	PPA-18	Machado et al 1991
-7.35059	-50.1228	biotite-hornblende granodiorite	/Rio Maria granodiorite/	Sm-Nd	Isotope dilution	whole-rock	TDM	2953	HRM-284	Machado et al 1991
-7.89612	-50.056	biotite-hornblende granodiorite	/Rio Maria granodiorite/	Sm-Nd	Isotope dilution	whole-rock	TDM	3003	F-66	Machado et al 1991
-6.51359	-50.0041	biotite leucosyenogranite	/Bom Jesus granite/	Sm-Nd	Isotope dilution	whole-rock	TDM	2957	AE-47	Machado et al 1991
-6.52365	-49.7766	hornblende syenogranite	/Planalto suite/	Sm-Nd	Isotope dilution	whole-rock	TDM	2975	AMR-187B	Machado et al 1991
-6.21667	-49.7333	monzogranite	/Estrela granitic complex/	Sm-Nd	Isotope dilution	whole-rock	TDM	3020	CN-40	Machado et al 1991
-6.18333	-49.7167	monzogranite	/Estrela granitic complex/	Sm-Nd	Isotope dilution	whole-rock	TDM	2970	PSV-77	Machado et al 1991
-6.18801	-49.6539	monzogranite	/Estrela granitic complex/	Sm-Nd	Isotope dilution	whole-rock	TDM	3030	PSV-22	Machado et al 1991
-3.432	-50.077	monzogranitic gneiss	/Aruana Complex/	Sm-Nd	Isotope dilution	whole-rock	TDM	3050	EM-161A	Magalhaes 2019 - MSc thesis
-3.411	-50.943	orthogneiss	/Tuere granulite/	Sm-Nd	Isotope dilution	whole-rock	TDM	2980	EM-13B	Magalhaes 2019 - MSc thesis
-3.862	-50.011	orthogranulite	/Bacajai Complex/	Sm-Nd	Isotope dilution	whole-rock	TDM	2410	PR-143	Magalhaes 2019 - MSc thesis
-3.641	-50.155	metatonalite	/Bacajai Complex/	Sm-Nd	Isotope dilution	whole-rock	TDM	2580	EM-100	Magalhaes 2019 - MSc thesis
-3.991	-49.809	syenogranite	/Arapari Intrusive Suite/	Sm-Nd	Isotope dilution	whole-rock	TDM	2540	PR-165	Magalhaes 2019 - MSc thesis
-3.744	-50.907	granite	/Joao Jorge Intrusive Suite/	Sm-Nd	Isotope dilution	whole-rock	TDM	2350	EM-22	Magalhaes 2019 - MSc thesis
-3.97	-50.911	granite	/Joao Jorge Intrusive Suite/	Sm-Nd	Isotope dilution	whole-rock	TDM	2360	EM-28	Magalhaes 2019 - MSc thesis
-3.435	-50.901	granite	/Joao Jorge Intrusive Suite/	Sm-Nd	Isotope dilution	whole-rock	TDM	2790	EM-33A	Magalhaes 2019 - MSc thesis
-3.658	-49.833	syenogranite	/Arapari Intrusive Suite/	Sm-Nd	Isotope dilution	whole-rock	TDM	2450	EM-115	Magalhaes 2019 - MSc thesis
-3.765	-50.064	syenogranite	/Arapari Intrusive Suite/	Sm-Nd	Isotope dilution	whole-rock	TDM	2930	PR-104	Magalhaes 2019 - MSc thesis
-6.519	-50.36	leucogranite	/ Vila Uniao Suite/	Sm-Nd	Isotope dilution	whole-rock	TDM	2990	BDE 19-B	Marangoanha 2019 - Prec Res
-6.597	-50.138	leucogranite	/Vila Uniao Suite/	Sm-Nd	Isotope dilution	whole-rock	TDM	3060	BVD 42-B	Marangoanha 2019 - Prec Res
-6.58	-50.442	quartz diorite	/Vila Uniao Suite/	Sm-Nd	Isotope dilution	whole-rock	TDM	2960	BVD 12-B	Marangoanha 2019 - Prec Res
-7.22551	-61.4577	Granitic gneiss	Juruena terrane/Vitória Suite/	Sm-Nd	Isotope dilution	whole-rock	TDM	2070		Oliveira and Rocha 2015
-8.34671	-60.9917	Andesite	Juruena terrane/Igarapé Beija-Flor Fm/	Sm-Nd	Isotope dilution	whole-rock	TDM	1740		Oliveira and Rocha 2015
-8.42208	-60.9647	Monzogranite	Juruena terrane/Serra da Providência Suite/	Sm-Nd	Isotope dilution	whole-rock	TDM	1770		Oliveira and Rocha 2015
-8.34671	-60.9917	Andesite	Juruena terrane/Igarapé Beija-Flor Fm/	Sm-Nd	Isotope dilution	whole-rock	TDM	1780		Oliveira and Rocha 2015
-8.62293	-60.8162	Monzodiorite	Juruena terrane/Vitória Suite/	Sm-Nd	Isotope dilution	whole-rock	TDM	2040		Oliveira and Rocha 2015
-8.78108	-60.4011	Quartz diorite	Juruena terrane/Vitória Suite/	Sm-Nd	Isotope dilution	whole-rock	TDM	2090		Oliveira and Rocha 2015
-9.97556	-63.0392	Charnockite	Jamari terrane/Serra da Providência Suite/	Sm-Nd	Isotope dilution	whole-rock	TDM	1830		Payolla et al 2002
-9.93611	-63.005	Opx tonalitic gneiss (granulite)	Jamari terrane/Jamari Complex/	Sm-Nd	Isotope dilution	whole-rock	TDM	2060		Payolla et al 2002
-9.34111	-62.8461	Tonalitic gneiss	Jamari terrane/Jamari Complex/	Sm-Nd	Isotope dilution	whole-rock	TDM	2060		Payolla et al 2002
-9.93611	-63.005	Opx tonalitic gneiss (granulite)	Jamari terrane/Jamari Complex/	Sm-Nd	Isotope dilution	whole-rock	TDM	2140		Payolla et al 2002
-9.4	-63.0333	Quartz dioritic gneiss	Jamari terrane/Jamari Complex/	Sm-Nd	Isotope dilution	whole-rock	TDM	2200		Payolla et al 2002
-8.96	-59.03	basalt		Sm-Nd	Isotope dilution	whole-rock	TDM	2000	B-04.060	Pinho et al 2003
-9.38722	-59.1406	Tonalite	Juruena terrane/Vitória Suite/	Sm-Nd	Isotope dilution	whole-rock	TDM	1940		Pinho et al 2003
-9.26861	-59.2944	Monzogranite	Juruena terrane/Sio Pedro granite/	Sm-Nd	Isotope dilution	whole-rock	TDM	1950		Pinho et al 2003
-9.39028	-59.1258	Monzogranite	Juruena terrane/Sio Romio granite/	Sm-Nd	Isotope dilution	whole-rock	TDM	2090		Pinho et al 2003
-9.39028	-59.3583	Monzogranite	Juruena terrane/Sio Romio granite/	Sm-Nd	Isotope dilution	whole-rock	TDM	2160		Pinho et al 2003
-9.15389	-59.1192	Monzogranite	Juruena terrane/Paranaíta Suite/	Sm-Nd	Isotope dilution	whole-rock	TDM	2040		Pinho et al 2003
-9.34861	-59.3258	Rhyolite	Juruena terrane/Roosevelt Gr/	Sm-Nd	Isotope dilution	whole-rock	TDM	2210		Pinho et al 2003
-9.28891	-59.3486	Monzogranite	Juruena terrane/Sio Pedro granite/	Sm-Nd	Isotope dilution	whole-rock	TDM	2280		Pinho et al 2003
-8.93	-59.1	basalt		Sm-Nd	Isotope dilution	whole-rock	TDM	2020	FG-2.162	Pinho et al 2004
-9	-59.12	basalt		Sm-Nd	Isotope dilution	whole-rock	TDM	2100	Fi-05.080	Pinho et al 2005
-9	-59.12	rhyolite		Sm-Nd	Isotope dilution	whole-rock	TDM	2110	Fi-02.027	Pinho et al 2006
-8.07	-59.07	ignimbrite		Sm-Nd	Isotope dilution	whole-rock	TDM	2140	WB--08	Pinho et al 2007
-8.96	-59.03	rhyolite		Sm-Nd	Isotope dilution	whole-rock	TDM	2160	B-03.150	Pinho et al 2008
-8.95	-59.11	granite		Sm-Nd	Isotope dilution	whole-rock	TDM	2040	FBP-90.5	Pinho et al 2009
-8.95	-59.11	granite		Sm-Nd	Isotope dilution	whole-rock	TDM	2150	FBP-150	Pinho et al 2010
-9.27	-59.37	metamonzogranite		Sm-Nd	Isotope dilution	whole-rock	TDM	1940	A-4	Pinho et al 2011
-9.15	-59.12	metamonzogranite		Sm-Nd	Isotope dilution	whole-rock	TDM	2040	P-29	Pinho et al 2012
-9.39	-59.29	metamonzogranite		Sm-Nd	Isotope dilution	whole-rock	TDM	2090	A-8	Pinho et al 2013
-9.39	-59.36	metamonzogranite		Sm-Nd	Isotope dilution	whole-rock	TDM	2160	A-7	Pinho et al 2014
-9.38	-59.13	metasienogranite		Sm-Nd	Isotope dilution	whole-rock	TDM	2300	P-20	Pinho et al 2015
-9.42	-59.15	metatonalite		Sm-Nd	Isotope dilution	whole-rock	TDM	1940	P-19	Pinho et al 2016
-9.39	-59.14	metagranodiorite		Sm-Nd	Isotope dilution	whole-rock	TDM	2160	P-18	Pinho et al 2017
-9.29	-59.35	tonalite gneiss		Sm-Nd	Isotope dilution	whole-rock	TDM	2280	A3	Pinho et al 2018
-10.645	-55.021	Granite	Juruena terrane/Terra Nova granite/	Sm-Nd	Isotope dilution	whole-rock	TDM	2000		Prado et al 2013
-10.623	-54.95	Granite	Juruena terrane/Terra Nova granite/	Sm-Nd	Isotope dilution	whole-rock	TDM	2111		Prado et al 2013
-10.631	-54.232	Granite	Juruena terrane/Terra Nova granite/	Sm-Nd	Isotope dilution	whole-rock	TDM	2170		Prado et al 2013
-10.274	-55.497	Granite	Juruena terrane/Terra Nova granite/	Sm-Nd	Isotope dilution	whole-rock	TDM	2170		Prado et al 2013
-10.2661	-60.5366	Rapakivi augengneiss	Juruena terrane/Serra da Providência Suite/	Sm-Nd	Isotope dilution	whole-rock	TDM	2000		Quadros and Rizzotto 2007
-10.2654	-60.2071	Monzogranite	Juruena terrane/Serra da Providência Suite/	Sm-Nd	Isotope dilution	whole-rock	TDM	2050		Quadros and Rizzotto 2007
-10.2466	-60.5411	Monzogranite	Juruena terrane/Serra da Providência Suite/	Sm-Nd	Isotope dilution	whole-rock	TDM	2060		Quadros and Rizzotto 2007
-9.28907	-62.7122	Tonalitic gneiss	Jamari terrane/Jamari Complex/	Sm-Nd	Isotope dilution	whole-rock	TDM	2120		Quadros et al 2011
-9.28907	-62.7122	Granodioritic gneiss	Jamari terrane/Jamari Complex/	Sm-Nd	Isotope dilution	whole-rock	TDM	2400		Quadros et al 2011
-7.65599	-50.2721	biotite granite		Sm-Nd	Isotope dilution	whole-rock	TDM	2844	KY-94A	Ramo et al 2002
-7.35059	-50.1228	hornblende-biotite granodiorite		Sm-Nd	Isotope dilution	whole-rock	TDM	2953	HRM-284	Ramo et al 2002
-7.51989	-50.0887	hornblende-biotite syenogranite		Sm-Nd	Isotope dilution	whole-rock	TDM	2793	KM-32	Ramo et al 2002
-7.89612	-50.056	biotite-hornblende granodiorite		Sm-Nd	Isotope dilution	whole-rock	TDM	3003	F-66	Ramo et al 2002
-7.67354	-50.0445	hornblende-biotite monzogranite		Sm-Nd	Isotope dilution	whole-rock	TDM	2821	KM-114B	Ramo et al 2002
-7.50919	-50.0443	leucomonzogranite		Sm-Nd	Isotope dilution	whole-rock	TDM	2596	CRE-UM-37B	Ramo et al 2002
-7.16389	-50.0286	biotite trondjhemite		Sm-Nd	Isotope dilution	whole-rock	TDM	2953	Z-343	Ramo et al 2002
-6.99722	-49.9908	hornblende-biotite granodiorite		Sm-Nd	Isotope dilution	whole-rock	TDM	2929	AL-166	Ramo et al 2002
-7.12917	-49.9486	biotite tonalite		Sm-Nd	Isotope dilution	whole-rock	TDM	2936	AL-216	Ramo et al 2002
-7.14361	-49.9469	biotite-hornblende quartz diorite		Sm-Nd	Isotope dilution	whole-rock	TDM	3010	Z-509B	Ramo et al 2002
-7.75556	-49.9125	biotite tonalite		Sm-Nd	Isotope dilution	whole-rock	TDM	2946	MJ-08	Ramo et al 2002
-7.0322	-49.8291	biotite trondjhemite		Sm-Nd	Isotope dilution	whole-rock	TDM	2914	AL-13C	Ramo et al 2002
-7.00805	-49.7947	biotite trondjhemite		Sm-Nd	Isotope dilution	whole-rock	TDM	2857	AL-16A	Ramo et al 2002
-7.04917	-49.7231	trondjhemite		Sm-Nd	Isotope dilution	whole-rock	TDM	2885	AL-122	Ramo et al 2002
-7.10861	-49.7036	biotite-hornblende granodiorite		Sm-Nd	Isotope dilution	whole-rock	TDM	2923	AL-141	Ramo et al 2002
-7.1211	-49.6525	biotite leucomonzogranite		Sm-Nd	Isotope dilution	whole-rock	TDM	2612	AL-128	Ramo et al 2002
-7.1522	-49.6436	biotite leucomonzogranite		Sm-Nd	Isotope dilution	whole-rock	TDM	2714	AL-130	Ramo et al 2002
-9.19	-58.91	monzogranite		Sm-Nd	Isotope dilution	whole-rock	TDM	1990	MC-120	Ribeiro and Duarte 2007
-9.78	-58.52	monzogranite		Sm-Nd	Isotope dilution	whole-rock	TDM	2010	MC-140	Ribeiro and Duarte 2008
-9.11	-58.91	metamonzogranite		Sm-Nd	Isotope dilution	whole-rock	TDM	2140	TD-137	Ribeiro and Duarte 2009
-9.12	-59.1	dacite		Sm-Nd	Isotope dilution	whole-rock	TDM	1940	MC-017	Ribeiro and Duarte 2010
-11.48	-60.8	Dacite	Juruena terrane/Roosevelt Gr/	Sm-Nd	Isotope dilution	whole-rock	TDM	1820		Ribeiro and Duarte 2011
-10.475	-54.41	rhyolite		Sm-Nd	Isotope dilution	whole-rock	TDM	2040	Sample02	Saar de Almeida 2017
-9.701	-54.807	welded laipilli tuff		Sm-Nd	Isotope dilution	whole-rock	TDM	2070	Sample24	Saar de Almeida 2017
-9.955	-54.227	porphyry rhyodacite		Sm-Nd	Isotope dilution	whole-rock	TDM	2170	Sample 35	Saar de Almeida 2017
-10.976	-54.533	porphyry rhyodacite(holocrystalline groundmass)		Sm-Nd	Isotope dilution	whole-rock	TDM	2280	Sample76	Saar de Almeida 2017
-10.785	-55.359	effusive andesite		Sm-Nd	Isotope dilution	whole-rock	TDM	2370	Sample42	Saar de Almeida 2017
-10.137	-59.484	Rhyolite effusive		Sm-Nd	Isotope dilution	whole-rock	TDM	2400	Sample101	Saar de Almeida 2017
-10.856	-55.2	Rhyodacite effusive		Sm-Nd	Isotope dilution	whole-rock	TDM	2410	Sample88	Saar de Almeida 2017
-10.141	-59.509	porphyritic rhyolite		Sm-Nd	Isotope dilution	whole-rock	TDM	2440	Sample 102	Saar de Almeida 2017
-10.124	-59.523	porphyritic rhyolite		Sm-Nd	Isotope dilution	whole-rock	TDM	2480	Sample103	Saar de Almeida 2017
-10.056	-59.507	porphyritic rhyolite		Sm-Nd	Isotope dilution	whole-rock	TDM	2530	Sample104	Saar de Almeida 2017
-10.7223	-55.128	Monzogranite	Juruena terrane/Teles Pires Suite/	Sm-Nd	Isotope dilution	whole-rock	TDM	2090		Santos et al 2000
-6.8382	-51.9741	muscovite syenogranite	Velho Guilherme Intrusive suite/Mocambo massif/	Sm-Nd	Isotope dilution	whole-rock	TDM	2976	NN-GM-17A	Santos et al 2001
-6.567	-52.0312	porphyritic syeno- to alkali feldspar granite	Velho Guilherme Intrusive suite/Rio Xingu massif/	Sm-Nd	Isotope dilution	whole-rock	TDM	3023	NN-AV-43	Santos et al 2002
-10.1609	-62.8339	Tonalitic gneiss	Jamari terrane/Jamari Complex/	Sm-Nd	Isotope dilution	whole-rock	TDM	1940		Santos et al2008
-9.79561	-62.9039	Migmatized quartz dioritic gneiss	Jamari terrane/Jamari Complex/	Sm-Nd	Isotope dilution	whole-rock	TDM	1900		Santos et al2008
-11.2055	-61.8972	Granodioritic gneiss	Jamari terrane/Jamari Complex/	Sm-Nd	Isotope dilution	whole-rock	TDM	1940		Santos et al2008
-9.80156	-63.1983	Tonalitic gneiss	Jamari terrane/Jamari Complex/	Sm-Nd	Isotope dilution	whole-rock	TDM	2060		Santos et al2008
-10.602	-63.587	Biotite-Hornblende granite	Jamari terrane/Alto Candeias Suite/	Sm-Nd	Isotope dilution	whole-rock	TDM	1670		Santos Jr2015
-10.602	-63.587	Syenogranite	Jamari terrane/Alto Candeias Suite/	Sm-Nd	Isotope dilution	whole-rock	TDM	1680		Santos Jr2015
-10.602	-63.587	Monzogranite	Jamari terrane/Alto Candeias Suite/	Sm-Nd	Isotope dilution	whole-rock	TDM	1730		Santos Jr2015
-10.602	-63.587	Monzogranite	Jamari terrane/Alto Candeias Suite/	Sm-Nd	Isotope dilution	whole-rock	TDM	1740		Santos Jr2015
-10.602	-63.587	Biotite- Hornblende rapakivi granite	Jamari terrane/Alto Candeias Suite/	Sm-Nd	Isotope dilution	whole-rock	TDM	1770		Santos Jr2015
-10.602	-63.587	Monzogranite	Jamari terrane/Alto Candeias Suite/	Sm-Nd	Isotope dilution	whole-rock	TDM	1580		Santos Jr2015
-10.602	-63.587	Syenogranite	Jamari terrane/Alto Candeias Suite/	Sm-Nd	Isotope dilution	whole-rock	TDM	1600		Santos Jr2015
-10.602	-63.587	Syenogranite	Jamari terrane/Alto Candeias Suite/	Sm-Nd	Isotope dilution	whole-rock	TDM	1680		Santos Jr2015
-10.602	-63.587	Syenogranite	Jamari terrane/Alto Candeias Suite/	Sm-Nd	Isotope dilution	whole-rock	TDM	1740		Santos Jr2015
-9.93333	-61.55	Monzogranite	Juruena terrane/Serra da Providência Suite/	Sm-Nd	Isotope dilution	whole-rock	TDM	1870		Sato and Tassinari 1997
-10.4167	-62.3333	Charnockite	Jamari terrane/Serra da Providência Suite/	Sm-Nd	Isotope dilution	whole-rock	TDM	2070		Sato and Tassinari 1997
-10.65	-61.55	Monzogranite	Jamari terrane/Serra da Providência Suite/	Sm-Nd	Isotope dilution	whole-rock	TDM	1750		Sato and Tassinari 1997
-8.35	-61.1833	Rhyolite	Juruena terrane/Serra da Providência Suite/	Sm-Nd	Isotope dilution	whole-rock	TDM	1700		Sato and Tassinari 1997
-9.2	-61.9167	Monzogranitic gneiss	Juruena terrane/Sio Pedro granite/	Sm-Nd	Isotope dilution	whole-rock	TDM	2170		Sato and Tassinari 1997
-9.16667	-59.25	Monzogranitic gneiss	Juruena terrane/Sio Pedro granite/	Sm-Nd	Isotope dilution	whole-rock	TDM	2190		Sato and Tassinari 1997
-10.4167	-62.3333	Monzogranitic gneiss	Juruena terrane/Sio Romio granite/	Sm-Nd	Isotope dilution	whole-rock	TDM	2080		Sato and Tassinari 1997
-10.1667	-59.25	Monzogranitic gneiss	Juruena terrane/Sio Pedro granite/	Sm-Nd	Isotope dilution	whole-rock	TDM	2104		Sato and Tassinari 1997
-8.35	-61.1833	Monzogranite	Juruena terrane/Serra da Providência Suite/	Sm-Nd	Isotope dilution	whole-rock	TDM	1760		Sato and Tassinari 1997
-6.84167	-56.7583		/Creporizio intrusive suite/	Sm-Nd	Isotope dilution	whole-rock	TDM	2090	MA-5	Sato and Tassinari 1997
-6.84167	-56.7583		/Creporizio intrusive suite/	Sm-Nd	Isotope dilution	whole-rock	TDM	2160	MA-13	Sato and Tassinari 1997
-6.84167	-56.7583		/Creporizio intrusive suite/	Sm-Nd	Isotope dilution	whole-rock	TDM	2240	CR-09	Sato and Tassinari 1997
-8.1667	-55.5		/Iriri Gr/	Sm-Nd	Isotope dilution	whole-rock	TDM	2440	PT-29-3	Sato and Tassinari 1997
-4.3333	-55.4167		/Iriri Gr/	Sm-Nd	Isotope dilution	whole-rock	TDM	2600	AL-90	Sato and Tassinari 1997
-6.84167	-56.7583		/Creporizio intrusive suite/	Sm-Nd	Isotope dilution	whole-rock	TDM	2850	CR-16	Sato and Tassinari 1997
-10.306	-62.5215	Charnockite	Jamari terrane/Serra da Providência Suite/	Sm-Nd	Isotope dilution	whole-rock	TDM	2100		Scandolara (2006)
-11.2007	-62.0276	Monzogranite	Jamari terrane/Serra da Providência Suite/	Sm-Nd	Isotope dilution	whole-rock	TDM	1780		Scandolara (2006)
-11.1558	-61.9011	Monzogranite	Jamari terrane/Serra da Providência Suite/	Sm-Nd	Isotope dilution	whole-rock	TDM	1970		Scandolara (2006)
-10.4138	-62.5069	Monzogranite	Jamari terrane/Serra da Providência Suite/	Sm-Nd	Isotope dilution	whole-rock	TDM	2510		Scandolara (2006)
-11.184	-61.9035	Monzogranite	Jamari terrane/Serra da Providência Suite/	Sm-Nd	Isotope dilution	whole-rock	TDM	1850		Scandolara (2006)
-9.61417	-63.0728	Quartz mangerite	Jamari terrane/Serra da Providência Suite/	Sm-Nd	Isotope dilution	whole-rock	TDM	1770		Scandolara (2006)
-10.9814	-61.9158	Monzogranite	Jamari terrane/Serra da Providência Suite/	Sm-Nd	Isotope dilution	whole-rock	TDM	1950		Scandolara (2006)
-9.98083	-63.0117	Monzogranite	Jamari terrane/Serra da Providência Suite/	Sm-Nd	Isotope dilution	whole-rock	TDM	1830		Scandolara (2006)
-9.99833	-63.0122	Monzogranite	Jamari terrane/Serra da Providência Suite/	Sm-Nd	Isotope dilution	whole-rock	TDM	1830		Scandolara (2006)
-10.175	-62.9103	Monzogranite	Jamari terrane/Serra da Providência Suite/	Sm-Nd	Isotope dilution	whole-rock	TDM	1910		Scandolara (2006)
-9.97333	-63.0114	Charnockite	Jamari terrane/Serra da Providência Suite/	Sm-Nd	Isotope dilution	whole-rock	TDM	1930		Scandolara (2006)
-10.7075	-62.2547	Charnockite	Jamari terrane/Serra da Providência Suite/	Sm-Nd	Isotope dilution	whole-rock	TDM	2160		Scandolara (2006)
-10.175	-62.9103	Monzogranitic gneiss	Jamari terrane/Serra da Providência Suite/	Sm-Nd	Isotope dilution	whole-rock	TDM	2160		Scandolara (2006)
-10.7756	-62.0614	Monzogranite	Jamari terrane/Serra da Providência Suite/	Sm-Nd	Isotope dilution	whole-rock	TDM	1990		Scandolara (2006)
-9.91911	-62.9963	Granodioritic gneiss	Jamari terrane/Jamari Complex/	Sm-Nd	Isotope dilution	whole-rock	TDM	1790		Scandolara 2006
-10.8915	-62.7696	Tonalitic gneiss	Jamari terrane/Jamari Complex/	Sm-Nd	Isotope dilution	whole-rock	TDM	2010		Scandolara 2006
-10.1456	-62.6512	Tonalitic gneiss	Jamari terrane/Jamari Complex/	Sm-Nd	Isotope dilution	whole-rock	TDM	2110		Scandolara 2006
-10.6382	-62.7335	Granodioritic gneiss	Jamari terrane/Jamari Complex/	Sm-Nd	Isotope dilution	whole-rock	TDM	1800		Scandolara 2006
-11.0095	-62.302	Tonalitic gneiss	Jamari terrane/Jamari Complex/	Sm-Nd	Isotope dilution	whole-rock	TDM	1810		Scandolara 2006
-10.9924	-62.6393	Granodioritic gneiss	Jamari terrane/Jamari Complex/	Sm-Nd	Isotope dilution	whole-rock	TDM	1930		Scandolara 2006
-10.3943	-62.1173	Granodioritic gneiss	Jamari terrane/Jamari Complex/	Sm-Nd	Isotope dilution	whole-rock	TDM	2160		Scandolara 2006
-9.91911	-62.9963	Granodioritic gneiss	Jamari terrane/Jamari Complex/	Sm-Nd	Isotope dilution	whole-rock	TDM	2160		Scandolara 2006
-10.9924	-62.6393	Granodioritic gneiss	Jamari terrane/Jamari Complex/	Sm-Nd	Isotope dilution	whole-rock	TDM	2230		Scandolara 2006
-10.2669	-62.6964	Opx tonalitic gneiss (granulite)	Jamari terrane/Jamari Complex/	Sm-Nd	Isotope dilution	whole-rock	TDM	2030		Scandolara 2006
-9.92922	-63.1331	Tonalitic gneiss	Jamari terrane/Jamari Complex/	Sm-Nd	Isotope dilution	whole-rock	TDM	2120		Scandolara 2006
-10.375	-62.4883	Tonalitic gneiss		Sm-Nd	Isotope dilution	whole-rock	TDM	2011	JS-27	Scandolara et al 2013
-10.28	-62.6939	Tonalitic gneiss		Sm-Nd	Isotope dilution	whole-rock	TDM	2030	JS-55	Scandolara et al 2013
-9.04111	-62.8461	Tonalitic gneiss		Sm-Nd	Isotope dilution	whole-rock	TDM	2060	B-250/Aa	Scandolara et al 2013
-9.37944	-63.0014	Tonalitic gneiss		Sm-Nd	Isotope dilution	whole-rock	TDM	2200	B-335a	Scandolara et al 2013
-9.93611	-63.005	Enderbite		Sm-Nd	Isotope dilution	whole-rock	TDM	2060	WB-70a	Scandolara et al 2013
-9.93611	-63.005	Enderbite		Sm-Nd	Isotope dilution	whole-rock	TDM	2140	WB-70a	Scandolara et al 2013
-10.6383	-62.7333	Granodioritic gneiss		Sm-Nd	Isotope dilution	whole-rock	TDM	1800	JS-243	Scandolara et al 2013
-11.0094	-62.3022	Tonalitic gneiss		Sm-Nd	Isotope dilution	whole-rock	TDM	1810	JS-93	Scandolara et al 2013
-10.3944	-62.1172	Granodioritic gneiss		Sm-Nd	Isotope dilution	whole-rock	TDM	2160	JS-218	Scandolara et al 2013
-6.16689	-55.9299	syenogranite	Mamoal granite	Sm-Nd	Isotope dilution	whole-rock	TDM	2200	JK-40	Semblano et al 2016 - Braz J Geol 46(4)
-6.04199	-55.7774	biotite monzogranite	Dalpaiz granite	Sm-Nd	Isotope dilution	whole-rock	TDM	2220	EY-23	Semblano et al 2016 - Braz J Geol 46(4)
-6.15499	-55.9595	syenogranite	Mamoal granite	Sm-Nd	Isotope dilution	whole-rock	TDM	2370	FH-10	Semblano et al 2016 - Braz J Geol 46(4)
-6.04923	-55.7079	biotite monzogranite	Dalpaiz granite	Sm-Nd	Isotope dilution	whole-rock	TDM	2410	EY-26	Semblano et al 2016 - Braz J Geol 46(4)
-6.103	-56.1963	syenogranite	Serra Alta granite	Sm-Nd	Isotope dilution	whole-rock	TDM	2460	CE-250	Semblano et al 2016 - Braz J Geol 46(4)
-6.08756	-56.2194	quartz syenite	Serra Alta granite	Sm-Nd	Isotope dilution	whole-rock	TDM	2460	CE-252	Semblano et al 2016 - Braz J Geol 46(4)
-6.20465	-55.9168	syenogranite	Mamoal granite	Sm-Nd	Isotope dilution	whole-rock	TDM	2600	JK-39	Semblano et al 2016 - Braz J Geol 46(4)
-6.00688	-56.0536	Biotite monzogranite	Igarapé Salustiano granite	Sm-Nd	Isotope dilution	whole-rock	TDM	2260	FH-18	Semblano et al 2016 - Braz J Geol 46(4)
-9.58776	-58.9736	Metagabbro	Juruena terrane/Vespor Suite/	Sm-Nd	Isotope dilution	whole-rock	TDM	2111		Duarte et al 2012
-10.83	-55.47	andesite		Sm-Nd	Isotope dilution	whole-rock	TDM	2120	GM-R-69A	Silva and Abram 2008
-10.0606	-55.5606	Biotite granite	Juruena terrane/Nhandu granite/	Sm-Nd	Isotope dilution	whole-rock	TDM	2180		Silva and Abram 2008
-9.35	-56.28	Granodiorite	Juruena terrane/Colíder Gr/	Sm-Nd	Isotope dilution	whole-rock	TDM	2060		Silva and Abram 2008
-10.3962	-56.441	Phylonite	Juruena terrane/Roosevelt Gr/	Sm-Nd	Isotope dilution	whole-rock	TDM	2060		Silva and Abram 2008
-10.8323	-55.4721	Andesite	Juruena terrane/Colíder Gr/	Sm-Nd	Isotope dilution	whole-rock	TDM	2110		Silva and Abram 2008
-9.82	-55.94	Monzogranite	Juruena terrane/Paranaíta Suite/	Sm-Nd	Isotope dilution	whole-rock	TDM	2120		Silva and Abram 2008
-10.6241	-55.7355	Quartz monzonite	Juruena terrane/Nova Canai basement/	Sm-Nd	Isotope dilution	whole-rock	TDM	2140		Silva and Abram 2008
-10.5721	-55.0913	Leucogranite	Juruena terrane/Teles Pires Suite/	Sm-Nd	Isotope dilution	whole-rock	TDM	2150		Silva and Abram 2008
-9.58139	-57.3597	Mylonitic biotite granite	Juruena terrane/Apiacás granite/	Sm-Nd	Isotope dilution	whole-rock	TDM	2180		Silva and Abram 2008
-10.3958	-56.4557	Phylonite	Juruena terrane/Roosevelt Gr/	Sm-Nd	Isotope dilution	whole-rock	TDM	2220		Silva and Abram 2008
-10.7953	-55.6049	Mylonitic leucogranite	Juruena terrane/Nova Canai Suite/	Sm-Nd	Isotope dilution	whole-rock	TDM	2260		Silva and Abram 2008
-10.0606	-55.5606	Biotite granite	Juruena terrane/Nhandu granite/	Sm-Nd	Isotope dilution	whole-rock	TDM	2450		Silva and Abram 2008
-9.82	-55.94	dacite		Sm-Nd	Isotope dilution	whole-rock	TDM	2190	MA-012B	Silva and Abram 2009
-10.25	-54.74	rhyolite		Sm-Nd	Isotope dilution	whole-rock	TDM	2260	GM-R-118	Silva and Abram 2010
-9.52	-56.57	monzogranite		Sm-Nd	Isotope dilution	whole-rock	TDM	1900	CC-R-156	Silva and Abram 2011
-9.82	-55.94	dacite		Sm-Nd	Isotope dilution	whole-rock	TDM	2190	MA-012B	Silva and Abram 2012
-10.37	-56.43	metamonzogranite		Sm-Nd	Isotope dilution	whole-rock	TDM	1930	MA-07	Silva and Abram 2013
-10.16	-56.98	metamonzogranite		Sm-Nd	Isotope dilution	whole-rock	TDM	1940	AF-R-82A	Silva and Abram 2014
-10.35	-56.19	norite		Sm-Nd	Isotope dilution	whole-rock	TDM	2120	AF-47C	Silva and Abram 2015
-9.7815	-62.8959	Monzogranite	Jamari terrane/Serra da Providência Suite/	Sm-Nd	Isotope dilution	whole-rock	TDM	2150		Silva et al2002
-11.0095	-62.7696	Tonalitic gneiss	Jamari terrane/Jamari Complex/	Sm-Nd	Isotope dilution	whole-rock	TDM	1800		Silva et al2002
-7.168	-49.9655	metadacites		Sm-Nd	Isotope dilution	whole-rock	TDM	3110	173Z	Souza et al 2001
-7.169	-49.9644	metadacites		Sm-Nd	Isotope dilution	whole-rock	TDM	3050	173C	Souza et al 2001
-7.1702	-49.9635	metadacites		Sm-Nd	Isotope dilution	whole-rock	TDM	3240	178E	Souza et al 2001
-7.1723	-49.9555	metadacites		Sm-Nd	Isotope dilution	whole-rock	TDM	3100	381	Souza et al 2001
-7.1809	-49.9418	metadacites		Sm-Nd	Isotope dilution	whole-rock	TDM	3200	105C	Souza et al 2001
-9.71381	-63.5467	Amphibolite	Jamari terrane/Jamari Complex/	Sm-Nd	Isotope dilution	whole-rock	TDM	1900		Souza et al 2003
-9.71781	-63.4445	Orthogneiss	Jamari terrane/Jamari Complex/	Sm-Nd	Isotope dilution	whole-rock	TDM	2260		Souza et al 2003
-9.713	-63.5225	Orthogneiss	Jamari terrane/Jamari Complex/	Sm-Nd	Isotope dilution	whole-rock	TDM	2050		Souza et al 2003
-9.87777	-56.1646	Monzogranite	Juruena terrane/Paranaíta Suite/	Sm-Nd	Isotope dilution	whole-rock	TDM	2220		Souza et al 2005
-10.1297	-54.9497	Gabbro	Juruena terrane/Flor da Serra Suite/	Sm-Nd	Isotope dilution	whole-rock	TDM	2330		Souza et al 2005
-9.51737	-58.2357	Diorite	Juruena terrane/Vitória Suite/	Sm-Nd	Isotope dilution	whole-rock	TDM	2140		Souza et al 2005
-9.5178	-56.5712	Monzogranite	Juruena terrane/Paranaíta Suite/	Sm-Nd	Isotope dilution	whole-rock	TDM	2150		Souza et al 2005
-9.5862	-57.8381	Granitic gneiss	Juruena terrane/Sio Romio granite/	Sm-Nd	Isotope dilution	whole-rock	TDM	2090		Souza et al 2005
-10.21	-56.4	Biotite Granite	Juruena terrane/Sio Romio granite/	Sm-Nd	Isotope dilution	whole-rock	TDM	2170		Souza et al 2005
-9.97189	-56.7324	Enderbite	Juruena terrane/Vitória Suite/	Sm-Nd	Isotope dilution	whole-rock	TDM	2260		Souza et al 2005
-10.8823	-55.0429	Rhyolite	Juruena terrane/Colíder Gr/	Sm-Nd	Isotope dilution	whole-rock	TDM	2340		Souza et al 2005
-9.98	-56.65	Monzogranite	Juruena terrane/Sio Pedro granite/	Sm-Nd	Isotope dilution	whole-rock	TDM	2140		Souza et al 2005
-9.8	-57.79	Tonalite	Juruena terrane/Vitória Suite/	Sm-Nd	Isotope dilution	whole-rock	TDM	2180		Souza et al 2005
-9.51737	-58.2357	Diorite	Juruena terrane/Vitória Suite/	Sm-Nd	Isotope dilution	whole-rock	TDM	1970		Souza et al 2005
-9.51737	-58.2357	Diorite	Juruena terrane/Vitória Suite/	Sm-Nd	Isotope dilution	whole-rock	TDM	2120		Souza et al 2005
-9.51737	-58.2357	Diorite	Juruena terrane/Vitória Suite/	Sm-Nd	Isotope dilution	whole-rock	TDM	2140		Souza et al 2005
-9.51737	-58.2357	Diorite	Juruena terrane/Vitória Suite/	Sm-Nd	Isotope dilution	whole-rock	TDM	2180		Souza et al 2005
-9.9668	-56.7582	Amphibolite	Juruena terrane/Bacaeri-Mogno Complex/	Sm-Nd	Isotope dilution	whole-rock	TDM	2240		Souza et al 2005
-10.2652	-54.9101	Gabbronorite	Juruena terrane/Matupá granite/	Sm-Nd	Isotope dilution	whole-rock	TDM	2340		Souza et al 2005
-10.3725	-54.9952	Granite	Juruena terrane/Matupá granite/	Sm-Nd	Isotope dilution	whole-rock	TDM	2880		Souza et al 2005
-10.6632	-55.5741	Granite	Juruena terrane/Nova Canai Suite/	Sm-Nd	Isotope dilution	whole-rock	TDM	1700		Souza et al 2005
-10.6792	-55.9145	Granite	Juruena terrane/Nova Canai Suite/	Sm-Nd	Isotope dilution	whole-rock	TDM	1900		Souza et al 2005
-9.87	-56.18	Monzogranite	Juruena terrane/Paranaíta Suite/	Sm-Nd	Isotope dilution	whole-rock	TDM	2080		Souza et al 2005
-10.2474	-54.7431	Rhyolite	Juruena terrane/Colíder Gr/	Sm-Nd	Isotope dilution	whole-rock	TDM	2250		Souza et al 2005
-10.6479	-56.021	Monzogranite	Juruena terrane/Roosevelt Gr/	Sm-Nd	Isotope dilution	whole-rock	TDM	2340		Souza et al 2005
-9.89	-57.79	tonalite gneiss		Sm-Nd	Isotope dilution	whole-rock	TDM	1990	PS-042	Souza et al 2008
-4.22833	-52.6867	inequigranular charno-enderbite	/Arapari intrusive suite/	Sm-Nd	Isotope dilution	whole-rock	TDM	3020	PMM-01	Teixeira et al 2002
-6.8097	-51.9991	rhyolite		Sm-Nd	Isotope dilution	whole-rock	TDM	2876	NN-GM-12	Teixeira et al 2002
-6.8004	-51.9969	rhyolite		Sm-Nd	Isotope dilution	whole-rock	TDM	3129	NN-GM-10A	Teixeira et al 2002
-6.8382	-51.9741			Sm-Nd	Isotope dilution	whole-rock	TDM	3254	NN-GM-17A	Teixeira et al 2002
-8.17167	-50.4283	tonalite	/Arco Verde tonalite/	Sm-Nd	Isotope dilution	whole-rock	TDM	3020	MP-07	Teixeira et al 2002
-4.6274	-55.9784	rhyolite		Sm-Nd	Isotope dilution	whole-rock	TDM	2600	AL-90	Vasquez 2006 - phd thesis
-4.6274	-55.9784	granite		Sm-Nd	Isotope dilution	whole-rock	TDM	2550	AP-133C	Vasquez 2006 - phd thesis
-4.2101	-53.6834	orthogneisses		Sm-Nd	Isotope dilution	whole-rock	TDM	2640	MO15	Vasquez 2006 - phd thesis
-3.91556	-53.6953	orosirian granitoid		Sm-Nd	Isotope dilution	whole-rock	TDM	2830	MVD15A (MV-15A)	Vasquez 2006 - phd thesis
-4.0961	-53.6808	rhyacian granitoid		Sm-Nd	Isotope dilution	whole-rock	TDM	2540	MVD26A	Vasquez 2006 - phd thesis
-4.59269	-54.386	dacite		Sm-Nd	Isotope dilution	whole-rock	TDM	2780	MVD70	Vasquez 2006 - phd thesis
-4.59269	-54.386	orosirian felsic rock		Sm-Nd	Isotope dilution	whole-rock	TDM	2780	MVD70	Vasquez 2006 - phd thesis
-4.33	-53.5655	charnockitic rock		Sm-Nd	Isotope dilution	whole-rock	TDM	2460	MVD94	Vasquez 2006 - phd thesis
-4.3942	-53.4975	orthogneisses		Sm-Nd	Isotope dilution	whole-rock	TDM	2830	MVD54	Vasquez 2006 - phd thesis
-4.0497	-53.3096	rhyacian granitoid		Sm-Nd	Isotope dilution	whole-rock	TDM	3010	MVD46A	Vasquez 2006 - phd thesis
-5.75	-52.75	rhyodacite		Sm-Nd	Isotope dilution	whole-rock	TDM	2630	XMV-78L	Vasquez 2006 - phd thesis
-5.75	-52.75	rhyodacite		Sm-Nd	Isotope dilution	whole-rock	TDM	2650	XMV-78M	Vasquez 2006 - phd thesis
-3.8358	-52.6766	rhyacian granitoid		Sm-Nd	Isotope dilution	whole-rock	TDM	2930	MVD27E	Vasquez 2006 - phd thesis
-4.1937	-52.5912	rhyacian granitoid		Sm-Nd	Isotope dilution	whole-rock	TDM	2740	MVD115B	Vasquez 2006 - phd thesis
-3.62111	-52.5533	rhyacian granitoid		Sm-Nd	Isotope dilution	whole-rock	TDM	2790	MO32A	Vasquez 2006 - phd thesis
-3.75587	-52.5379	rhyacian granitoid		Sm-Nd	Isotope dilution	whole-rock	TDM	2730	MVD100 (MV-100)	Vasquez 2006 - phd thesis
-3.5313	-52.4802	orthogneisses		Sm-Nd	Isotope dilution	whole-rock	TDM	2980	MVD04B	Vasquez 2006 - phd thesis
-3.54953	-52.4763	rhyacian granitoid		Sm-Nd	Isotope dilution	whole-rock	TDM	2710	MVD05	Vasquez 2006 - phd thesis
-3.60341	-52.4375	rhyacian granitoid		Sm-Nd	Isotope dilution	whole-rock	TDM	2650	MVD06 (mv06)	Vasquez 2006 - phd thesis
-6.4104	-52.2418	monzogranite		Sm-Nd	Isotope dilution	whole-rock	TDM	3250	N-S-6	Vasquez 2006 - phd thesis
-3.43614	-52.2283	rhyacian granitoid		Sm-Nd	Isotope dilution	whole-rock	TDM	2450	MVD103A	Vasquez 2006 - phd thesis
-3.38456	-52.2045	rhyacian granitoid		Sm-Nd	Isotope dilution	whole-rock	TDM	2590	MVD102 (MV-102	Vasquez 2006 - phd thesis
-6.567	-52.0312	syenogranite		Sm-Nd	Isotope dilution	whole-rock	TDM	3020	NN-AV-43	Vasquez 2006 - phd thesis
-6.8097	-51.9991	rhyolite		Sm-Nd	Isotope dilution	whole-rock	TDM	2870	NN-GM-12	Vasquez 2006 - phd thesis
-6.8004	-51.9969	rhyolite		Sm-Nd	Isotope dilution	whole-rock	TDM	3120	NN-GM-10	Vasquez 2006 - phd thesis
-6.8532	-51.9855	andesite		Sm-Nd	Isotope dilution	whole-rock	TDM	3110	NN-GM-51	Vasquez 2006 - phd thesis
-6.8382	-51.9741	syenogranite		Sm-Nd	Isotope dilution	whole-rock	TDM	2980	NN-GM-17A	Vasquez 2006 - phd thesis
-3.5762	-51.9231	rhyacian granitoid		Sm-Nd	Isotope dilution	whole-rock	TDM	2520	MVD125A	Vasquez 2006 - phd thesis
-3.62374	-51.903	rhyacian granitoid		Sm-Nd	Isotope dilution	whole-rock	TDM	2640	MVD114A	Vasquez 2006 - phd thesis
-3.61391	-51.8434	rhyacian granitoid		Sm-Nd	Isotope dilution	whole-rock	TDM	2530	MVD127A	Vasquez 2006 - phd thesis
-3.22228	-51.8389	charnockitic rock		Sm-Nd	Isotope dilution	whole-rock	TDM	2470	MO36	Vasquez 2006 - phd thesis
-3.79489	-51.5568	siderian granitoid		Sm-Nd	Isotope dilution	whole-rock	TDM	3100	MVD134	Vasquez 2006 - phd thesis
-7.1702	-49.9635	Metadacite	Greenstone belts/Andorinhas Supergroup/Identidade greenstone belt	Sm-Nd	Isotope dilution	whole-rock	TDM	3240	178E	Vasquez and Klein 2000

## Sheet: Motta(2022) - ENd
y	x	SistRef	Litho	Regional association	IsotopeSys	Method	mineral	MetamFacies	EpsNdT	AgeT	SampleName	Source
-3.862	-50.011	WGS84	orthogranulite	Bacajai Complex	Sm-Nd	Isotope dilution	whole-rock		-1.46	2120	PR-143	Magalhaes 2019 - MSc thesis
-6.567	-52.0312	WGS84	syenogranite		Sm-Nd	Isotope dilution	whole-rock		-12.33	3020	NN-AV-43	Vasquez 2006 - phd thesis
-3.68192	-51.5447	WGS84	metadacite	/Três Palmeiras sequence/	Sm-Nd	Isotope dilution	whole-rock	amphibolite	-12.04	3250	MV-139A	CPRM publication - Geology and mineral resources of Pará State
-6.4104	-52.2418	WGS84	monzogranite		Sm-Nd	Isotope dilution	whole-rock		-12.04	3250	N-S-6	Vasquez 2006 - phd thesis
-3.60341	-52.4375	WGS84	inequigranular monzogranite	/Joio Jorge intrusive suite/	Sm-Nd	Isotope dilution	whole-rock	nonmetamorphic	-11.6	3129	MV-06	CPRM publication - Geology and mineral resources of Pará State
-6.8004	-51.9969	WGS84	rhyolite		Sm-Nd	Isotope dilution	whole-rock		-11.6	3129	NN-GM-10A	Teixeira et al 2002
-3.54953	-52.4763	WGS84	porphyroclastic granodiorite	/Brasil Novo tonalite/	Sm-Nd	Isotope dilution	whole-rock	amphibolite	-11.33	3120	MV-05	CPRM publication - Geology and mineral resources of Pará State
-6.8004	-51.9969	WGS84	rhyolite		Sm-Nd	Isotope dilution	whole-rock		-11.33	3120	NN-GM-10	Vasquez 2006 - phd thesis
-3.8318	-51.0938	WGS84	metandesite	Siderian metandesite and metadiorites/Três Palmeiras greenstone belt/	Sm-Nd	Isotope dilution	whole-rock	-	-10.84	3100	MDM07	CPRM publication - Geology and mineral resources of Pará State
-3.79489	-51.5568	WGS84	siderian granitoid		Sm-Nd	Isotope dilution	whole-rock		-10.84	3100	MVD134	Vasquez 2006 - phd thesis
-3.61391	-51.8434	WGS84	porphyroclastic granodiorite	/Oca granodiorite/	Sm-Nd	Isotope dilution	whole-rock	amphibolite	-10.19	3110	MV-127A	CPRM publication - Geology and mineral resources of Pará State
-6.8532	-51.9855	WGS84	andesite		Sm-Nd	Isotope dilution	whole-rock		-10.19	3110	NN-GM-51	Vasquez 2006 - phd thesis
-10.056	-59.507	WGS84	porphyritic rhyolite		Sm-Nd	Isotope dilution	whole-rock		-9.91	1760	Sample104	Saar de Almeida 2017
-4.96983	-56.8972	WGS84	biotite-hornblende syenogranite	/Creporizio intrusive suite/	Sm-Nd	Isotope dilution	whole-rock	nonmetamorphic	-9.7	1989	CE-R-06	CPRM publication - Geology and mineral resources of Pará State
-6.11653	-56.44	WGS84	porphyroclastic syenogranite	/Cuiu-Cuiu Complex/	Sm-Nd	Isotope dilution	whole-rock	nonmetamorphic	-9.7	2010	CE-R-189	CPRM publication - Geology and mineral resources of Pará State
-3.75587	-52.5379	WGS84	porphyroclastic syenogranite	/Joio Jorge intrusive suite/	Sm-Nd	Isotope dilution	whole-rock	nonmetamorphic	-9.7	2876	MV-100	CPRM publication - Geology and mineral resources of Pará State
-5.9582	-50.4565	WGS84			Sm-Nd	Isotope dilution	whole-rock		-9.7	3352	F14-395	Dall'Agnol et al 2005
-5.9125	-49.8654	WGS84			Sm-Nd	Isotope dilution	whole-rock		-9.7	2939	ECR-CG-59C	Dall'Agnol et al 2005
-6.8097	-51.9991	WGS84	rhyolite		Sm-Nd	Isotope dilution	whole-rock		-9.7	2876	NN-GM-12	Teixeira et al 2002
-3.765	-50.064	WGS84	syenogranite	Arapari Intrusive Suite	Sm-Nd	Isotope dilution	whole-rock		-9.68	2060	PR-104	Magalhaes 2019 - MSc thesis
-6.02197	-56.3242	WGS84	leuco-quartzmonzodiorite	/Cuiu-Cuiu Complex/	Sm-Nd	Isotope dilution	whole-rock	nonmetamorphic	-9.6	2596	CE-R-05	CPRM publication - Geology and mineral resources of Pará State
-7.50919	-50.0443	WGS84	leucomonzogranite	/Musa granite/	Sm-Nd	Isotope dilution	whole-rock	nonmetamorphic	-9.6	2844	CRE-MU-37B	CPRM publication - Geology and mineral resources of Pará State
-7.65599	-50.2721	WGS84	biotite granite		Sm-Nd	Isotope dilution	whole-rock		-9.6	2844	KY-94A	Ramo et al 2002
-7.50919	-50.0443	WGS84	leucomonzogranite		Sm-Nd	Isotope dilution	whole-rock		-9.6	2596	CRE-UM-37B	Ramo et al 2002
-4.83446	-56.8102	WGS84	trachydacite	/Bom Jardim Fm/	Sm-Nd	Isotope dilution	whole-rock	nonmetamorphic	-9.5	1840	CE-R-17	CPRM publication - Geology and mineral resources of Pará State
-5.8992	-49.9073	WGS84			Sm-Nd	Isotope dilution	whole-rock		-9.5	2668	ECR-CG-96	Dall'Agnol et al 2005
-6.3653	-49.3636	WGS84	biotite-hornblende monzogranite	A-type granites/Gogó da Onça granite/	Sm-Nd	Isotope dilution	whole-rock		-9.48	2810	PFR-22	Teixeira et al. (2017)
-3.38456	-52.2045	WGS84	porphyroclastic granodiorite	/Babaquara granodiorite/	Sm-Nd	Isotope dilution	whole-rock	nonmetamorphic	-9.46	2870	MV-102	CPRM publication - Geology and mineral resources of Pará State
-6.8097	-51.9991	WGS84	rhyolite		Sm-Nd	Isotope dilution	whole-rock		-9.46	2870	NN-GM-12	Vasquez 2006 - phd thesis
-6.41333	-55.6372	WGS84	rhyolite	/Vila Riozinhao Fm/	Sm-Nd	Isotope dilution	whole-rock	nonmetamorphic	-9.4	2200	CMM-98	CPRM publication - Geology and mineral resources of Pará State
-7.67354	-50.0445	WGS84	hornblende-biotite monzogranite		Sm-Nd	Isotope dilution	whole-rock		-9.4	2821	KM-114B	Ramo et al 2002
-10.124	-59.523	WGS84	porphyritic rhyolite		Sm-Nd	Isotope dilution	whole-rock		-9.37	1760	Sample103	Saar de Almeida 2017
-3.22228	-51.8389	WGS84	inequigranular charnockite	/Arapari intrusive suite/	Sm-Nd	Isotope dilution	whole-rock	nonmetamorphic	-9.3	3010	MO-36	CPRM publication - Geology and mineral resources of Pará State
-6.21667	-49.7333	WGS84	monzogranite	/Estrela granitic complex/	Sm-Nd	Isotope dilution	whole-rock	nonmetamorphic	-9.3	2793	CN-40	Machado et al 1991
-7.51989	-50.0887	WGS84	hornblende-biotite syenogranite		Sm-Nd	Isotope dilution	whole-rock		-9.3	2793	KM-32	Ramo et al 2002
-4.0497	-53.3096	WGS84	rhyacian granitoid		Sm-Nd	Isotope dilution	whole-rock		-9.3	3010	MVD46A	Vasquez 2006 - phd thesis
-6.1924	-50.3118	WGS84			Sm-Nd	Isotope dilution	whole-rock		-9.2	2727	CJ-38	Dall'Agnol et al 2005
-6.3741	-49.3507	WGS84	biotite-hornblende granodiorite	A-type granites/Gogó da Onça granite/	Sm-Nd	Isotope dilution	whole-rock		-9.18	2780	PFR-18B	Teixeira et al. (2017)
-3.91556	-53.6953	WGS84			Sm-Nd	Isotope dilution	whole-rock		-8.89	2830	MV-15A	CPRM publication - Geology and mineral resources of Pará State
-3.1324	-51.6924	WGS84	granodiorite	Rhyacian granitoids/Granitoid/	Sm-Nd	Isotope dilution	whole-rock	-	-8.89	2830	MCM18	CPRM publication - Geology and mineral resources of Pará State
-7.75556	-49.9125	WGS84	tonalite	/Arco Verde tonalite/	Sm-Nd	Isotope dilution	whole-rock	amphibolite	-8.89	2830	MJ-08	CPRM publication - Geology and mineral resources of Pará State
-3.91556	-53.6953	WGS84	orosirian granitoid		Sm-Nd	Isotope dilution	whole-rock		-8.89	2830	MVD15A (MV-15A)	Vasquez 2006 - phd thesis
-10.141	-59.509	WGS84	porphyritic rhyolite		Sm-Nd	Isotope dilution	whole-rock		-8.83	1760	Sample 102	Saar de Almeida 2017
-7.1211	-49.6525	WGS84	biotite leucomonzogranite	/Manda Saia granite/	Sm-Nd	Isotope dilution	whole-rock	nonmetamorphic	-8.4	2714	AL-128	CPRM publication - Geology and mineral resources of Pará State
-7.1522	-49.6436	WGS84	biotite leucomonzogranite		Sm-Nd	Isotope dilution	whole-rock		-8.4	2714	AL-130	Ramo et al 2002
-10.137	-59.484	WGS84	Rhyolite effusive		Sm-Nd	Isotope dilution	whole-rock		-8.29	1760	Sample101	Saar de Almeida 2017
-3.435	-50.901	WGS84	granite	Joao Jorge Intrusive Suite	Sm-Nd	Isotope dilution	whole-rock		-8.23	2070	EM-33A	Magalhaes 2019 - MSc thesis
-7.04917	-49.7231	WGS84	trondjhemite	/Xinguara granite/	Sm-Nd	Isotope dilution	whole-rock	nonmetamorphic	-8.1	2612	AL-122	CPRM publication - Geology and mineral resources of Pará State
-7.1211	-49.6525	WGS84	biotite leucomonzogranite		Sm-Nd	Isotope dilution	whole-rock		-8.1	2612	AL-128	Ramo et al 2002
-10.856	-55.2	WGS84	Rhyodacite effusive		Sm-Nd	Isotope dilution	whole-rock		-7.98	1780	Sample88	Saar de Almeida 2017
-8.25	-50.5667	WGS84	monzogranite	/Mata Surrio monzogranite/	Sm-Nd	Isotope dilution	whole-rock	nonmetamorphic	-7.92	2780	MP-09	CPRM publication - Geology and mineral resources of Pará State
-8.17167	-50.4283	WGS84	tonalite	/Arco Verde tonalite/	Sm-Nd	Isotope dilution	whole-rock	amphibolite	-7.92	2780	MP-07	Teixeira et al 2002
-4.59269	-54.386	WGS84	dacite		Sm-Nd	Isotope dilution	whole-rock		-7.92	2780	MVD70	Vasquez 2006 - phd thesis
-4.59269	-54.386	WGS84	orosirian felsic rock		Sm-Nd	Isotope dilution	whole-rock		-7.92	2780	MVD70	Vasquez 2006 - phd thesis
-3.43614	-52.2283	WGS84	banded metatonalite	/Tapiranga metatonalite/	Sm-Nd	Isotope dilution	whole-rock	amphibolite	-7.9	3254	MV-103A	CPRM publication - Geology and mineral resources of Pará State
-6.1904	-50.2937	WGS84			Sm-Nd	Isotope dilution	whole-rock		-7.9	2611	CJ-29b	Dall'Agnol et al 2005
-6.8382	-51.9741	WGS84			Sm-Nd	Isotope dilution	whole-rock		-7.9	3254	NN-GM-17A	Teixeira et al 2002
-3.84649	-51.4622	WGS84	monzogranite	/Bacajaí complex/	Sm-Nd	Isotope dilution	whole-rock	amphibolite	-7.89	2840	FB-148	CPRM publication - Geology and mineral resources of Pará State
-4.8413	-50.7923	WGS84			Sm-Nd	Isotope dilution	whole-rock		-7.89	2840	MDM02	Macambira et al 2009
-4.12772	-52.6086	WGS84	granoblastic monzogranite	/Piranhaquara monzogranite/	Sm-Nd	Isotope dilution	whole-rock	nonmetamorphic	-7.81	2980	MV-114A	CPRM publication - Geology and mineral resources of Pará State
-6.8382	-51.9741	WGS84	syenogranite		Sm-Nd	Isotope dilution	whole-rock		-7.81	2980	NN-GM-17A	Vasquez 2006 - phd thesis
-6.41519	-49.7931	WGS84	biotite granodiorite	/Rio Verde trondjhemite/	Sm-Nd	Isotope dilution	whole-rock	-	-7.63	2930	GRD-79C	CPRM publication - Geology and mineral resources of Pará State
-4.508	-50.3264	WGS84			Sm-Nd	Isotope dilution	whole-rock		-7.63	2930	MJ36	Macambira et al 2009
-10.785	-55.359	WGS84	effusive andesite		Sm-Nd	Isotope dilution	whole-rock		-7.27	1780	Sample42	Saar de Almeida 2017
-10.976	-54.533	WGS84	porphyry rhyodacite(holocrystalline groundmass)		Sm-Nd	Isotope dilution	whole-rock		-6.96	1776	Sample76	Saar de Almeida 2017
-4.4447	-53.8198	WGS84	quartz leucomonzonite	Undifferentiated type-I granite	Sm-Nd	Isotope dilution	whole-rock	nonmetamorphic	-6.78	2650	MV58	CPRM publication - Geology and mineral resources of Pará State
-5.75	-52.75	WGS84	rhyodacite		Sm-Nd	Isotope dilution	whole-rock		-6.78	2650	XMV-78M	Vasquez 2006 - phd thesis
-3.91556	-53.6953	WGS84	inequigranular granodiorite	/Rio Maria granodiorite/	Sm-Nd	Isotope dilution	whole-rock	amphibolite	-6.66	2630	MV-15A	CPRM publication - Geology and mineral resources of Pará State
-5.75	-52.75	WGS84	rhyodacite		Sm-Nd	Isotope dilution	whole-rock		-6.66	2630	XMV-78L	Vasquez 2006 - phd thesis
-3.1304	-51.5809	WGS84			Sm-Nd	Isotope dilution	whole-rock		-6.55	2660	MDM09	Macambira et al 2009
-4.2384	-50.0363	WGS84		Rhyacian granitoids/Granitoid/	Sm-Nd	Isotope dilution	whole-rock	-	-6.49	2650	MCM55	CPRM publication - Geology and mineral resources of Pará State
-3.60341	-52.4375	WGS84	rhyacian granitoid		Sm-Nd	Isotope dilution	whole-rock		-6.49	2650	MVD06 (mv06)	Vasquez 2006 - phd thesis
-7.7444	-61.4311	WGS84	Alaskite	Juruena terrane/Serra da Providência Suite/	Sm-Nd	Isotope dilution	whole-rock		-6.3	1575		Costa and Oliveira 2013
-6.99528	-49.9297	WGS84	biotite tonalite	/Caracol tonalite/	Sm-Nd	Isotope dilution	whole-rock	amphibolite	-6.1	2600	AL-210C	CPRM publication - Geology and mineral resources of Pará State
-4.6274	-55.9784	WGS84	rhyolite		Sm-Nd	Isotope dilution	whole-rock		-6.1	1880	AL-90	Vasquez 2006 - phd thesis
-7.67354	-50.0445	WGS84	hornblende-biotite monzogranite	/Musa granite/	Sm-Nd	Isotope dilution	whole-rock	nonmetamorphic	-6.07	2790	KM-144B	CPRM publication - Geology and mineral resources of Pará State
-3.62111	-52.5533	WGS84	rhyacian granitoid		Sm-Nd	Isotope dilution	whole-rock		-6.07	2790	MO32A	Vasquez 2006 - phd thesis
-10.4138	-62.5069	WGS84	Monzogranite	Jamari terrane/Serra da Providência Suite/	Sm-Nd	Isotope dilution	whole-rock		-5.82	1550		Scandolara (2006)
-3.60341	-52.4375	WGS84			Sm-Nd	Isotope dilution	whole-rock		-5.8	2650	MV-06	CPRM publication - Geology and mineral resources of Pará State
-7.65599	-50.2721	WGS84	biotite granite	/Bannach granite/	Sm-Nd	Isotope dilution	whole-rock	nonmetamorphic	-5.8	2650	KY-94A	CPRM publication - Geology and mineral resources of Pará State
-4.1623	-49.9125	WGS84	hornblende-biotite granodiorite	Rhyacian granitoids/Granitoid/	Sm-Nd	Isotope dilution	whole-rock	-	-5.8	2730	MCM56	CPRM publication - Geology and mineral resources of Pará State
-3.75587	-52.5379	WGS84	rhyacian granitoid		Sm-Nd	Isotope dilution	whole-rock		-5.8	2730	MVD100 (MV-100)	Vasquez 2006 - phd thesis
-9.955	-54.227	WGS84	porphyry rhyodacite		Sm-Nd	Isotope dilution	whole-rock		-5.48	1787	Sample 35	Saar de Almeida 2017
-4.5791	-50.2723	WGS84		Rhyacian granitoids/Granitoid/	Sm-Nd	Isotope dilution	whole-rock	-	-5.43	2930	MJ37	CPRM publication - Geology and mineral resources of Pará State
-3.8358	-52.6766	WGS84	rhyacian granitoid		Sm-Nd	Isotope dilution	whole-rock		-5.43	2930	MVD27E	Vasquez 2006 - phd thesis
-4.6274	-55.9784	WGS84	granite		Sm-Nd	Isotope dilution	whole-rock		-5.39	1870	AP-133C	Vasquez 2006 - phd thesis
-4.5791	-50.2723	WGS84			Sm-Nd	Isotope dilution	whole-rock		-5.04	2760	MJ37	Macambira et al 2009
-7.35059	-50.1228	WGS84	biotite-hornblende granodiorite	/Rio Maria granodiorite/	Sm-Nd	Isotope dilution	whole-rock	amphibolite	-5.04	2760	HRM-284	Machado et al 1991
-6.20465	-55.9168	WGS84	syenogranite	Mamoal granite	Sm-Nd	Isotope dilution	whole-rock		-5.01	1880	JK-39	Semblano et al 2016 - Braz J Geol 46(4)
-3.9424	-50.3406	WGS84		Rhyacian granitoids/Granitoid/	Sm-Nd	Isotope dilution	whole-rock	-	-4.68	2980	MCM27	CPRM publication - Geology and mineral resources of Pará State
-3.5313	-52.4802	WGS84	orthogneisses		Sm-Nd	Isotope dilution	whole-rock		-4.68	2980	MVD04B	Vasquez 2006 - phd thesis
-10.3725	-54.9952	WGS84	Granite	Juruena terrane/Matupá granite/	Sm-Nd	Isotope dilution	whole-rock		-4.64	1872		Souza et al 2005
-9.9633	-55.374	WGS84	porphyritic andesite	Pé Quente Intrusive suite	Sm-Nd	Isotope dilution	whole-rock		-4.59	1987	CA-38	Alves et al 2020 - JSAES
-4.85792	-50.8013	WGS84	inequigranular monzogranite	/Arapari Intrusive suite/	Sm-Nd	Isotope dilution	whole-rock	-	-4.42	2640	MDM-02	CPRM publication - Geology and mineral resources of Pará State
-3.62374	-51.903	WGS84	rhyacian granitoid		Sm-Nd	Isotope dilution	whole-rock		-4.42	2640	MVD114A	Vasquez 2006 - phd thesis
-4.1863	-50.0878	WGS84		Rhyacian granitoids/Granitoid/	Sm-Nd	Isotope dilution	whole-rock	-	-4.35	2710	MCM54	CPRM publication - Geology and mineral resources of Pará State
-3.54953	-52.4763	WGS84	rhyacian granitoid		Sm-Nd	Isotope dilution	whole-rock		-4.35	2710	MVD05	Vasquez 2006 - phd thesis
-4.6932	-50.9684	WGS84	tonalitic gneiss	Archean tonalitic gneisses/Xingu Complex/	Sm-Nd	Isotope dilution	whole-rock	-	-4.29	2740	MDM03	CPRM publication - Geology and mineral resources of Pará State
-4.1937	-52.5912	WGS84	rhyacian granitoid		Sm-Nd	Isotope dilution	whole-rock		-4.29	2740	MVD115B	Vasquez 2006 - phd thesis
-6.36487	-49.8332	WGS84	biotite granodiorite	/Campina Verde tonalitic complex/	Sm-Nd	Isotope dilution	whole-rock	-	-4.25	2630	ERF-07C	CPRM publication - Geology and mineral resources of Pará State
-3.9424	-50.3406	WGS84			Sm-Nd	Isotope dilution	whole-rock		-4.25	2630	MCM27	Macambira et al 2009
-4.21472	-49.9908	WGS84			Sm-Nd	Isotope dilution	whole-rock		-4.12	2570	MCM 55	CPRM publication - Geology and mineral resources of Pará State
-5.9125	-49.8654	WGS84	granite	Paleoproterozoic granites/Cigano pluton/	Sm-Nd	Isotope dilution	whole-rock	nonmetamorphic	-4.12	2570	ECR-CG-59C	CPRM publication - Geology and mineral resources of Pará State
-4.1623	-49.9125	WGS84			Sm-Nd	Isotope dilution	whole-rock		-4.12	2570	MCM56	Macambira et al 2009
-10.475	-54.41	WGS84	rhyolite		Sm-Nd	Isotope dilution	whole-rock		-4.09	1789	Sample02	Saar de Almeida 2017
-9.701	-54.807	WGS84	welded laipilli tuff		Sm-Nd	Isotope dilution	whole-rock		-3.9	1800	Sample24	Saar de Almeida 2017
-6.08756	-56.2194	WGS84	quartz syenite	Serra Alta granite	Sm-Nd	Isotope dilution	whole-rock		-3.85	1880	CE-252	Semblano et al 2016 - Braz J Geol 46(4)
-6.103	-56.1963	WGS84	syenogranite	Serra Alta granite	Sm-Nd	Isotope dilution	whole-rock		-3.8	1880	CE-250	Semblano et al 2016 - Braz J Geol 46(4)
-10.8823	-55.0429	WGS84	Rhyolite	Juruena terrane/Colíder Gr/	Sm-Nd	Isotope dilution	whole-rock		-3.75	1781		Souza et al 2005
-6.57194	-55.5225	WGS84	trachyte	/Vila Riozinho Fm/	Sm-Nd	Isotope dilution	whole-rock		-3.71	1998	RCR-62a	Lamarão et al 2005
-9.7815	-62.8959	WGS84	Monzogranite	Jamari terrane/Serra da Providência Suite/	Sm-Nd	Isotope dilution	whole-rock		-3.54	1535		Silva et al2002
-3.38456	-52.2045	WGS84			Sm-Nd	Isotope dilution	whole-rock		-3.45	2590	MV-102	CPRM publication - Geology and mineral resources of Pará State
-4.6153	-50.3408	WGS84	quartz-monzodioritic gneiss	Siderian gneisses/Xingu Complex/	Sm-Nd	Isotope dilution	whole-rock	-	-3.45	2590	MDM01	CPRM publication - Geology and mineral resources of Pará State
-4.21472	-49.9908	WGS84	titanite-biotite granodiorite	/Joio Jorge intrusive suite/	Sm-Nd	Isotope dilution	whole-rock	nonmetamorphic	-3.45	2590	MCM 55	CPRM publication - Geology and mineral resources of Pará State
-3.38456	-52.2045	WGS84	rhyacian granitoid		Sm-Nd	Isotope dilution	whole-rock		-3.45	2590	MVD102 (MV-102	Vasquez 2006 - phd thesis
-10.306	-62.5215	WGS84	Charnockite	Jamari terrane/Serra da Providência Suite/	Sm-Nd	Isotope dilution	whole-rock		-3.44	1540		Scandolara (2006)
-4.508	-50.3264	WGS84	monzogranite	Rhyacian granitoids/Granitoid/	Sm-Nd	Isotope dilution	whole-rock	-	-3.4	2540	MJ36	CPRM publication - Geology and mineral resources of Pará State
-4.0961	-53.6808	WGS84	rhyacian granitoid		Sm-Nd	Isotope dilution	whole-rock		-3.4	2540	MVD26A	Vasquez 2006 - phd thesis
-10.8287	-55.1892	WGS84	foliated biotite metatonalite	Cuiú-Cuiú complex	Sm-Nd	Isotope dilution	whole-rock		-3.24	2045	GR-03	Alves et al 2020 - JSAES
-7.86196	-61.4786	WGS84	Charnockite	Juruena terrane/Serra da Providência Suite/	Sm-Nd	Isotope dilution	whole-rock		-3.16	1575		Costa and Oliveira 2013
-7.51989	-50.0887	WGS84	hornblende-biotite syenogranite	/Musa granite/	Sm-Nd	Isotope dilution	whole-rock	nonmetamorphic	-3.12	2470	KM-32	CPRM publication - Geology and mineral resources of Pará State
-3.22228	-51.8389	WGS84	charnockitic rock		Sm-Nd	Isotope dilution	whole-rock		-3.12	2470	MO36	Vasquez 2006 - phd thesis
-9.28907	-62.7122	WGS84	Granodioritic gneiss	Jamari terrane/Jamari Complex/	Sm-Nd	Isotope dilution	whole-rock		-3.1	1758		Quadros et al 2011
-9.1394	-58.5659	WGS84	Porphyry granite	/Paranai­ta Intrusive Suite/	Sm-Nd	Isotope dilution	whole-rock		-3.09	1800	TD-T-050S	Duarte et al 2019
-11.0095	-62.7696	WGS84	Tonalitic gneiss	Jamari terrane/Jamari Complex/	Sm-Nd	Isotope dilution	whole-rock		-3.09	1750		Silva et al2002
-10.2652	-54.9101	WGS84	Gabbronorite	Juruena terrane/Matupá granite/	Sm-Nd	Isotope dilution	whole-rock		-3.09	1872		Souza et al 2005
-3.432	-50.077	WGS84	monzogranitic gneiss	Aruana Complex	Sm-Nd	Isotope dilution	whole-rock		-3.08	2630	EM-161A	Magalhaes 2019 - MSc thesis
-3.411	-50.943	WGS84	orthogneiss	Tuere granulite	Sm-Nd	Isotope dilution	whole-rock		-2.95	2600	EM-13B	Magalhaes 2019 - MSc thesis
-4.56199	-50.3282	WGS84			Sm-Nd	Isotope dilution	whole-rock		-2.9	2890	MDM01	Macambira et al 2009
-7.89612	-50.056	WGS84	biotite-hornblende granodiorite	/Rio Maria granodiorite/	Sm-Nd	Isotope dilution	whole-rock	amphibolite	-2.9	2890	F-66	Machado et al 1991
-10.175	-62.9103	WGS84	Monzogranitic gneiss	Jamari terrane/Serra da Providência Suite/	Sm-Nd	Isotope dilution	whole-rock		-2.66	1561		Scandolara (2006)
-10.25	-54.74	WGS84	rhyolite		Sm-Nd	Isotope dilution	whole-rock		-2.6	1800	GM-R-118	Silva and Abram 2010
-9.38	-59.13	WGS84	metasienogranite		Sm-Nd	Isotope dilution	whole-rock		-2.57	1800	P-20	Pinho et al 2015
-9.8	-57.79	WGS84	Tonalite	Juruena terrane/Vitória Suite/	Sm-Nd	Isotope dilution	whole-rock		-2.56	1785		Souza et al 2005
-7.79809	-60.5392	WGS84	Rhyolite	Juruena terrane/Serra da Providência Suite/	Sm-Nd	Isotope dilution	whole-rock		-2.51	1553		Costa and Oliveira 2015
-9.93333	-61.55	WGS84	Monzogranite	Juruena terrane/Serra da Providência Suite/	Sm-Nd	Isotope dilution	whole-rock		-2.5	1550		Sato and Tassinari 1997
-4.33	-53.5655	WGS84	charnockitic rock		Sm-Nd	Isotope dilution	whole-rock		-2.4	2460	MVD94	Vasquez 2006 - phd thesis
-6.1924	-50.3118	WGS84	granite	Paleoproterozoic granites/Serra dos Carajás granite/	Sm-Nd	Isotope dilution	whole-rock	nonmetamorphic	-2.3	3084	CJ-38	CPRM publication - Geology and mineral resources of Pará State
-6.40716	-49.9275	WGS84	biotite syenogranite		Sm-Nd	Isotope dilution	whole-rock		-2.3	3084	GRD-77	Feio et al 2012
-6.00688	-56.0536	WGS84	Biotite monzogranite	Igarapé Salustiano granite	Sm-Nd	Isotope dilution	whole-rock		-2.26	1891	FH-18	Semblano et al 2016 - Braz J Geol 46(4)
-3.991	-49.809	WGS84	syenogranite	Arapari Intrusive Suite	Sm-Nd	Isotope dilution	whole-rock		-2.26	2080	PR-165	Magalhaes 2019 - MSc thesis
-6.5325	-55.6611	WGS84	trachyte	/Vila Riozinho Fm/	Sm-Nd	Isotope dilution	whole-rock		-2.21	2000	CMM-107	Lamarão et al 2005
-3.658	-49.833	WGS84	syenogranite	Arapari Intrusive Suite	Sm-Nd	Isotope dilution	whole-rock		-2.19	2060	EM-115	Magalhaes 2019 - MSc thesis
-6.56014	-49.7677	WGS84	trondjhemite		Sm-Nd	Isotope dilution	whole-rock		-2.16	3136	AMR-191A	Feio et al 2013
-10.1297	-54.9497	WGS84	Gabbro	Juruena terrane/Flor da Serra Suite/	Sm-Nd	Isotope dilution	whole-rock		-2.08	1872		Souza et al 2005
-9.29	-59.35	WGS84	tonalite gneiss		Sm-Nd	Isotope dilution	whole-rock		-2.07	1800	A3	Pinho et al 2018
-6.04923	-55.7079	WGS84	biotite monzogranite	Dalpaiz granite	Sm-Nd	Isotope dilution	whole-rock		-2.07	1880	EY-26	Semblano et al 2016 - Braz J Geol 46(4)
-3.641	-50.155	WGS84	metatonalite	Bacajai Complex	Sm-Nd	Isotope dilution	whole-rock		-2.05	2103	EM-100	Magalhaes 2019 - MSc thesis
-6.15499	-55.9595	WGS84	syenogranite	Mamoal granite	Sm-Nd	Isotope dilution	whole-rock		-1.94	1880	FH-10	Semblano et al 2016 - Braz J Geol 46(4)
-9.42055	-59.1341	WGS84	Tonalite	Juruena terrane/Vitória Suite/	Sm-Nd	Isotope dilution	whole-rock		-1.9	1783		Duarte et al 2012
-9.82	-55.94	WGS84	dacite		Sm-Nd	Isotope dilution	whole-rock		-1.9	1800	MA-012B	Silva and Abram 2009
-9.82	-55.94	WGS84	dacite		Sm-Nd	Isotope dilution	whole-rock		-1.9	1800	MA-012B	Silva and Abram 2012
-9.16667	-59.25	WGS84	Monzogranitic gneiss	Juruena terrane/Sio Pedro granite/	Sm-Nd	Isotope dilution	whole-rock		-1.8	1772		Sato and Tassinari 1997
-4.3942	-53.4975	WGS84	orthogneisses		Sm-Nd	Isotope dilution	whole-rock		-1.77	2830	MVD54	Vasquez 2006 - phd thesis
-6.20974	-56.4307	WGS84	porphyroclastic monzogranite	/Cuiu-Cuiu Complex/	Sm-Nd	Isotope dilution	whole-rock	nonmetamorphic	-1.6	2014	CE-R-325	CPRM publication - Geology and mineral resources of Pará State
-6.55067	-50.0684	WGS84	orthopyroxene-quartz gabbro		Sm-Nd	Isotope dilution	whole-rock		-1.6	3049	GRD-05	Feio et al 2012
-3.8318	-51.0938	WGS84	metandesite	Siderian metandesite and metadiorites/Três Palmeiras greenstone belt/	Sm-Nd	Isotope dilution	whole-rock	-	-1.59	2520	MDM07	CPRM publication - Geology and mineral resources of Pará State
-3.5762	-51.9231	WGS84	rhyacian granitoid		Sm-Nd	Isotope dilution	whole-rock		-1.59	2520	MVD125A	Vasquez 2006 - phd thesis
-9.4	-63.0333	WGS84	Quartz dioritic gneiss	Jamari terrane/Jamari Complex/	Sm-Nd	Isotope dilution	whole-rock		-1.5	2200		Payolla et al 2002
-11.1558	-61.9011	WGS84	Monzogranite	Jamari terrane/Serra da Providência Suite/	Sm-Nd	Isotope dilution	whole-rock		-1.5	1550		Scandolara (2006)
-9.37944	-63.0014	WGS84	Tonalitic gneiss		Sm-Nd	Isotope dilution	whole-rock		-1.5	1750	B-335a	Scandolara et al 2013
-4.33333	-55	WGS84	granite	/Maloquinha granite/	Sm-Nd	Isotope dilution	whole-rock	nonmetamorphic	-1.48	1880	AP-13C	CPRM publication - Geology and mineral resources of Pará State
-6.40096	-49.8597	WGS84	biotite-hornblende tonalite		Sm-Nd	Isotope dilution	whole-rock		-1.48	3113	ARC-65A	Feio et al 2013
-3.97	-50.911	WGS84	granite	Joao Jorge Intrusive Suite	Sm-Nd	Isotope dilution	whole-rock		-1.45	2070	EM-28	Magalhaes 2019 - MSc thesis
-10.21	-56.4	WGS84	Biotite Granite	Juruena terrane/Sio Romio granite/	Sm-Nd	Isotope dilution	whole-rock		-1.43	1770		Souza et al 2005
-9.34861	-59.3258	WGS84	Rhyolite	Juruena terrane/Roosevelt Gr/	Sm-Nd	Isotope dilution	whole-rock		-1.4	1767		Pinho et al 2003
-8.95	-59.11	WGS84	granite		Sm-Nd	Isotope dilution	whole-rock		-1.4	1800	FBP-150	Pinho et al 2010
-6.597	-50.138	WGS84	leucogranite	Vila Uniao Suite	Sm-Nd	Isotope dilution	whole-rock		-1.31	2744	BVD 42-B	Marangoanha 2019 - Prec Res
-9.87777	-56.1646	WGS84	Monzogranite	Juruena terrane/Paranaíta Suite/	Sm-Nd	Isotope dilution	whole-rock		-1.25	1790		Souza et al 2005
-10.7075	-62.2547	WGS84	Charnockite	Jamari terrane/Serra da Providência Suite/	Sm-Nd	Isotope dilution	whole-rock		-1.24	1560		Scandolara (2006)
-9.5178	-56.5712	WGS84	Monzogranite	Juruena terrane/Paranaíta Suite/	Sm-Nd	Isotope dilution	whole-rock		-1.23	1790		Souza et al 2005
-9.98	-56.65	WGS84	Monzogranite	Juruena terrane/Sio Pedro granite/	Sm-Nd	Isotope dilution	whole-rock		-1.11	1784		Souza et al 2005
-7.89018	-60.5253	WGS84	Alaskite	Juruena terrane/Igarapé das Lontas Suite/	Sm-Nd	Isotope dilution	whole-rock		-1.1	1754.6		Costa and Oliveira 2013
-9.39028	-59.3583	WGS84	Monzogranite	Juruena terrane/Sio Romio granite/	Sm-Nd	Isotope dilution	whole-rock		-1.1	1764		Pinho et al 2003
-9.51737	-58.2357	WGS84	Diorite	Juruena terrane/Vitória Suite/	Sm-Nd	Isotope dilution	whole-rock		-1.04	1785		Souza et al 2005
-10.274	-55.497	WGS84	Granite	Juruena terrane/Terra Nova granite/	Sm-Nd	Isotope dilution	whole-rock		-1	1727		Prado et al 2013
-10.2669	-62.6964	WGS84	Opx tonalitic gneiss (granulite)	Jamari terrane/Jamari Complex/	Sm-Nd	Isotope dilution	whole-rock		-1	1760		Scandolara 2006
-9.39	-59.36	WGS84	metamonzogranite		Sm-Nd	Isotope dilution	whole-rock		-0.97	1800	A-7	Pinho et al 2014
-10.7794	-62.0693	WGS84	Meta-granite	/Serra Providiencia Suite/	Sm-Nd	Isotope dilution	whole-rock		-0.95	1515	GR333	Leal et al. (1978)
-4.8413	-50.7923	WGS84	monzogranite	Rhyacian granitoids/Granitoid/	Sm-Nd	Isotope dilution	whole-rock	-	-0.94	2450	MDM02	CPRM publication - Geology and mineral resources of Pará State
-9.11	-58.91	WGS84	metamonzogranite		Sm-Nd	Isotope dilution	whole-rock		-0.94	1800	TD-137	Ribeiro and Duarte 2009
-3.43614	-52.2283	WGS84	rhyacian granitoid		Sm-Nd	Isotope dilution	whole-rock		-0.94	2450	MVD103A	Vasquez 2006 - phd thesis
-6.519	-50.36	WGS84	leucogranite	Vila Uniao Suite	Sm-Nd	Isotope dilution	whole-rock		-0.92	2744	BDE 19-B	Marangoanha 2019 - Prec Res
-10.0606	-55.5606	WGS84	Biotite granite	Juruena terrane/Nhandu granite/	Sm-Nd	Isotope dilution	whole-rock		-0.91	1889		Silva and Abram 2008
-7.06667	-49.8833	WGS84	biotite leucomonzogranite	/Xinguara granite/	Sm-Nd	Isotope dilution	whole-rock	nonmetamorphic	-0.9	2975	AL-24	CPRM publication - Geology and mineral resources of Pará State
-9.1745	-59.4377	WGS84	Monzogranite	Juruena terrane/Sio Pedro granite/	Sm-Nd	Isotope dilution	whole-rock		-0.9	1775		Duarte et al 2012
-6.52365	-49.7766	WGS84	hornblende syenogranite		Sm-Nd	Isotope dilution	whole-rock		-0.9	2975	AMR-187B	Feio et al 2012
-8.07	-59.07	WGS84	ignimbrite		Sm-Nd	Isotope dilution	whole-rock		-0.9	1800	WB--08	Pinho et al 2007
-10.3943	-62.1173	WGS84	Granodioritic gneiss	Jamari terrane/Jamari Complex/	Sm-Nd	Isotope dilution	whole-rock		-0.9	1760		Scandolara 2006
-10.3944	-62.1172	WGS84	Granodioritic gneiss		Sm-Nd	Isotope dilution	whole-rock		-0.9	1750	JS-218	Scandolara et al 2013
-6.16689	-55.9299	WGS84	syenogranite	Mamoal granite	Sm-Nd	Isotope dilution	whole-rock		-0.89	1880	JK-40	Semblano et al 2016 - Braz J Geol 46(4)
-3.744	-50.907	WGS84	granite	Joao Jorge Intrusive Suite	Sm-Nd	Isotope dilution	whole-rock		-0.88	2070	EM-22	Magalhaes 2019 - MSc thesis
-5.84905	-56.6433	WGS84	biotite granodiorite	/Cuiu-Cuiu Complex/	Sm-Nd	Isotope dilution	whole-rock	nonmetamorphic	-0.87	2000	FH-71A	CPRM publication - Geology and mineral resources of Pará State
-3.8318	-51.0938	WGS84			Sm-Nd	Isotope dilution	whole-rock		-0.87	2710	MDM07C2	Macambira et al 2009
-10.9924	-62.6393	WGS84	Granodioritic gneiss	Jamari terrane/Jamari Complex/	Sm-Nd	Isotope dilution	whole-rock		-0.86	1760		Scandolara 2006
-9.71781	-63.4445	WGS84	Orthogneiss	Jamari terrane/Jamari Complex/	Sm-Nd	Isotope dilution	whole-rock		-0.86	1750		Souza et al 2003
-7.89419	-61.4945	WGS84	Monzogranite	Juruena terrane/Serra da Providência Suite/	Sm-Nd	Isotope dilution	whole-rock		-0.85	1533		Costa and Oliveira 2013
-10.602	-63.587	WGS84	Syenogranite	Jamari terrane/Alto Candeias Suite/	Sm-Nd	Isotope dilution	whole-rock		-0.83	1740		Santos Jr2015
-10.602	-63.587	WGS84	Monzogranite	Jamari terrane/Alto Candeias Suite/	Sm-Nd	Isotope dilution	whole-rock		-0.82	1340		Santos Jr2015
-10.9814	-61.9158	WGS84	Monzogranite	Jamari terrane/Serra da Providência Suite/	Sm-Nd	Isotope dilution	whole-rock		-0.81	1555		Scandolara (2006)
-6.55715	-49.9808	WGS84	hornblende-biotite syenogranite		Sm-Nd	Isotope dilution	whole-rock		-0.8	2988	ARC-109	Feio et al 2012
-10.7756	-62.0614	WGS84	Monzogranite	Jamari terrane/Serra da Providência Suite/	Sm-Nd	Isotope dilution	whole-rock		-0.79	1530		Scandolara (2006)
-6.04199	-55.7774	WGS84	biotite monzogranite	Dalpaiz granite	Sm-Nd	Isotope dilution	whole-rock		-0.76	1880	EY-23	Semblano et al 2016 - Braz J Geol 46(4)
-3.8318	-51.0938	WGS84	metandesite	Siderian metandesite and metadiorites/Três Palmeiras greenstone belt/	Sm-Nd	Isotope dilution	whole-rock	-	-0.71	2530	MDM07	CPRM publication - Geology and mineral resources of Pará State
-3.61391	-51.8434	WGS84	rhyacian granitoid		Sm-Nd	Isotope dilution	whole-rock		-0.71	2530	MVD127A	Vasquez 2006 - phd thesis
-8.96	-59.03	WGS84	rhyolite		Sm-Nd	Isotope dilution	whole-rock		-0.7	1800	B-03.150	Pinho et al 2008
-3.62111	-52.5533	WGS84	porphyroclastic monzogranite	/Brasil Novo tonalite/	Sm-Nd	Isotope dilution	whole-rock	amphibolite	-0.69	2660	MO-32A	CPRM publication - Geology and mineral resources of Pará State
-10.4167	-62.3333	WGS84	Charnockite	Jamari terrane/Serra da Providência Suite/	Sm-Nd	Isotope dilution	whole-rock		-0.69	1550		Sato and Tassinari 1997
-7.12917	-49.9486	WGS84	biotite tonalite	/Caracol tonalite/	Sm-Nd	Isotope dilution	whole-rock	amphibolite	-0.66	3162	AL-216	CPRM publication - Geology and mineral resources of Pará State
-6.57311	-49.8337	WGS84	biotite leucomonzogranite		Sm-Nd	Isotope dilution	whole-rock		-0.66	3162	AMR-102	Feio et al 2013
-9.51737	-58.2357	WGS84	Diorite	Juruena terrane/Vitória Suite/	Sm-Nd	Isotope dilution	whole-rock		-0.64	1785		Souza et al 2005
-6.47073	-50.105	WGS84	biotite-hornblende tonalite		Sm-Nd	Isotope dilution	whole-rock		-0.63	3088	ARC-95A	Feio et al 2013
-7.09046	-61.1636	WGS84	Syenogranite	Juruena terrane/Serra da Providência Suite/	Sm-Nd	Isotope dilution	whole-rock		-0.6	1575		Costa and Oliveira 2013
-6.48667	-55.5772	WGS84	monzogranite	/Sio Jorge Jovem granite/	Sm-Nd	Isotope dilution	whole-rock	nonmetamorphic	-0.6	2330	F09/10	CPRM publication - Geology and mineral resources of Pará State
-4.2384	-50.0363	WGS84			Sm-Nd	Isotope dilution	whole-rock		-0.6	2330	MCM55	Macambira et al 2009
-9.93611	-63.005	WGS84	Opx tonalitic gneiss (granulite)	Jamari terrane/Jamari Complex/	Sm-Nd	Isotope dilution	whole-rock		-0.6	1730		Payolla et al 2002
-9.93611	-63.005	WGS84	Enderbite		Sm-Nd	Isotope dilution	whole-rock		-0.6	1730	WB-70a	Scandolara et al 2013
-10.1456	-62.6512	WGS84	Tonalitic gneiss	Jamari terrane/Jamari Complex/	Sm-Nd	Isotope dilution	whole-rock		-0.59	1750		Scandolara 2006
-9.51737	-58.2357	WGS84	Diorite	Juruena terrane/Vitória Suite/	Sm-Nd	Isotope dilution	whole-rock		-0.54	1785		Souza et al 2005
-6.52678	-49.817	WGS84	biotite granodiorite		Sm-Nd	Isotope dilution	whole-rock		-0.51	3162	AMR-213	Feio et al 2013
-6.52365	-49.7766	WGS84	hornblende syenogranite	/Planalto suite/	Sm-Nd	Isotope dilution	whole-rock	-	-0.51	3162	AMR-187B	Machado et al 1991
-6.58	-50.442	WGS84	quartz diorite	Vila Uniao Suite	Sm-Nd	Isotope dilution	whole-rock		-0.51	2734.5	BVD 12-B	Marangoanha 2019 - Prec Res
-9.28907	-62.7122	WGS84	Tonalitic gneiss	Jamari terrane/Jamari Complex/	Sm-Nd	Isotope dilution	whole-rock		-0.5	1750		Quadros et al 2011
-10.623	-54.95	WGS84	Granite	Juruena terrane/Terra Nova granite/	Sm-Nd	Isotope dilution	whole-rock		-0.4	1727		Prado et al 2013
-3.8353	-50.6857	WGS84			Sm-Nd	Isotope dilution	whole-rock		-0.34	2470	MDM08	Macambira et al 2009
-10.602	-63.587	WGS84	Biotite- Hornblende rapakivi granite	Jamari terrane/Alto Candeias Suite/	Sm-Nd	Isotope dilution	whole-rock		-0.34	1340		Santos Jr2015
-9.51737	-58.2357	WGS84	Diorite	Juruena terrane/Vitória Suite/	Sm-Nd	Isotope dilution	whole-rock		-0.31	1785		Souza et al 2005
-9.39	-59.14	WGS84	metagranodiorite		Sm-Nd	Isotope dilution	whole-rock		-0.25	1800	P-18	Pinho et al 2017
-9.97333	-63.0114	WGS84	Charnockite	Jamari terrane/Serra da Providência Suite/	Sm-Nd	Isotope dilution	whole-rock		-0.21	1560		Scandolara (2006)
-9.15389	-59.1192	WGS84	Monzogranite	Juruena terrane/Paranaíta Suite/	Sm-Nd	Isotope dilution	whole-rock		-0.2	1750		Pinho et al 2003
-9	-59.12	WGS84	rhyolite		Sm-Nd	Isotope dilution	whole-rock		-0.2	1800	Fi-02.027	Pinho et al 2006
-9.80156	-63.1983	WGS84	Tonalitic gneiss	Jamari terrane/Jamari Complex/	Sm-Nd	Isotope dilution	whole-rock		-0.2	1757		Santos et al2008
-10.175	-62.9103	WGS84	Monzogranite	Jamari terrane/Serra da Providência Suite/	Sm-Nd	Isotope dilution	whole-rock		-0.2	1560		Scandolara (2006)
-9.91911	-62.9963	WGS84	Granodioritic gneiss	Jamari terrane/Jamari Complex/	Sm-Nd	Isotope dilution	whole-rock		-0.2	1760		Scandolara 2006
-10.83	-55.47	WGS84	andesite		Sm-Nd	Isotope dilution	whole-rock		-0.2	1800	GM-R-69A	Silva and Abram 2008
-9.92922	-63.1331	WGS84	Tonalitic gneiss	Jamari terrane/Jamari Complex/	Sm-Nd	Isotope dilution	whole-rock		-0.14	1760		Scandolara 2006
-9.34111	-62.8461	WGS84	Tonalitic gneiss	Jamari terrane/Jamari Complex/	Sm-Nd	Isotope dilution	whole-rock		-0.1	1750		Payolla et al 2002
-9.9681	-59.8704	WGS84	Monzogranite	Juruena terrane/Serra da Providência Suite/	Sm-Nd	Isotope dilution	whole-rock		-0.09	1880		Duarte et al 2012
-10.602	-63.587	WGS84	Monzogranite	Jamari terrane/Alto Candeias Suite/	Sm-Nd	Isotope dilution	whole-rock		-0.07	1340		Santos Jr2015
-9.15	-59.12	WGS84	metamonzogranite		Sm-Nd	Isotope dilution	whole-rock		-0.06	1800	P-29	Pinho et al 2012
-10.28	-62.6939	WGS84	Tonalitic gneiss		Sm-Nd	Isotope dilution	whole-rock		0	1750	JS-55	Scandolara et al 2013
-9.04111	-62.8461	WGS84	Tonalitic gneiss		Sm-Nd	Isotope dilution	whole-rock		0	1750	B-250/Aa	Scandolara et al 2013
-10.942	-61.634	WGS84	biotite syenogranite		Sm-Nd	Isotope dilution	whole-rock		0.1	1900	CC15A	De Castro 2016
-9.93611	-63.005	WGS84	Opx tonalitic gneiss (granulite)	Jamari terrane/Jamari Complex/	Sm-Nd	Isotope dilution	whole-rock		0.1	1730		Payolla et al 2002
-9	-59.12	WGS84	basalt		Sm-Nd	Isotope dilution	whole-rock		0.1	1800	Fi-05.080	Pinho et al 2005
-9.93611	-63.005	WGS84	Enderbite		Sm-Nd	Isotope dilution	whole-rock		0.1	1760	WB-70a	Scandolara et al 2013
-10.602	-63.587	WGS84	Syenogranite	Jamari terrane/Alto Candeias Suite/	Sm-Nd	Isotope dilution	whole-rock		0.14	1340		Santos Jr2015
-9.5862	-57.8381	WGS84	Granitic gneiss	Juruena terrane/Sio Romio granite/	Sm-Nd	Isotope dilution	whole-rock		0.14	1766		Souza et al 2005
-10.927	-61.544	WGS84	biotite syenogranite		Sm-Nd	Isotope dilution	whole-rock		0.15	1920	CC35	De Castro 2016
-6.39967	-49.9661	WGS84	leucomonzogranite		Sm-Nd	Isotope dilution	whole-rock		0.15	2990	AER-27	Feio et al 2013
-6.41759	-49.8522	WGS84	biotite trondjhemite	/Rio Verde trondjhemite/	Sm-Nd	Isotope dilution	whole-rock	-	0.15	2990	AER-11A	Macambira and Lancelot 1996
-6.41759	-49.8522	WGS84	biotite trondjhemite		Sm-Nd	Isotope dilution	whole-rock		0.19	3042	AER-11	Feio et al 2013
-6.51359	-50.0041	WGS84	biotite leucosyenogranite	/Bom Jesus granite/	Sm-Nd	Isotope dilution	whole-rock	-	0.19	3042	AE-47	Machado et al 1991
-9.39028	-59.1258	WGS84	Monzogranite	Juruena terrane/Sio Romio granite/	Sm-Nd	Isotope dilution	whole-rock		0.2	1766		Pinho et al 2003
-8.95	-59.11	WGS84	granite		Sm-Nd	Isotope dilution	whole-rock		0.2	1800	FBP-90.5	Pinho et al 2009
-7.86628	-60.5137	WGS84	Quartz diorite	Juruena terrane/Teodósia Suite/	Sm-Nd	Isotope dilution	whole-rock		0.21	1757		Costa and Oliveira 2013
-5.8992	-49.9073	WGS84	granite	Paleoproterozoic granites/Cigano pluton/	Sm-Nd	Isotope dilution	whole-rock	nonmetamorphic	0.21	2350	ECR-CG-96	CPRM publication - Geology and mineral resources of Pará State
-3.1324	-51.6924	WGS84			Sm-Nd	Isotope dilution	whole-rock		0.21	2350	MCM18	Macambira et al 2009
-7.1702	-49.9635	WGS84	metadacites		Sm-Nd	Isotope dilution	whole-rock		0.22	3240	178E	Souza et al 2001
-7.1702	-49.9635	WGS84	Metadacite	Greenstone belts/Andorinhas Supergroup/Identidade greenstone belt	Sm-Nd	Isotope dilution	whole-rock	greenschist	0.22	3240	178E	Vasquez and Klein 2000
-11.184	-61.9035	WGS84	Monzogranite	Jamari terrane/Serra da Providência Suite/	Sm-Nd	Isotope dilution	whole-rock		0.24	1551		Scandolara (2006)
-9.39	-59.29	WGS84	metamonzogranite		Sm-Nd	Isotope dilution	whole-rock		0.26	1800	A-8	Pinho et al 2013
-10.602	-63.587	WGS84	Syenogranite	Jamari terrane/Alto Candeias Suite/	Sm-Nd	Isotope dilution	whole-rock		0.27	1680		Santos Jr2015
-10.83	-61.559	WGS84	hornblende biotite syenogranite - aplite		Sm-Nd	Isotope dilution	whole-rock		0.28	1900	CC25B	De Castro 2016
-10.1667	-59.25	WGS84	Monzogranitic gneiss	Juruena terrane/Sio Pedro granite/	Sm-Nd	Isotope dilution	whole-rock		0.3	1772		Sato and Tassinari 1997
-6.1904	-50.2937	WGS84	granite	Paleoproterozoic granites/Serra dos Carajás granite/	Sm-Nd	Isotope dilution	whole-rock	nonmetamorphic	0.38	2987	CJ-29b	CPRM publication - Geology and mineral resources of Pará State
-6.47666	-49.8429	WGS84	biotite syenogranite		Sm-Nd	Isotope dilution	whole-rock		0.38	2987	GRD-58A	Feio et al 2013
-4.596	-54.4009	WGS84	porphyrytic dacite	Iriri Gr	Sm-Nd	Isotope dilution	whole-rock	nonmetamorphic	0.4	1989	MV70	CPRM publication - Geology and mineral resources of Pará State
-9.2646	-59.0704	WGS84	Amphibolite	/Coli­der Gr/	Sm-Nd	Isotope dilution	whole-rock		0.4	1800	TD-107	Duarte et al 2019
-10.645	-55.021	WGS84	Granite	Juruena terrane/Terra Nova granite/	Sm-Nd	Isotope dilution	whole-rock		0.4	1727		Prado et al 2013
-7.14361	-49.9469	WGS84	biotite-hornblende quartz diorite		Sm-Nd	Isotope dilution	whole-rock		0.4	3010	Z-509B	Ramo et al 2002
-7.8651	-60.2537	WGS84	Monzogranitic gneiss	Juruena terrane/Teodósia Suite/	Sm-Nd	Isotope dilution	whole-rock		0.44	1757		Costa and Oliveira 2013
-4.2101	-53.6834	WGS84	orthogneisses		Sm-Nd	Isotope dilution	whole-rock		0.46	2640	MO15	Vasquez 2006 - phd thesis
-10.935	-61.579	WGS84	biotite syenogranite		Sm-Nd	Isotope dilution	whole-rock		0.48	1900	CC16A	De Castro 2016
-3.78021	-51.2288	WGS84	alkali feldspar syenite	/Sio Jorge intrusive suite/	Sm-Nd	Isotope dilution	whole-rock	nonmetamorphic	0.55	2580	FB20	CPRM publication - Geology and mineral resources of Pará State
-3.8318	-51.0938	WGS84			Sm-Nd	Isotope dilution	whole-rock		0.55	2580	MDM07A	Macambira et al 2009
-7.99139	-60.2374	WGS84	Granodioritic gneiss	Juruena terrane/Teodósia Suite/	Sm-Nd	Isotope dilution	whole-rock		0.61	1757		Costa and Oliveira 2013
-9.89	-57.79	WGS84	tonalite gneiss		Sm-Nd	Isotope dilution	whole-rock		0.63	1800	PS-042	Souza et al 2008
-9.713	-63.5225	WGS84	Orthogneiss	Jamari terrane/Jamari Complex/	Sm-Nd	Isotope dilution	whole-rock		0.65	2050		Souza et al 2003
-9.1394	-58.5659	WGS84	Microgranite granite	/Paranai­ta Intrusive Suite/	Sm-Nd	Isotope dilution	whole-rock		0.68	1800	TD-T-050AM	Duarte et al 2019
-10.877	-61.61	WGS84	biotite syenogranite		Sm-Nd	Isotope dilution	whole-rock		0.71	1860	CC24	De Castro 2016
-7.87024	-60.339	WGS84	Granodioritic gneiss	Juruena terrane/Teodósia Suite/	Sm-Nd	Isotope dilution	whole-rock		0.72	1757		Costa and Oliveira 2013
-10.602	-63.587	WGS84	Biotite-Hornblende granite	Jamari terrane/Alto Candeias Suite/	Sm-Nd	Isotope dilution	whole-rock		0.77	1340		Santos Jr2015
-5.42191	-56.7481	WGS84	syeonogranite	/Parauari Intrusive suite - granitic unit/	Sm-Nd	Isotope dilution	whole-rock	nonmetamorphic	0.78	1904	FH-55	CPRM publication - Geology and mineral resources of Pará State
-10.89	-61.634	WGS84	biotite syenogranite		Sm-Nd	Isotope dilution	whole-rock		0.78	1840	CC23	De Castro 2016
-3.8318	-51.0938	WGS84			Sm-Nd	Isotope dilution	whole-rock		0.78	2560	MDM07C1	Macambira et al 2009
-6.45833	-55.66	WGS84	monzogranite	/Sio Jorge Jovem granite/	Sm-Nd	Isotope dilution	whole-rock	nonmetamorphic	0.8	2200	CMM-103	CPRM publication - Geology and mineral resources of Pará State
-9.97556	-63.0392	WGS84	Charnockite	Jamari terrane/Serra da Providência Suite/	Sm-Nd	Isotope dilution	whole-rock		0.8	1560		Payolla et al 2002
-7.35059	-50.1228	WGS84	hornblende-biotite granodiorite		Sm-Nd	Isotope dilution	whole-rock		0.8	2953	HRM-284	Ramo et al 2002
-7.22551	-61.4577	WGS84	Granitic gneiss	Juruena terrane/Teodósia Suite/	Sm-Nd	Isotope dilution	whole-rock		0.82	1757		Costa and Oliveira 2013
-7.22551	-61.4577	WGS84	Granitic gneiss	Juruena terrane/Vitória Suite/	Sm-Nd	Isotope dilution	whole-rock		0.82	1762		Oliveira and Rocha 2015
-6.30025	-56.4353	WGS84	porphyritic andesite	/Comandante Arara Fm/	Sm-Nd	Isotope dilution	whole-rock	nonmetamorphic	0.83	2250	EY-R-132A	CPRM publication - Geology and mineral resources of Pará State
-4.1863	-50.0878	WGS84			Sm-Nd	Isotope dilution	whole-rock		0.83	2250	MCM54	Macambira et al 2009
-4.5875	-54.3723	WGS84	biotite-hornblende monzogranite	Undifferentiated type-I granite	Sm-Nd	Isotope dilution	whole-rock	nonmetamorphic	0.9	1986	MV69	CPRM publication - Geology and mineral resources of Pará State
-7.16389	-50.0286	WGS84	biotite trondjhemite		Sm-Nd	Isotope dilution	whole-rock		0.9	2953	Z-343	Ramo et al 2002
-9.2	-61.9167	WGS84	Monzogranitic gneiss	Juruena terrane/Sio Pedro granite/	Sm-Nd	Isotope dilution	whole-rock		0.9	1772		Sato and Tassinari 1997
-6.41248	-49.8852	WGS84	biotite leucomonzogranite		Sm-Nd	Isotope dilution	whole-rock		0.92	2935	AER-59	Feio et al 2013
-6.19183	-56.3963	WGS84	porphyritic dacite	/Comandante Arara Fm/	Sm-Nd	Isotope dilution	whole-rock	nonmetamorphic	0.94	2020	CE-R-172	CPRM publication - Geology and mineral resources of Pará State
-6.36487	-49.8332	WGS84	biotite granodiorite		Sm-Nd	Isotope dilution	whole-rock		0.94	2944	ERF-07C	Feio et al 2013
-10.957	-61.594	WGS84	alkali feldspar granite		Sm-Nd	Isotope dilution	whole-rock		0.95	1830	CC33	De Castro 2016
-9.19	-58.91	WGS84	monzogranite		Sm-Nd	Isotope dilution	whole-rock		0.97	1800	MC-120	Ribeiro and Duarte 2007
-9.98083	-63.0117	WGS84	Monzogranite	Jamari terrane/Serra da Providência Suite/	Sm-Nd	Isotope dilution	whole-rock		0.98	1560		Scandolara (2006)
-10.631	-54.232	WGS84	Granite	Juruena terrane/Terra Nova granite/	Sm-Nd	Isotope dilution	whole-rock		1	1727		Prado et al 2013
-10.1609	-62.8339	WGS84	Tonalite	/Jamari Complex/	Sm-Nd	Isotope dilution	whole-rock		1.04	1738	JL78	Isotta et al. (1978)
-10.83	-61.559	WGS84	hornblende biotite syenogranite		Sm-Nd	Isotope dilution	whole-rock		1.05	1820	CC25A	De Castro 2016
-9.99833	-63.0122	WGS84	Monzogranite	Jamari terrane/Serra da Providência Suite/	Sm-Nd	Isotope dilution	whole-rock		1.06	1560		Scandolara (2006)
-9.78	-58.52	WGS84	monzogranite		Sm-Nd	Isotope dilution	whole-rock		1.09	1800	MC-140	Ribeiro and Duarte 2008
-7.10861	-49.7036	WGS84	biotite-hornblende granodiorite	/Rio Maria granodiorite/	Sm-Nd	Isotope dilution	whole-rock	amphibolite	1.1	2929	AL-141	CPRM publication - Geology and mineral resources of Pará State
-6.99722	-49.9908	WGS84	hornblende-biotite granodiorite		Sm-Nd	Isotope dilution	whole-rock		1.1	2929	AL-166	Ramo et al 2002
-7.0322	-49.8291	WGS84	biotite trondjhemite	/Xinguara granite/	Sm-Nd	Isotope dilution	whole-rock	nonmetamorphic	1.2	2923	AL-13C	CPRM publication - Geology and mineral resources of Pará State
-7.10861	-49.7036	WGS84	biotite-hornblende granodiorite		Sm-Nd	Isotope dilution	whole-rock		1.2	2923	AL-141	Ramo et al 2002
-10.602	-63.587	WGS84	Syenogranite	Jamari terrane/Alto Candeias Suite/	Sm-Nd	Isotope dilution	whole-rock		1.2	1600		Santos Jr2015
-7.1809	-49.9418	WGS84	metadacites		Sm-Nd	Isotope dilution	whole-rock		1.24	3200	105C	Souza et al 2001
-9.9983	-59.5662	WGS84	Rhyodacite	Juruena terrane/Roosevelt Gr/	Sm-Nd	Isotope dilution	whole-rock		1.3	1760		Duarte et al 2012
-8.96	-59.03	WGS84	basalt		Sm-Nd	Isotope dilution	whole-rock		1.3	1800	B-04.060	Pinho et al 2003
-9.51737	-58.2357	WGS84	Diorite	Juruena terrane/Vitória Suite/	Sm-Nd	Isotope dilution	whole-rock		1.32	1785		Souza et al 2005
-10.65	-61.55	WGS84	Monzogranite	Jamari terrane/Serra da Providência Suite/	Sm-Nd	Isotope dilution	whole-rock		1.36	1570		Sato and Tassinari 1997
-7.1522	-49.6436	WGS84	biotite leucomonzogranite	/Manda Saia granite/	Sm-Nd	Isotope dilution	whole-rock	nonmetamorphic	1.4	2914	AL-130	CPRM publication - Geology and mineral resources of Pará State
-7.0322	-49.8291	WGS84	biotite trondjhemite		Sm-Nd	Isotope dilution	whole-rock		1.4	2914	AL-13C	Ramo et al 2002
-10.602	-63.587	WGS84	Monzogranite	Jamari terrane/Alto Candeias Suite/	Sm-Nd	Isotope dilution	whole-rock		1.46	1580		Santos Jr2015
-11.2007	-62.0276	WGS84	Monzogranite	Jamari terrane/Serra da Providência Suite/	Sm-Nd	Isotope dilution	whole-rock		1.47	1550		Scandolara (2006)
-10.965	-61.509	WGS84	biotite syenogranite		Sm-Nd	Isotope dilution	whole-rock		1.49	1800	CC17A	De Castro 2016
-8.93	-59.1	WGS84	basalt		Sm-Nd	Isotope dilution	whole-rock		1.5	1800	FG-2.162	Pinho et al 2004
-11.2055	-61.8972	WGS84	Quartz-diorite	/ Jamari Complex/	Sm-Nd	Isotope dilution	whole-rock		1.57	1758	GR35	Isotta et al. (1978)
-6.41248	-49.8852	WGS84	biotite leucomonzogranite	/Serra Dourada granite/	Sm-Nd	Isotope dilution	whole-rock	-	1.6	2885	AER-59	CPRM publication - Geology and mineral resources of Pará State
-9.26861	-59.2944	WGS84	Monzogranite	Juruena terrane/Sio Pedro granite/	Sm-Nd	Isotope dilution	whole-rock		1.6	1775		Pinho et al 2003
-7.04917	-49.7231	WGS84	trondjhemite		Sm-Nd	Isotope dilution	whole-rock		1.6	2885	AL-122	Ramo et al 2002
-3.8353	-50.6857	WGS84		Rhyacian granitoids/Granitoid/	Sm-Nd	Isotope dilution	whole-rock	-	1.64	2470	MDM08	CPRM publication - Geology and mineral resources of Pará State
-10.35	-56.19	WGS84	norite		Sm-Nd	Isotope dilution	whole-rock		1.72	1800	AF-47C	Silva and Abram 2015
-7.92342	-60.5303	WGS84	Quartz monzodiorite	Juruena terrane/Teodósia Suite/	Sm-Nd	Isotope dilution	whole-rock		1.73	1757		Costa and Oliveira 2013
-3.1304	-51.5809	WGS84		Rhyacian granitoids/Granitoid/	Sm-Nd	Isotope dilution	whole-rock	-	1.73	2470	MDM09	CPRM publication - Geology and mineral resources of Pará State
-9.12	-59.1	WGS84	dacite		Sm-Nd	Isotope dilution	whole-rock		1.79	1800	MC-017	Ribeiro and Duarte 2010
-9.12445	-59.1035	WGS84	Dacite	Juruena terrane/Colíder Gr/	Sm-Nd	Isotope dilution	whole-rock		1.8	1781		Duarte et al 2008
-11.2055	-61.8972	WGS84	Granodioritic gneiss	Jamari terrane/Jamari Complex/	Sm-Nd	Isotope dilution	whole-rock		1.89	1757		Santos et al2008
-9.33295	-53.9673	WGS84	Monzogranite	Juruena terrane/Sio Pedro granite/	Sm-Nd	Isotope dilution	whole-rock		1.9	1784		Duarte et al 2012
-9.27	-59.37	WGS84	metamonzogranite		Sm-Nd	Isotope dilution	whole-rock		1.9	1800	A-4	Pinho et al 2011
-10.4167	-62.3333	WGS84	Monzogranitic gneiss	Juruena terrane/Sio Romio granite/	Sm-Nd	Isotope dilution	whole-rock		1.9	1766		Sato and Tassinari 1997
-7.1723	-49.9555	WGS84	metadacites		Sm-Nd	Isotope dilution	whole-rock		1.9	3100	381	Souza et al 2001
-9.79561	-62.9039	WGS84	Tonalite	/Jamari Complex/	Sm-Nd	Isotope dilution	whole-rock		1.95	1753	GR59	Isotta et al. (1978)
-9.79561	-62.9039	WGS84	Migmatized quartz dioritic gneiss	Jamari terrane/Jamari Complex/	Sm-Nd	Isotope dilution	whole-rock		1.95	1753		Santos et al2008
-6.12359	-56.4132	WGS84	porphyroclastic tonalite	/Cuiu-Cuiu Complex/	Sm-Nd	Isotope dilution	whole-rock	nonmetamorphic	2	2016	CE-R-201	CPRM publication - Geology and mineral resources of Pará State
-6.99722	-49.9908	WGS84	biotite-hornblende granodiorite	/Rio Maria granodiorite/	Sm-Nd	Isotope dilution	whole-rock	amphibolite	2	2857	AL-166	CPRM publication - Geology and mineral resources of Pará State
-9.38722	-59.1406	WGS84	Tonalite	Juruena terrane/Vitória Suite/	Sm-Nd	Isotope dilution	whole-rock		2	1750		Pinho et al 2003
-7.89612	-50.056	WGS84	biotite-hornblende granodiorite		Sm-Nd	Isotope dilution	whole-rock		2	3003	F-66	Ramo et al 2002
-7.75556	-49.9125	WGS84	biotite tonalite		Sm-Nd	Isotope dilution	whole-rock		2	2946	MJ-08	Ramo et al 2002
-7.00805	-49.7947	WGS84	biotite trondjhemite		Sm-Nd	Isotope dilution	whole-rock		2	2857	AL-16A	Ramo et al 2002
-9.61417	-63.0728	WGS84	Quartz mangerite	Jamari terrane/Serra da Providência Suite/	Sm-Nd	Isotope dilution	whole-rock		2	1555		Scandolara (2006)
-10.16	-56.98	WGS84	metamonzogranite		Sm-Nd	Isotope dilution	whole-rock		2.04	1800	AF-R-82A	Silva and Abram 2014
-7.168	-49.9655	WGS84	metadacites		Sm-Nd	Isotope dilution	whole-rock		2.04	3110	173Z	Souza et al 2001
-9.1652	-58.5575	WGS84	Volcaniclastic	/Coli­der Gr/	Sm-Nd	Isotope dilution	whole-rock		2.05	1900	TD-T-063K	Duarte et al 2019
-10.37	-56.43	WGS84	metamonzogranite		Sm-Nd	Isotope dilution	whole-rock		2.05	1800	MA-07	Silva and Abram 2013
-7.00805	-49.7947	WGS84	biotite trondjhemite	/Água Fria tonalite/	Sm-Nd	Isotope dilution	whole-rock	amphibolite	2.1	2936	AL-16A	CPRM publication - Geology and mineral resources of Pará State
-9.42	-59.15	WGS84	metatonalite		Sm-Nd	Isotope dilution	whole-rock		2.1	1800	P-19	Pinho et al 2016
-7.12917	-49.9486	WGS84	biotite tonalite		Sm-Nd	Isotope dilution	whole-rock		2.1	2936	AL-216	Ramo et al 2002
-9.97189	-56.7324	WGS84	Enderbite	Juruena terrane/Vitória Suite/	Sm-Nd	Isotope dilution	whole-rock		2.1	1775		Souza et al 2005
-10.9924	-62.6393	WGS84	Granodioritic gneiss	Jamari terrane/Jamari Complex/	Sm-Nd	Isotope dilution	whole-rock		2.18	1760		Scandolara 2006
-7.12485	-61.2208	WGS84	Quartz monzonite	Juruena terrane/Igarapé das Lontas Suite/	Sm-Nd	Isotope dilution	whole-rock		2.3	1797.7		Costa and Oliveira 2013
-9.52	-56.57	WGS84	monzogranite		Sm-Nd	Isotope dilution	whole-rock		2.5	1900	CC-R-156	Silva and Abram 2011
-9.9668	-56.7582	WGS84	Amphibolite	Juruena terrane/Bacaeri-Mogno Complex/	Sm-Nd	Isotope dilution	whole-rock		2.5	2240		Souza et al 2005
-9.71381	-63.5467	WGS84	Amphibolite	Jamari terrane/Jamari Complex/	Sm-Nd	Isotope dilution	whole-rock		2.61	1900		Souza et al 2003
-3.54177	-51.2907	WGS84	quartz monzodiorite	/Arapari intrusive suite/	Sm-Nd	Isotope dilution	whole-rock	nonmetamorphic	2.66	2650	FB-165	CPRM publication - Geology and mineral resources of Pará State
-4.6932	-50.9684	WGS84			Sm-Nd	Isotope dilution	whole-rock		2.66	2650	MDM03	Macambira et al 2009
-6.4375	-55.6472	WGS84	rhyolite	/Vila Riozinhao Fm/	Sm-Nd	Isotope dilution	whole-rock	nonmetamorphic	2.75	2200	CMM-101	CPRM publication - Geology and mineral resources of Pará State
-6.41519	-49.7931	WGS84	biotite granodiorite		Sm-Nd	Isotope dilution	whole-rock		2.75	2850	GRD-79C	Feio et al 2013
-9.28891	-59.3486	WGS84	Monzogranite	Juruena terrane/Sio Pedro granite/	Sm-Nd	Isotope dilution	whole-rock		3	1774		Pinho et al 2003
-7.169	-49.9644	WGS84	metadacites		Sm-Nd	Isotope dilution	whole-rock		3.15	3050	173C	Souza et al 2001
-11.48	-60.8	WGS84	Dacite	Juruena terrane/Roosevelt Gr/	Sm-Nd	Isotope dilution	whole-rock		3.3	1806		Ribeiro and Duarte 2011
-11.0095	-62.302	WGS84	Tonalitic gneiss	Jamari terrane/Jamari Complex/	Sm-Nd	Isotope dilution	whole-rock		3.33	1760		Scandolara 2006
-11.0094	-62.3022	WGS84	Tonalitic gneiss		Sm-Nd	Isotope dilution	whole-rock		3.33	1750	JS-93	Scandolara et al 2013
-10.6382	-62.7335	WGS84	Granodioritic gneiss	Jamari terrane/Jamari Complex/	Sm-Nd	Isotope dilution	whole-rock		3.39	1760		Scandolara 2006
-10.6383	-62.7333	WGS84	Granodioritic gneiss		Sm-Nd	Isotope dilution	whole-rock		3.39	1750	JS-243	Scandolara et al 2013
-8.35	-61.1833	WGS84	Rhyolite	Juruena terrane/Serra da Providência Suite/	Sm-Nd	Isotope dilution	whole-rock		3.6	1550		Sato and Tassinari 1997
-9.91911	-62.9963	WGS84	Granodioritic gneiss	Jamari terrane/Jamari Complex/	Sm-Nd	Isotope dilution	whole-rock		3.6	1790		Scandolara 2006
-10.1609	-62.8339	WGS84	Tonalitic gneiss	Jamari terrane/Jamari Complex/	Sm-Nd	Isotope dilution	whole-rock		4.52	1736		Santos et al2008
-10.8915	-62.7696	WGS84	Tonalitic gneiss	Jamari terrane/Jamari Complex/	Sm-Nd	Isotope dilution	whole-rock		5.65	1750		Scandolara 2006
-10.375	-62.4883	WGS84	Tonalitic gneiss		Sm-Nd	Isotope dilution	whole-rock		5.65	1750	JS-27	Scandolara et al 2013
