# Supplementary material for: Large-scale crustal growth driven by LIP magmatism during the Paleoproterozoic
Source: Nat Commun. 2025 Nov 28;16:10779. doi: 10.1038/s41467-025-65826-5 (PMC12663317; doi:10.1038/s41467-025-65826-5)
Supplement: Supplementary file 3 — Supplementary Data 2 [file 41467_2025_65826_MOESM3_ESM.xlsx]

## Sheet: Planilha2
Supplementary Table for
Large-scale crustal growth driven by LIP magmatism during the Paleoproterozoic
Matheus S. Simões, Andrew R.C. Kylander-Clark, Marcelo L. Vasquez, Carlos A. Sommer, Lucas M.M. Rossetti, John M. Cottle, Túlio A. Mendes
Compilation of published arguments supporting magmatic arc and LIP models for the Amazon Craton provinces.

## Sheet: Arc vs LIP
Cycle 1
Arguments favoring magmatic arc setting	Recorded in LIP settings?	Arguments favoring LIP setting	Recorded in magmatic arc settings?
Igneous belt parallel to orogenic belt(1)	Yes(3)	Radial basaltic dyke swarm(4)	No
Calc-alkaline and syntectonic trace-element geochemistry(1)	Yes(3)	Bi-modal composition of igneous rocks (2000 - 1980 Ma)(4)	Yes, in back-arc(6)
Intrusion in a late stage of na orogenic event the Trans-Amazonian Orogeny(1)	Yes(3)	Areal extents > 0.1 Mkm², volumes exceeding 0.25 Mkm³(4)	Yes, but in a extensive time range(7)
Coeval high-K calc-alkaline, A-type and peralkaline rocks(2)	Yes(3)	Main igneous pulse with short duration at 2002 - 1960 Ma(4)	Rare(8)
		Surrounded by older crust, Archean and Rhyacian(5)	No
Cycle 2
Arguments favoring magmatic arc setting	Recorded in LIP settings?	Arguments favoring LIP setting	Recorded in magmatic arc settings?
Calk-alkaline signatures for tonalite, monzo-syenogranite(9,10)	Yes(3,13)	1880 Ma curved bi-modal dyke swarm(15)	Yes, but not bi-modal(17)
Relation to gold deposits(9)	Yes(3)	Bi-modal composition of igneous rocks (1910 - 1860 Ma)(16)	Yes, in back-arc(6)
High-K calc-alkaline to shoshonitic signatures of volcanic, subvolcanic, and plutonic rocks(11)	Yes(3,13)	Areal extents > 0.1 Mkm² (11), volumes exceeding 0.25 Mkm³(16)	Yes, but in a extensive time range(7)
Porphyry-like Au-Cu deposits(12)	Yes(14)	Main igneous pulse with short duration at 1880 - 1870 Ma(16)	No
		Pulsatory nature with age of magmatic pulses at 1890 and 1880-1870 Ma(16)	Yes(18)
		Surrounded by older crust, Archean, Rhyacian and Orosirian(5)	No
Cycle 3
Arguments favoring magmatic arc setting	Recorded in LIP settings?	Arguments favoring LIP setting	Recorded in magmatic arc settings?
Granite-gneiss and granitoids with positive to slightly negative εNd(t)(19)	Yes(13)	1790 Ma radiating basaltic dyke swarm and sill complex(24,25)	No
High-K calc-alkaline signatures of igneous rocks(20)	Yes(3)	Bi-modal composition of igneous rocks (1815 - 1760 Ma)(26, 27)	No
Negative Nb-Ta and positive Pb anomalies in igneous rocks, samples plotting in the fields for arc-related rocks in tectonic discriminant diagrams(21,22)	Yes(3,13,23)	Areal extents > 0.1 Mkm², volumes exceeding 0.25 Mkm³(27)	Yes, but in a extensive time range(7)
Genetical association with formation of porphyry and epithermal Au-Cu(-Mo) and Cu-Mo deposits(22)	Yes(14)	Main igneous pulse with short duration at 1790 - 1780 Ma(27)	No
Crystallization and isotope model ages zonation(19)	Yes(28)	Pulsatory nature with age of magmatic pulses at 1815-1780 and 1780-1760 Ma(27)	Yes(18)
		Partially surrounded by older crust, Rhyacian and Orosirian. Southern boundary is covered by Phanerozoic basin(5)	Yes(7)
1 Kroonemberg, S.B. et al., Paleoproterozoic evolution of the Guiana shield in Suriname: a revised model. Netherlands J Geosci – Geologie en Mijnbouw 95, 491-522 (2016)
2 Fraga, L.M.et al. Early Orosirian belts of the central Guiana Shield, northern Amazonian Craton: U-Pb geochronology and tectonic implications. Precambrian Research 407, 107362 (2024).
3 Bryan, S. E. Silicic large igneous provinces. Episodes 30, 20–31 (2007).
4 Ibañez-Mejia, M. et al. A mantle-plume trigger for one of Earth’s largest Precambrian silicic large igneous provinces in the Amazonian Craton. Geology 53, 647–651 (2025)
5 Cordani, U. G. et al. Tectonic map of South America. 2nd ed. (CGMW–CPRM–SEGEMAR, Paris, 2016). Scale 1:5,000,000.
6 Collins, W.J., Hobbs, B.E. What caused the Early Silurian change from mafic to silicic (S‑type) magmatism in the eastern Lachlan Fold Belt? Australian Journal of Earth Sciences 48, 399–414 (2001).
7 Ramos, V.A. Tectonic evolution of the central Andes: From terrane accretion to crustal delamination. In: Zamora, G., McClay, K.M., Ramos, V.A. (Eds.), Petroleum Basins and Hydrocarbon Potential of the Andes of Peru and Bolivia. AAPG Memoir 117, 1–34 (2018)
8 Ducea, M.N., Saleeby, J.B., Bergantz, G.. The Architecture, Chemistry, and Evolution of Continental Magmatic Arcs. Annual Review of Earth and Planetary Sciences 43, 299–331 (2015)
9 Santos, J.O.S., Van Breemen, O.B., Groves, D.I., Hartmann, L.A., Almeida, M.E., McNaughton, N.J., Fletcher, I.R. Timing and evolution of multiple Paleoproterozoic magmatic arcs in the Tapajós Domain, Amazon Craton: constraints from SHRIMP and TIMS zircon, baddeleyite and titanite U–Pb geochronology. Precambrian Research 131, 73–109.
10 Cassini, L.V., Moyen, J.-F., Juliani, C. Orosirian magmatism in the Tapajós Mineral Province (Amazonian Craton): The missing link to understand the onset of Paleoproterozoic tectonics. Lithos 356–357, 105350 (2020)
11 Fernandes, C.M.D., Juliani, C. 2019. The tectonic controls on the Paleoproterozoic volcanism and the associated metallogeny in the South Amazonian craton, Brazil: Sr–Nd–Pb isotope constraints. Precambrian Research 331, 105354 (2019)
12 Juliani, C., Rodrigues de Assis, R., Soares Monteiro, L.V., Fernandes, C.M.D., Zimmermann da Silva Martins, J.E., Costa e Costa, J.R. Gold in Paleoproterozoic (2.1 to 1.77 Ga) continental magmatic arcs at the Tapajós and Juruena Mineral Provinces (Amazonian Craton, Brazil): a new frontier for the exploration of epithermal–porphyry and related deposits. Minerals 11(7), 714 (2021)
13 Ewart, A., Schön, R.W., Chappell, B.W. The Cretaceous volcanic‑plutonic province of the central Queensland (Australia) coast—a rift related ‘calc‑alkaline’ province. Earth and Environmental Science Transactions of the Royal Society of Edinburgh 83(1–2), 327–345 (1992)
14 Camprubí, A. et al. The upper Cretaceous Guaynopa IOCG and Guaynopita porphyry copper deposits, Chihuahua, Mexico. Ore Geol. Rev. 81, 1096–1112 (2017).
15 Silva, F.F. da, Oliveira, D.C. de, Antonio, P.Y.J., D’Agrella-Filho, M.S., Lamarão, C.N., 2016. Bimodal magmatism of the Tucumã area, Carajás Province: U–Pb geochronology, classification and processes. Journal of South American Earth Sciences 72, 95–114. https://doi.org/10.1016/j.jsames.2016.07.016
16 Klein, E.L., Almeida, M.E., Rosa-Costa, L.T., 2012. The 1.89-1.87 Ga Uatumã Silicic Large Igneous Province, northern South America. Large Igneous Provinces Commission. Available at: http://www.largeigneousprovinces.org/12nov
17 Ruz-Ginouves, J., Browning, J., Cembrano, J., Iturrieta, P., Gerbault, M., Sielfeld, G. Field observations and numerical models of a Pleistocene–Holocene feeder dyke swarm associated with a fissure complex to the east of the Tatara–San Pedro–Pellado complex, Southern Volcanic Zone, Chile. Journal of Volcanology and Geothermal Research 404, 107033 (2020)
18 Chapman, T., Milan, L.A., Metcalfe, I., Blevin, P.L., Crowley, J. Pulses in silicic arc magmatism initiate end‑Permian climate instability and extinction. Nature Geoscience 15(5), 411–416 (2022)
19 Cordani, U.G., Teixeira, W. Proterozoic accretionary belts in the Amazonian Craton. In: Hatcher, R.D. Jr., Carlson, M.P., McBride, J.H., Catalán, J.R.M. (Eds.), 4‑D Framework of Continental Crust: Geological Society of America Memoir 200, 297–320 (2007)
20 Scandolara, J.E., Ribeiro, P.S.E., Frasca, A.A.S., Fuck, R.A., Rodrigues, J.B. Geochemistry and geochronology of mafic rocks from the Vespor suíte in the Juruena arc, Roosevelt-Juruena terrane, Brazil: implications for Proterozoic crustal growth and geodynamic setting of the SW Amazonian craton. J S Am Earth Sci 53, 20e49 (2014).
21 Scandolara, J.E. et al. Paleo-Mesoproterozoic arc-accretion along the southwestern margin of the Amazonian craton: The Juruena accretionary orogen and possible implications for Columbia supercontinent. J S Am Earth Sci 73, 223-247 (2017)
22 Trevisan, V.G. et al. Tectonic switches recorded in a Paleoproterozoic accredionary orogen in the Alta Floresta Mineral Province, southern Amazonian Craton. Precambrian Res 364, 106324 (2021)
23 Ferrari, L., Orozco‑Esquivel, T., Bryan, S.E., López‑Martínez, M., Silva‑Fragoso, A. Cenozoic magmatism and extension in western Mexico: Linking the Sierra Madre Occidental silicic large igneous province and the Comondú Group with the Gulf of California rift. Earth‑Science Reviews 183, 115–152 (2018)
24 Reis, N. J., Teixeira, W., Hamilton, M. A., Bispo-Santos, F., Almeida, M. E. & D’Agrella-Filho, M. S. Avanavero mafic magmatism, a late Paleoproterozoic LIP in the Guiana Shield, Amazonian Craton: U–Pb ID-TIMS baddeleyite, geochemical and paleomagnetic evidence. Lithos 174, 175–195 (2013).
25 Carvalho, B. B., Cousens, B., Chamberlain, K., Ernst, R. & Hunter, C. New U–Pb baddeleyite ages and geochemistry of mafic rocks of Matthews Ridge, NW Guyana: extension of the Paleoproterozoic Avanavero Large Igneous Province. Lithos 476, 107982 (2025).
26 Barros, M.A.S., Chemale Júnior, F., Nardi, L.V.S., Lima, E.F., 2009. Paleoproterozoic bimodal post-collisional magmatism in the southwestern Amazonian Craton, Mato Grosso, Brazil: Geochemistry and isotopic evidence. J South Am Earth Sci 27, 11-23. https://doi.org/10.1016/j.jsames.2008.11.003
27 Rizzotto, G. J., Alves, C. L., Rios, F. S. & Barros, M. A. S. The Western Amazonia Igneous Belt. J. S. Am. Earth Sci. 96, 102326 (2019).
28 Barnes, S., 2012. The East Yilgarn LIP: ore‑forming plume volcanism in the late Archaean. Large Igneous Provinces Commission – LIP of the Month (August 2012). https://www.largeigneousprovinces.org/12aug
