# Supplementary material for: Large-scale crustal growth driven by LIP magmatism during the Paleoproterozoic
Source: Nat Commun. 2025 Nov 28;16:10779. doi: 10.1038/s41467-025-65826-5 (PMC12663317; doi:10.1038/s41467-025-65826-5)
Supplement: Supplementary file 6 — Supplementary Data 5 [file 41467_2025_65826_MOESM6_ESM.xls]

## Sheet: Cover
Supplementary Table for
Large-scale crustal growth driven by LIP magmatism during the Paleoproterozoic
Matheus S. Simões, Andrew R.C. Kylander-Clark, Marcelo L. Vasquez, Carlos A. Sommer, Lucas M.M. Rossetti, John M. Cottle, Túlio A. Mendes
Raw zircon U–Pb, Lu–Hf, and trace element data for samples and reference materials, including sample metadata (coordinates, stratigraphy, ages, inherited zircons), age-calculation and Lu–Hf calibration diagrams, and new whole-rock data for oxygen fugacity modeling.

## Sheet: Sample_ID
Sample	Cycle	Unit	Rock	Latitude	Longitude	7/6 WM age*	MSWD**	N	7/6 apparent ages of inherited grains
LA-01	1	Cachoeira da Ilha Formation	Deformed rhyolite	3.77645	-60.0274	2011 ± 4	2	17	2097, 2061, 2061
PB-34	1	Surumu Group	Silicic ignimbrite	4.48457	-60.2557	1996 ± 4	0.9	19	2109, 2104, 2037, 2031
TM-43	1	Surumu Group	Silicic ignimbrite	3.99109	-60.455	1995 ± 5|8	2	15	2307, 2148, 2039, 2058, 2087, 2054, 2025, 2021
TM-71	1	Surumu Group	Silicic ignimbrite	4.33277	-61.11	1987 ± 4	0.9	22	2057, 2046
VR-05	1	Vila Riozinho Formation	Silicic ignimbrite	-6.98694	-55.3402	1989 ± 4	1	22	2031
VR-04	1	Vila Riozinho Formation	Silicic ignimbrite	-7.005	-55.368	1982 ± 3	0.6	19	2049, 2026
MA-01	2	Moraes Almeida Formation	Subvolcanic rhyolite	-6.15944	-55.6324	1882 ± 6	1	15	1962, 1936, 1926, 1924, 1922
MA-02	2	Moraes Almeida Formation	Rhyodacitic ignimbrite	-6.21574	-55.626	1893 ± 4|5	2	19	2042, 1968
TM-11	2	Jatapu Formation	Dacitic ignimbrite	0.84917	-59.3042	1890 ± 4|8	3	14	2135, 2098, 1997, 1996, 1976
GLR-024	3	Colíder Group	Rhyolite	-9.74784	-54.6048	1795 ± 5	1	20	1879, 1835
GLR-035	3	Colíder Group	Rhyolitic ignimbrite	-10.0661	-54.7317	1796 ± 4|7	2	18	1971, 1887, 1868, 1838, 1835, 1831, 1829
PGR27	3	Colíder Group	Silicic ignimbrite	-9.86837	-54.7979	1792 ± 4	0.9	21	1851, 1840, 1839, 1836
SS-39	3	Colíder Group	Rhyolitic ignimbrite	-7.25142	-59.5061	1814 ± 3	0.7	22	1956, 1908, 1839, 1835
PB-07	3	Pedro Sara Formation	Pheno-quartz trachyte	-6.74395	-59.5942	1762 ± 4	2	19	2852, 1823, 1812, 1811, 1810
PB-09	3	Pedro Sara Formation	Pheno-trachyte	-6.71526	-59.5976	1755 ± 4	0.9	17	1928, 1810
*Weighted mean from 207Pb/206Pb
**MSWD = u | v | w, where u: the Mean Square of the Weighted Deviates (MSWD) for concordance. v: the MSWD for equivalence. w: the MSWD for concordance + equivalence.
Ludwig, K.R. On the treatment of concordant uranium-lead ages. Geochimica et Cosmochimica Acta, 62(4), pp.665-676 (1998).

## Sheet: Data+RMs
Inherited zircons in bold			Discordant (>5%) zircon in red
Samples (this study)			U-Pb data																								Lu-Hf data														Trace-element data (mean in ppm)
	Position	Grain	U ppm	Th ppm	Th/U	204Pb (cps)	2σ	206Pb/204Pb	2σ	207Pb/235U	2σ	206Pb/238U	2σ	rho	238U/206Pb	2σ	207Pb/206Pb	2σ	rho	208Pb/232Th	2σ	Date (Ma)*	2σ	Conc.**	Age***	obs	176Hf/177Hfi	2σ	εHfi	2σ	176Hf/177Hf	2σ	176Lu/177Hf	2σ	Lu ppm on 176	2σ	Yb ppm on 176	2σ	178Hf/177Hf	2σ	238U	2σ	232Th	2σ	³¹P	2σ	⁴⁹Ti	2σ	⁸⁹Y
LA01_1	core		107.761	95.0387	0.88194	12.4059	7.01219	7899.29	4465.38	6.27357	0.146602	0.368734	0.00837	0.869365	2.72073	0.039827	0.123917	0.0014246	0.00308824	0.106333	0.00304419	2013.38	20.3905	1.0043	2011		0.281571	5.49866e-05	2.55172	2.00836	0.28164	5.5e-05	0.001795	4.9e-05	5080	120	196200	3500	1.46763	0.00018	103.969	1.43939	91.7045	1.99088	566.72	6.28058	8.67358	0.627346	1613.94
LA01_2	rim		131.87	88.7178	0.672767	15.9501	7.26281	7475.72	3404.43	6.27859	0.142937	0.367794	0.00822969	0.875561	2.72381	0.0384529	0.124352	0.00141487	0.096851	0.0965037	0.00362213	2019.59	20.1659	1.00176																	118.948	2.00543	79.5338	3.35968	306.373	5.38009	13.149	0.500055	914.568
LA01_3	core	same grain	218.823	286.003	1.30701	69.4475	17.6425	2896.36	736.928	6.55848	0.160242	0.372729	0.00809971	0.641183	2.67841	0.0341129	0.127282	0.00166509	-0.478121	0.107623	0.00274136	2060.77	23.0767	0.994373	2060.77	inherited	0.281581	4.49909e-05	4.06109	1.59309	0.281638	4.5e-05	0.001449	1.2e-05	4275	36	163720	710	1.46756	0.00034	201.921	3.31383	263.009	9.74304	2073.3	99.7462	21.3783	1.08863	2216.48
LA01_4	rim		118.3	124.612	1.05336	0.620539	7.25	175451	2.04987e+06	6.31501	0.144435	0.372951	0.00848627	0.903593	2.68404	0.0397156	0.123241	0.00139539	0.207459	0.108192	0.00295534	2003.67	20.1046	1.01125																	106.608	1.29513	112.051	2.08409	464.111	7.60851	10.2499	0.55419	1484.52
LA01_5	core		98.7139	129.244	1.30928	10.4629	7.42475	8611.17	6111.76	6.28582	0.145188	0.370002	0.00835505	0.868591	2.69864	0.0392783	0.123559	0.0014007	0.060678	0.104433	0.00268842	2008.24	20.1185	1.00641																	89.8848	1.74193	117.266	2.57068	432.865	6.97964	9.44631	0.418253	2131.5
LA01_6	core		114.139	158.039	1.38462	7.13831	8.145	14597.7	16657.7	6.34082	0.147565	0.371942	0.00842222	0.889125	2.687	0.0389689	0.123642	0.00141095	-0.00904673	0.10666	0.00261983	2009.44	20.2492	1.00712	2011		0.281623	6.19856e-05	4.37901	2.16576	0.281688	6.2e-05	0.001707	2.3e-05	4897	48	186400	3000	1.46768	0.00032	103.411	1.47708	142.773	2.48527	420.258	7.40221	10.7632	0.518025	2370.28
LA01_7	core	same grain	74.731	144.151	1.92893	14.1321	7.1525	4741.7	2400.38	6.18777	0.158182	0.364388	0.00881582	0.896481	2.75426	0.0454561	0.123623	0.0014974	-0.191695	0.104863	0.0025363	2009.16	21.494	1.00011	2011		0.281672	8.59564e-05	6.1332	3.01097	0.281815	8.6e-05	0.003738	6e-05	8670	100	334900	3000	1.46771	0.00024	70.4669	1.09665	136.527	2.1647	678.847	8.06187	15.6156	0.509722	3823.17
LA01_8	rim		78.7009	81.1754	1.03144	2.56148	6.74563	27956.8	73624.3	6.29055	0.160015	0.369919	0.00883935	0.857508	2.69649	0.0465669	0.122843	0.00158367	0.0758417	0.107939	0.00345871	1997.92	22.9064	1.00589																	71.1298	1.04064	74.6909	1.69578	414.567	7.40212	10.2701	0.462202	1385.01
LA01_9	rim	same grain	80.9205	67.8953	0.839037	5.33626	7.20919	13957.8	18858.4	6.38521	0.1643	0.376481	0.00942963	0.906794	2.65674	0.0478645	0.123414	0.00147077	0.0231959	0.1074	0.00368604	2006.16	21.1548	1.01457																	73.7328	1.68955	62.5248	1.68001	344.442	5.00648	10.489	0.486371	1102.25
LA01_10	core		91.9161	134.727	1.46576	12.8053	6.70763	5804.62	3041.65	5.64634	0.138201	0.33007	0.00782378	0.819676	3.04338	0.0489505	0.123546	0.00158124	0.116417	0.0953341	0.00243102	2008.06	22.7144	0.956072	2011		0.281631	6.79836e-05	4.67881	2.34691	0.281699	6.8e-05	0.001774	7.3e-05	5050	170	189700	6900	1.46759	0.00024	84.2934	1.38143	123.964	2.24334	299.759	4.84839	14.0971	0.58881	1809.89
LA01_11	core	same grain	91.855	85.507	0.930891	5.05096	7.6105	16425.6	24750.5	6.2729	0.152525	0.370974	0.00870568	0.880985	2.70337	0.0422441	0.122976	0.00147986	-0.0137847	0.105388	0.00344499	1999.85	21.3769	1.00958	2011		0.281587	5.49905e-05	3.11825	1.69532	0.281636	5.5e-05	0.001275	2.7e-05	3835	63	147400	4000	1.46745	0.00028	86.1713	1.43872	80.5262	2.40053	372.644	7.36874	6.57046	0.692721	1265.24
LA01_12	rim		80.2949	81.6027	1.01629	6.61894	7.14475	11095.4	11977.1	6.29814	0.154248	0.370587	0.00872675	0.879676	2.68628	0.0440806	0.122458	0.00149536	0.101875	0.1072	0.00372893	1992.34	21.7111	1.00692	2011		0.281594	6.99839e-05	3.36985	2.05432	0.281659	7e-05	0.0016915	3.8e-06	4833	11	189040	960	1.46753	0.00025	74.2955	1.14145	75.314	2.276	414.906	7.23608	8.85333	0.577216	1388.05
LA01_13	core	same grain	80.3624	95.4516	1.18776	26.2067	6.46256	2647.55	655.542	6.24391	0.152455	0.354381	0.00826462	0.880726	2.82091	0.0433876	0.127282	0.00155192	-0.0670952	0.0899366	0.0025818	2060.77	21.5084	0.972577		inherited															76.9405	2.0106	92.0914	3.34761	183.05	4.01201	12.8674	0.729542	760.991
LA01_14	rim		99.8128	89.9358	0.901045	7.56325	8.05931	11889.6	12669.7	6.24907	0.147624	0.368184	0.00841797	0.881564	2.71869	0.0403733	0.123302	0.00138837	-0.0945713	0.105591	0.00319142	2004.55	19.9914	1.00473	2011		0.281585	5.19931e-05	3.05151	1.69766	0.281623	5.2e-05	0.000984	1.5e-05	3089	45	111810	690	1.46758	0.00025	90.5786	1.09506	82.2155	1.8269	280.958	4.22191	11.5899	0.537001	807.747
LA01_15	core	same grain	76.7793	154.081	2.0068	4.462	7.07712	15295	24259.5	6.168	0.157479	0.363346	0.00883568	0.896302	2.76279	0.0471982	0.123834	0.00151056	-0.0579768	0.10302	0.00261791	2012.19	21.6383	0.999044	2011		0.281522	9.49669e-05	0.791733	3.40111	0.28162	9.5e-05	0.00257	4.8e-05	6730	100	254500	2400	1.46762	0.00027	71.5402	1.07214	143.521	2.5916	329.564	6.2736	15.0209	0.723597	2138.14
LA01_16	rim		41.5087	69.8738	1.68335	30.9429	7.3005	1112.43	262.642	6.09834	0.199064	0.341331	0.0104489	0.910532	2.952	0.0741058	0.129907	0.00186422	-0.0620192	0.0814657	0.00318622	2096.71	25.2116	0.951287		inherited															37.6369	0.863271	64.3312	2.31304	279.027	5.19428	17.4291	0.502863	865.95
LA01_17	core	same grain	236.516	282.281	1.1935	43.1493	7.79713	4915.81	895.39	6.39314	0.140287	0.371882	0.00811597	0.875112	2.68976	0.0358447	0.124771	0.00135778	0.191757	0.0977962	0.00216523	2025.55	19.2739	1.00341	2011		0.281621	6.49765e-05	4.32309	2.64515	0.281723	6.5e-05	0.002664	4.3e-05	6883	92	263800	2100	1.46775	0.00029	217.845	5.23589	261.714	6.74335	432.797	6.93282	32.137	1.39578	2566.94
LA01_18	rim		142.269	96.2371	0.676445	6.85425	8.32169	18753.4	22769.4	6.33351	0.145492	0.369674	0.00828753	0.872071	2.70675	0.0376995	0.124506	0.00141355	-0.0462051	0.105327	0.0031479	2021.78	20.1171	1.00235																	130.769	1.86752	88.4171	2.01076	337.745	4.25383	7.83943	0.695325	1043.47
LA01_19			214.949	208.258	0.968872	53.4943	7.54113	3089.44	436.794	5.54672	0.126504	0.316188	0.00700179	0.918239	3.17068	0.0437546	0.127493	0.0013783	-0.164457	0.0795323	0.00231016	2063.69	19.0642	0.928306	2011		0.281613	7.5982e-05	4.04594	3.91986	0.28168	7.6e-05	0.001743	1.7e-05	5004	43	185300	1100	1.46793	0.00028	200.475	3.43898	193.89	4.51183	378.466	7.70663	21.1545	0.881026	1300.18
LA01_20			401.953	681.153	1.69461	12662.7	343.892	35.6671	1.11504	31.84	1.03657	0.456689	0.0121592	0.980576	2.19763	0.0459205	0.507496	0.00675067	-0.765258	0.345683	0.0117754	4263.13	19.5834	0.683971																	363.079	4.36208	615.304	7.98429	447.241	8.27673	630.842	8.30058	6686.5
LA01_21	core		69.0559	69.1716	1.00168	10.048	7.748	6202.66	4783.14	6.27815	0.160948	0.370184	0.00912838	0.864284	2.70041	0.0464224	0.12287	0.00158074	0.0168777	0.105523	0.00347227	1998.31	22.8579	1.00737																	65.995	1.07588	65.7832	1.82639	446.05	6.56131	11.7122	0.669249	1307.16
LA01_22	core		98.5014	146.142	1.48365	11.7114	7.39931	7571.23	4783.93	6.24373	0.143494	0.366406	0.00815381	0.843038	2.72409	0.0379036	0.123659	0.0014433	0.0142094	0.10408	0.00276756	2009.68	20.7101	1.00093	2011		0.281603	4.89862e-05	3.65946	1.70961	0.281682	4.9e-05	0.00208	7.4e-05	5700	170	220000	4800	1.46786	0.00021	93.6784	0.980382	138.405	2.4017	526.119	8.09225	9.46566	0.463438	2694.8
LA01_23	core		87.2852	145.075	1.66208	11.1649	7.98281	7169.26	5126.24	6.33093	0.146378	0.373605	0.00847294	0.778086	2.67877	0.0385055	0.123919	0.00150685	0.139279	0.104405	0.00256845	2013.41	21.5672	1.01166	2011		0.28169	8.19677e-05	6.76678	2.96753	0.281801	8.2e-05	0.002905	2.5e-05	7269	60	286600	1500	1.46769	0.00023	83.3771	1.12884	136.961	2.19528	571.435	8.32418	10.596	0.482162	3259.8
LA01_24			1023.62	669.389	0.653943	1537.04	32.2188	562.116	22.4321	7.5933	0.193145	0.350068	0.00854878	0.984133	2.85979	0.0483546	0.157162	0.00163117	-0.704561	0.139131	0.0069651	2425.35	17.6027	0.885925																	917.489	30.0806	588.133	45.6669	2551.04	42.6709	203.913	6.03964	2888.6
LA01_25			89.0381	87.283	0.980288	110.444	15.6122	677.462	95.9342	6.56233	0.209721	0.34131	0.0083438	0.699334	2.94193	0.0527778	0.140812	0.00305192	-0.0519241	0.113355	0.00465523	2237.22	37.4919	0.921466																	80.9274	1.5305	78.7694	2.09874	404.642	6.96285	124.008	18.5412	1207.37
PB34_1	rim		101.654	68.9106	0.677894	17.8968	9.21838	5113.76	2634.78	6.19616	0.155078	0.365223	0.00857534	0.837991	2.73928	0.0437806	0.12297	0.00152614	-0.0924184	0.105349	0.0040097	1999.76	22.0468	1.00149	1996		0.281589	5.89933e-05	2.83981	2.18261	0.281621	5.9e-05	0.0008383	2.1e-06	2671.3	6.1	98700	1100	1.46749	0.00023	107.202	1.93757	72.6177	2.59304	279.878	6.49002	15.8999	1.42397	781.544
PB34_2	rim		206.032	124.432	0.603945	5.44602	6.612	33773.9	41006.3	6.14223	0.133479	0.365771	0.00778124	0.836627	2.73791	0.0338046	0.122087	0.00134709	0.0287614	0.106967	0.00297374	1986.95	19.6302	1.00661	1996		0.281575	4.39937e-05	2.32354	1.35335	0.281615	4.4e-05	0.0010633	4.8e-06	3290	12	123900	1600	1.46752	0.00029	196.448	2.00731	119.353	2.25546	306.731	4.88045	4.85676	0.40186	1105.38
PB34_3	core	same grain	163.99	168.878	1.02981	18.5403	7.90969	8015.57	3420.21	6.27709	0.139835	0.370697	0.00817403	0.907666	2.70155	0.0371309	0.123038	0.00133837	0.135816	0.108951	0.00266142	2000.74	19.3213	1.00864	1996		0.281658	9.29723e-05	5.28463	3.41241	0.281742	9.3e-05	0.002214	3.6e-05	5989	84	230400	1800	1.46779	0.00025	163.466	2.50569	168.181	3.64623	557.247	7.61947	17.278	0.716941	2853.14
PB34_4	rim		49.3151	31.761	0.644042	11.2469	6.28469	3996.48	2233.71	6.21655	0.176926	0.369579	0.0101916	0.921683	2.69351	0.053341	0.122181	0.00164002	-0.122977	0.125257	0.00955447	1988.32	23.8765	1.01028																	47.9224	1.05127	31.1789	1.78801	247.583	3.75403	15.8701	0.668037	619.573
PB34_5	core		115.878	87.2782	0.75319	18.2129	7.08456	5724.47	2227.01	6.16955	0.141443	0.365834	0.00836866	0.88214	2.73392	0.0410088	0.122331	0.00137367	0.223194	0.106367	0.00328579	1990.5	19.9693	1.00481	1996		0.281599	5.89881e-05	3.18758	1.96813	0.281656	5.9e-05	0.001503	1.2e-05	4453	28	159700	2000	1.46759	0.00026	114.24	1.55318	85.964	2.18954	360.988	6.5098	16.6096	0.916019	1129.62
PB34_6	core	same grain	227.63	83.8832	0.368507	12.453	7.729	16168.7	10036.2	6.09967	0.1345	0.360159	0.0078238	0.924832	2.78213	0.0365268	0.122988	0.00132016	0.0206868	0.102565	0.00319616	2000.02	19.0678	0.996346																	217.354	3.85706	80.2223	2.37671	213.856	4.12557	8.70713	0.486491	969.033
PB34_7	rim		52.1317	20.9622	0.402101	26.7344	7.32219	1774.68	486.486	6.48548	0.196848	0.373873	0.0105084	0.91111	2.69267	0.0581345	0.125562	0.00174369	-0.168873	0.123804	0.0234926	2036.74	24.5645	1.00179		inherited															51.4158	1.04108	20.8489	2.11612	222.026	9.72372	19.11	1.28578	351.065
PB34_8	core		703.733	1172.42	1.666	15.7259	8.20538	39391.3	20568.7	6.07122	0.12877	0.358759	0.00756324	0.932315	2.7865	0.0335705	0.122389	0.00126323	0.0527861	0.10156	0.00214716	1991.34	18.3534	0.995049	1996		0.281601	7.3964e-05	3.26175	2.51962	0.281738	7.4e-05	0.00361	0.00014	8410	180	331000	12000	1.46776	0.00029	669.975	11.0624	1117.86	20.8376	1033.51	22.6621	17.9924	0.977416	4511.29
PB34_9	rim		54.3169	33.9641	0.625295	10.2816	6.955	4872.72	3297.03	6.40005	0.186754	0.37735	0.0105236	0.910606	2.65189	0.0570917	0.123762	0.00160356	-0.0640202	0.114575	0.00669444	2011.16	22.9866	1.01556	1996		0.281642	5.99933e-05	4.7002	2.482	0.281673	6e-05	0.0008285	5.7e-06	2633	16	99690	720	1.46758	0.0002	53.8728	1.19154	33.8863	1.96811	240.424	5.5672	11.8355	0.508936	685.828
PB34_10			5307	23096.1	4.35201	1023.3	48.0304	2541.67	134.833	3.28251	0.105936	0.208258	0.00628783	0.985651	4.83924	0.120618	0.114121	0.00119305	-0.797492	0.0366364	0.00149344	1866.05	28.2956	0.825728																	4227.36	138.943	17975.7	1139.71	149.728	3.18984	44.6366	1.17597	3154.45
PB34_11	core		553.12	487.761	0.881836	283.444	28.9789	1668.62	173.636	6.21007	0.137844	0.348415	0.00756615	0.694489	2.87041	0.0376954	0.130843	0.00170074	0.344596	0.114336	0.00292853	2109.31	22.8039	0.960694		inherited															536.945	5.45165	478.425	6.62688	462.278	13.486	46.9138	4.32713	3296.8
PB34_12	rim		42.5382	38.0748	0.895073	0.57895	7.46381	67046.4	864361	6.19406	0.188926	0.371759	0.0112553	0.890412	2.70881	0.0652103	0.121611	0.00169045	0.100344	0.117068	0.00817032	1980	24.7501	1.017	1996		0.281566	5.49928e-05	2.01892	1.58323	0.281603	5.5e-05	0.000973	1.3e-05	3056	37	111620	600	1.46747	0.00025	41.9134	1.05527	37.7229	2.06752	252.429	4.70511	19.7941	0.63405	608.967
PB34_13	core		299.05	272.905	0.912573	30.1197	7.78656	9262.2	2400.67	6.42505	0.135798	0.378554	0.00791322	0.894849	2.6443	0.0309851	0.123269	0.0012942	0.0209563	0.111757	0.00249373	2004.07	18.6415	1.01662	1996		0.281646	9.3976e-05	4.86456	3.52518	0.281718	9.4e-05	0.001893	5.6e-05	5300	120	205900	6200	1.46754	0.00028	289.037	3.5954	265.837	3.66808	539.606	7.1042	11.4374	0.715817	3386.79
PB34_14	core		93.406	94.9007	1.016	50.5226	8.34144	1671.37	276.316	6.55484	0.155338	0.365856	0.00852787	0.866542	2.73694	0.0424913	0.130469	0.00160433	0.18023	0.114163	0.00336186	2104.29	21.585	0.978851		inherited															92.4402	1.42534	93.5488	2.41866	435.971	4.62421	20.4069	1.21245	1612.75
PB34_15	rim		59.2479	182.515	3.08053	14.3802	6.10034	3802.01	1613.09	6.44845	0.173736	0.376799	0.00938311	0.861804	2.65045	0.0470077	0.124173	0.00161428	-0.173908	0.100053	0.00256914	2017.04	23.0479	1.011																	59.4501	1.07037	186.767	14.9622	3485.11	284.687	17.488	0.773948	1926.92
PB34_16			316.153	395.032	1.2495	1418.74	84.5212	179.155	11.2603	8.97529	0.190882	0.329617	0.00810231	0.148255	3.0389	0.0537625	0.198906	0.00375723	0.892555	0.133483	0.00391974	2817.24	30.8542	0.786354																	311.847	6.16791	384.633	15.6444	511.313	7.28062	208.913	16.8687	4900.97
PB34_17	rim		206.179	212.491	1.03061	27.3631	7.92256	6805.16	1971.69	6.26838	0.137265	0.369573	0.00787443	0.885827	2.70245	0.0333389	0.122894	0.00133285	-0.160063	0.111245	0.00267947	1998.66	19.2688	1.00663																	194.552	1.97101	202.543	3.0621	382.481	5.30187	13.6598	0.673986	1356.89
PB34_18	core		363.629	419.969	1.15494	72.86	13.4211	4569.8	842.374	6.44695	0.142915	0.369885	0.00773946	0.640761	2.70437	0.0315064	0.125159	0.00138064	-0.610801	0.11061	0.00243983	2031.05	19.5254	0.995178		inherited															345.849	6.17357	400.806	9.44229	739.109	9.4584	7.63073	0.443924	4880.62
PB34_19	core		112.55	90.869	0.807366	14.6597	7.332	7090.8	3548.69	6.30945	0.151051	0.374004	0.00863158	0.905467	2.68381	0.0408468	0.122786	0.00141618	-0.0642989	0.11367	0.00392945	1997.1	20.4952	1.01408																	110.405	3.19333	88.4285	4.82813	481.72	6.84048	14.8821	0.679707	1448.42
PB34_20	core		201.658	220.83	1.09507	5.97878	6.8185	29787.2	33971.8	6.06829	0.131571	0.359025	0.00757039	0.858066	2.78875	0.0333929	0.122623	0.00134302	-0.114909	0.105519	0.00242813	1994.74	19.4676	0.995895																	206.158	2.21117	225.202	3.45433	530.632	11.1555	22.2383	1.23179	2455.22
PB34_21	rim		40.9409	35.7646	0.873567	19.1773	7.72675	2007.68	809.137	6.40578	0.19669	0.384659	0.0122046	0.92002	2.62627	0.0650398	0.122133	0.00175929	0.166027	0.116971	0.00791202	1987.62	25.6252	1.03195																	42.7175	1.0954	37.5526	2.12554	316.941	7.73334	17.8331	1.00145	785.441
PB34_22	rim		44.9982	38.7947	0.862139	6.53706	7.17675	6087.95	6683.88	6.09109	0.189358	0.363491	0.0107191	0.876116	2.75395	0.0660901	0.121916	0.00175229	0.0356511	0.113128	0.00660881	1984.45	25.5781	1.00489																	44.3649	1.03378	38.3034	1.9448	218.85	5.74497	15.8829	0.704569	566.737
PB34_23	rim		60.9171	51.7673	0.849799	18.5886	7.29094	2921.18	1146.27	6.22533	0.168821	0.364436	0.00969874	0.934275	2.73855	0.0556226	0.123949	0.00150077	0.0983304	0.106253	0.004558	2013.83	21.4741	0.997586																	60.7555	1.48265	51.9719	2.65879	306.053	5.50578	17.1629	1.96437	907.003
PB34_24	rim		141.191	100.739	0.713494	7.59044	6.65675	16770.1	14709.2	6.21644	0.135744	0.366518	0.00797806	0.817681	2.72616	0.0351515	0.122883	0.00136514	0.163091	0.105209	0.00294329	1998.5	19.7377	1.00311	1996		0.281595	7.499e-05	3.06063	2.72176	0.281633	7.5e-05	0.0009908	6.7e-06	3103	23	113340	630	1.4677	0.0003	135.05	2.11538	95.939	2.07755	305.872	6.58265	8.61225	0.730813	1021.03
PB34_25	rim		88.0615	58.6656	0.666189	9.54631	7.53587	8417.98	6645.43	6.25905	0.152743	0.372879	0.00844897	0.872063	2.68113	0.0394947	0.122539	0.00149885	-0.189878	0.109269	0.0041642	1993.52	21.7445	1.015	1996		0.281659	6.69883e-05	5.30557	2.32221	0.281708	6.7e-05	0.001302	1.3e-05	3918	29	147100	2500	1.46754	0.0002	86.2993	1.22852	57.2886	2.00026	354.559	6.64295	18.085	0.727046	1036.09
TM43_1	core		202.795	139.96	0.690155	16.4396	6.34025	11153.1	4302.28	6.26088	0.134622	0.366623	0.00773985	0.854157	2.72677	0.03279	0.123999	0.00133047	-0.050192	0.107691	0.0026415	2014.55	19.028	1.00024																	198.799	3.24522	138.064	2.72283	235.749	5.38022	5.15454	0.472837	840.595
TM43_2	core	same grain	216.631	183.077	0.84511	9.34344	7.51025	20843.8	16754.9	6.13384	0.13778	0.364193	0.00789837	0.900404	2.74085	0.0370289	0.121865	0.00133292	-0.0298597	0.105247	0.00245109	1983.71	19.4664	1.00348	1995		0.281698	0.000109968	6.68424	3.64498	0.28178	0.00011	0.002161	7.1e-05	5940	150	228200	7800	1.46763	0.00027	209.579	2.05929	178.031	2.46943	369.225	5.28515	11.4764	0.605952	3042.38
TM43_3	rim		194.483	75.4609	0.388008	16.9853	6.33913	10471.5	3909.38	6.35552	0.138424	0.375811	0.0080923	0.894311	2.66073	0.0338446	0.122472	0.0013212	0.0597185	0.11579	0.00370417	1992.55	19.1799	1.01507																	194.574	2.28375	77.5452	2.09823	157.111	4.2334	3.15719	0.361231	562.023
TM43_4	rim		83.1552	59.0267	0.709838	26.5233	7.00587	2848.35	755.679	6.33584	0.154458	0.369363	0.00882456	0.893083	2.69447	0.0427278	0.124002	0.00147231	-0.0118651	0.111463	0.00456145	2014.59	21.0559	1.00147																	80.969	1.92284	58.3979	2.09463	271.089	5.31357	14.1122	0.990157	761.052
TM43_5	core	same grain	105.327	120.372	1.14284	190.071	14.996	521.277	42.4416	7.6964	0.184981	0.380485	0.00859388	0.87221	2.63295	0.0379537	0.146648	0.00172323	-0.24815	0.129336	0.00345188	2307.2	20.1755	0.946438	2307.2	inherited	0.281613	5.89859e-05	10.8931	2.10157	0.28168	5.9e-05	0.001533	4e-05	4490	100	168400	2200	1.46774	0.00025	106.476	1.70307	121.09	2.53311	405.293	5.74142	12.16	0.779441	1608.92
TM43_6	rim		161.005	133.583	0.829682	59.6532	6.64313	2413.01	270.695	6.39792	0.139848	0.366388	0.00796888	0.853249	2.73245	0.035669	0.126764	0.00141415	0.205659	0.111674	0.00289253	2053.57	19.6951	0.990354		inherited															158.082	2.43857	131.106	2.51659	456.962	7.75295	6.71634	0.568039	1412.57
TM43_7	core	same grain	237.105	263.999	1.11343	187.339	19.8625	1179.18	127.69	7.00636	0.184222	0.38001	0.00850537	0.80629	2.63346	0.0372931	0.133782	0.00189674	-0.445557	0.118181	0.00305382	2148.2	24.7654	0.983001		inherited															248.675	7.64292	275.359	10.7579	2517.76	58.9341	38.3482	4.38785	1906.69
TM43_8	rim		55.2582	46.2295	0.836609	8.21825	7.34525	6032.5	5391.95	6.18915	0.151151	0.367277	0.00894454	0.820524	2.71778	0.0459976	0.122403	0.00159518	0.262275	0.111752	0.00610623	1991.55	23.173	1.00682																	56.3111	0.84177	47.1107	1.9519	251.072	5.99559	16.0495	0.528931	707.179
TM43_9	core		42.968	43.5167	1.01277	13.7567	6.32331	2756.73	1267.33	6.21158	0.188616	0.361881	0.0107547	0.888472	2.77595	0.0655028	0.124743	0.00185754	0.119777	0.110426	0.00598946	2025.15	26.3753	0.992524	2025.15	inherited	0.281625	6.69889e-05	4.79166	2.37979	0.281672	6.7e-05	0.001217	5.2e-05	3680	140	142400	4200	1.46767	0.00025	45.1299	0.978183	45.6619	2.08116	181.907	6.19243	15.5089	0.768424	888.529
TM43_10	rim		21.9377	12.4349	0.566828	9.293	5.94	2115.39	1352.25	6.3843	0.337918	0.377595	0.0184623	0.976978	2.73329	0.108418	0.122638	0.00221424	-0.608448	0.126525	0.0778534	1994.96	32.0916	1.0172	1995		0.281583	7.49946e-05	2.59044	2.66299	0.281603	7.5e-05	0.0005319	9.8e-06	1765	31	62540	790	1.46749	0.00025	23.2677	0.948925	13.0156	1.69716	115.641	4.24008	11.7989	0.542393	293.952
TM43_11	rim		104.062	102.076	0.980915	40.5107	7.75975	2299.59	440.972	6.31716	0.151598	0.365612	0.00827256	0.869293	2.73998	0.0393565	0.12575	0.00153102	-0.149031	0.109281	0.00301554	2039.38	21.5298	0.994003		inherited															104.143	1.41434	102.721	1.96237	302.833	5.71072	14.5934	0.81226	916.33
TM43_12	rim		72.8601	61.0304	0.837638	21.4609	7.02456	3045.1	997.348	6.3051	0.157906	0.364826	0.00871264	0.898099	2.73684	0.0441194	0.124468	0.00149093	-0.143077	0.109242	0.0043232	2021.24	21.2261	0.99299		inherited															74.6973	1.05443	62.5272	2.15533	283.396	4.92967	12.826	0.745937	807.392
TM43_13	rim		77.6707	65.7	0.845879	19.5063	7.20769	3562.15	1316.88	6.11493	0.152927	0.367056	0.00863105	0.855786	2.7321	0.042677	0.1214	0.00152571	-0.128569	0.107271	0.00417556	1976.9	22.385	1.01162																	75.843	1.01925	63.5019	2.12238	295.509	5.09104	11.1708	0.633446	808.027
TM43_14	core		205.566	307.06	1.49373	17.6935	6.63762	10551.2	3958.84	6.23519	0.13636	0.370166	0.00806065	0.882056	2.69984	0.0359022	0.122428	0.00133942	0.2347	0.108884	0.00248304	1991.91	19.4528	1.01034	1995		0.281665	8.99494e-05	5.49836	3.12369	0.281823	9e-05	0.004176	2.8e-05	9298	67	362390	840	1.46775	0.00024	204.983	2.24211	306.786	4.50777	516.689	6.78482	17.8693	0.898853	3294.95
TM43_15	rim	same grain	84.5781	73.1469	0.864844	4.95646	6.55356	15624.6	20659.5	6.24732	0.152521	0.373001	0.00871248	0.897756	2.68823	0.0425813	0.121789	0.0014422	-0.031481	0.110323	0.00354997	1982.6	21.0783	1.01611	1995		0.281662	9.99828e-05	5.39072	3.26462	0.28171	0.0001	0.001275	2.6e-05	3873	72	138700	1300	1.46789	0.00024	85.5201	1.08213	74.8917	2.06932	270.227	3.99645	11.6186	0.737726	780.555
TM43_16	rim		111.965	105.746	0.944456	10.9434	6.70425	9323.96	5713.16	6.31136	0.151521	0.369609	0.00860648	0.902611	2.71277	0.0422648	0.123746	0.00143622	0.0076111	0.113096	0.00310116	2010.93	20.591	1.00373																	113.449	1.60266	107.865	1.809	2598.42	128.604	13.7578	0.74843	1055.14
TM43_17	core		870.332	712.009	0.818089	265.649	48.3857	2955.52	539.166	6.4003	0.152382	0.366006	0.00768058	0.917534	2.73313	0.0325631	0.127096	0.00153273	-0.91007	0.110639	0.00280271	2058.19	21.2797	0.989307	2058.19	inherited	0.281538	5.29885e-05	2.45329	1.88694	0.281599	5.3e-05	0.001561	8.2e-05	4650	200	152900	6900	1.46786	0.00029	836.975	10.3443	698.162	8.90771	165.07	7.05359	5.05346	0.458227	2075.17
TM43_18	rim		59.1278	48.251	0.816046	13.9508	6.45156	3811.69	1762.97	6.15602	0.164378	0.367925	0.00966718	0.898118	2.71657	0.0542712	0.121522	0.00153108	0.169199	0.112432	0.00502487	1978.69	22.4366	1.01071	1995		0.281637	6.09924e-05	4.50826	1.78923	0.281672	6.1e-05	0.0009279	1.9e-06	2932.5	6.8	105870	470	1.4673	0.00027	58.9029	1.0409	48.6239	1.80412	264.201	3.48152	14.7431	0.949772	749.765
TM43_19	core	same grain	103.662	123.951	1.19572	50.3906	6.77556	1898.64	256.092	6.68081	0.152147	0.377524	0.00838675	0.845578	2.64998	0.0366769	0.129219	0.00152799	0.10551	0.118039	0.0033015	2087.37	20.7964	0.997401		inherited															101.041	1.33196	120.375	2.41202	308.014	6.80077	13.4513	0.644249	1691.06
TM43_20	rim		73.0635	59.4916	0.814245	10.3634	6.68363	6452.31	4161.69	6.3478	0.147063	0.374026	0.00860714	0.860829	2.6696	0.0404029	0.123283	0.00150292	0.258387	0.11548	0.00427263	2004.27	21.6448	1.01147																	70.8099	0.918274	58.3	1.82063	226.053	3.95012	10.0909	0.574484	679.631
TM43_21	rim		92.5144	31.6785	0.342417	5.10493	6.34556	17159.1	21332.4	6.54253	0.160314	0.387192	0.00913213	0.898828	2.58261	0.0398778	0.122287	0.00147982	-0.097033	0.137595	0.019037	1989.86	21.5217	1.02834	1995		0.281575	4.09969e-05	2.29451	1.33739	0.281596	4.1e-05	0.000567	1.4e-05	1876	43	65030	820	1.46744	0.00028	92.8458	1.8132	31.6408	1.91286	140.02	2.58041	3.52108	0.465413	363.105
TM43_22			58.748	41.5885	0.707913	269.814	13.9848	211.722	11.1876	10.0599	0.299851	0.395618	0.0104625	0.897457	2.52531	0.0513068	0.183099	0.00248278	-0.283337	0.213861	0.013147	2681.14	22.428	0.880561																	60.6706	1.08231	43.1444	2.08564	284.026	4.79819	19.6594	0.93676	781.094
TM43_23	core	same grain	88.7578	107.7	1.21341	4.78229	6.67119	16694.3	23288.6	6.15795	0.149805	0.367318	0.0086767	0.873762	2.7227	0.0429757	0.12268	0.00152844	0.0691922	0.106791	0.00307876	1995.56	22.143	1.00914																	90.3437	1.12578	109.058	2.2114	354.997	5.52388	19.0177	0.766545	1819.25
TM43_24	rim		64.2547	54.8727	0.853987	11.6868	6.33044	4927.86	2669.98	6.19022	0.159686	0.367479	0.00919138	0.88842	2.72518	0.0498098	0.122405	0.00158197	0.142293	0.109131	0.00450701	1991.57	22.9806	1.00722	1995		0.281585	7.09909e-05	2.66684	2.44253	0.281621	7.1e-05	0.00095	1.9e-05	2978	49	112100	2900	1.4676	0.00021	64.8686	1.05713	55.6159	2.01551	276.776	4.88035	14.1122	0.594773	799.273
TM43_25			78.4799	85.1253	1.08468	145.364	10.7486	495.898	36.8293	7.76865	0.198311	0.374083	0.0090227	0.911578	2.6758	0.0460671	0.151255	0.00179312	-0.0823333	0.132148	0.00444874	2360.16	20.2415	0.929239			0.281627	5.3e-05	-40.9498	55.479	0.281627	5.3e-05	0.00127	1.3e-05	3833	28	144900	2900	1.46753	0.00019	80.8817	1.27424	88.3625	2.63302	446.753	6.24837	22.4735	0.912247	1491.55
TM71_1	core		84.6934	113.114	1.33557	1.52752	6.56362	48967.1	210408	6.04557	0.140622	0.358818	0.0082253	0.864917	2.78225	0.0408603	0.121655	0.00148257	0.154516	0.104585	0.00273151	1980.64	21.6971	0.997042	1987		0.281482	6.39806e-05	-1.15916	2.12562	0.281568	6.4e-05	0.002265	1.7e-05	6114	27	233200	2900	1.46755	0.00022	86.3842	1.33607	115.31	2.56136	359.814	6.3126	16.8958	0.714152	2102.52
TM71_2	core		25.5808	16.9577	0.662907	6.83725	7.42281	3283.73	3565.07	6.09272	0.272903	0.366041	0.015687	0.978919	2.81686	0.104162	0.12101	0.00193898	-0.20436	0.114701	0.042103	1971.17	28.5594	1.01083																	27.2387	0.964134	17.958	2.10191	238.252	4.39053	33.2523	0.882962	727.162
TM71_3	core		40.9569	34.2615	0.836526	9.32263	7.06694	3897.67	2955.65	6.10194	0.187086	0.365473	0.0109757	0.911252	2.73117	0.065071	0.120492	0.00184057	0.122039	0.115591	0.0078854	1963.52	27.2507	1.00881	1987		0.281661	8.49872e-05	5.1678	2.47564	0.281703	8.5e-05	0.001123	3.5e-05	3429	87	133800	5000	1.46756	0.00026	42.4371	1.21859	35.5635	2.09266	272.072	5.02751	30.9628	1.56875	1382.67
TM71_4	rim	same grain	164.361	110.397	0.671674	16.3289	6.05734	9079.85	3369.43	6.19264	0.139295	0.36804	0.00807495	0.863326	2.71568	0.0358592	0.122254	0.00134356	-0.137764	0.108543	0.00282176	1989.38	19.5464	1.00837																	163.206	1.63969	110.121	2.08245	326.512	6.24285	6.7275	0.430924	1180.3
TM71_5	core		55.2516	35.6438	0.645118	10.5177	7.75056	4696.7	3463.28	6.14945	0.177783	0.365168	0.0103404	0.915953	2.76425	0.0622536	0.122168	0.00160246	0.126784	0.124183	0.031075	1988.13	23.3328	1.00467	1987		0.281627	9.89882e-05	3.98647	3.54237	0.281661	9.9e-05	0.0008914	5.5e-06	2819	12	105300	1900	1.46765	0.00023	56.187	1.51469	36.9595	2.36641	227.847	6.25234	14.0103	0.712775	653.185
TM71_6	rim		64.6845	39.8707	0.616387	6.55537	6.92844	8958.22	9468.67	6.19163	0.156106	0.369609	0.00930381	0.874652	2.71476	0.0493108	0.122321	0.00152774	0.221466	0.118326	0.00717152	1990.35	22.2112	1.01213																	67.1767	1.07152	40.8467	2.05266	1859.05	487.703	15.7828	1.08166	711.945
TM71_7	core		81.638	53.4413	0.654613	3.03671	5.40227	24643.7	43847.7	6.37323	0.154169	0.37879	0.00865521	0.833882	2.63921	0.0404412	0.122555	0.00155019	0.0535868	0.120127	0.00677968	1993.75	22.4857	1.02072	1987		0.281604	5.79925e-05	3.14985	2.21626	0.28164	5.8e-05	0.000959	2.5e-05	2996	64	114600	3900	1.46737	0.00023	79.8254	2.20596	53.4421	2.67024	216.844	4.65358	9.96746	0.757464	741.99
TM71_8	rim		57.9745	34.7766	0.59986	9.517	8.23738	5442.3	4711.12	5.98405	0.159196	0.360233	0.0093612	0.885534	2.78296	0.0534619	0.120893	0.00158816	0.121234	0.124336	0.026999	1969.45	23.4195	1.00494																	59.099	1.13262	35.7985	2.0169	292.338	6.06738	17.2941	0.547797	763.319
TM71_9	core	same grain	49.9009	37.7184	0.755866	33.8044	7.17494	1330.16	282.664	6.44231	0.183167	0.365758	0.00982907	0.897525	2.74229	0.0568088	0.126997	0.00165384	-0.0318286	0.127338	0.0106833	2056.81	22.9826	0.985943	2056.81	inherited	0.281643	5.09942e-05	6.16505	1.80739	0.281675	5.1e-05	0.000817	1.1e-05	2607	28	97700	2500	1.46757	0.00018	52.2607	1.22526	39.1776	2.22865	245.358	4.57124	17.3996	0.689619	739.459
TM71_10	rim		65.0558	40.4263	0.62141	9.58156	6.90663	6099.86	4397.1	6.19199	0.163873	0.367265	0.00945077	0.89173	2.7258	0.0522252	0.122625	0.00152846	0.0906062	0.113518	0.00714352	1994.77	22.1552	1.00659	1987		0.281618	4.69945e-05	3.66598	1.84908	0.281651	4.7e-05	0.0008655	8e-06	2735	28	104620	620	1.46721	0.00022	67.1244	1.11711	41.4998	1.96256	240.379	3.43548	10.5724	0.745674	682.669
TM71_11	core		72.9924	46.4182	0.635932	7.13419	6.29375	9169.14	8089.46	6.17817	0.157318	0.367483	0.00878821	0.904268	2.73445	0.0451246	0.121968	0.00144243	-0.218438	0.114501	0.00700791	1985.21	21.0443	1.00808																	77.5877	1.13118	49.6015	2.20532	423.426	35.3928	13.3567	0.723347	736.269
TM71_12	rim		75.6008	47.9371	0.634082	3.06707	5.62564	22393.5	41074.5	6.19306	0.149788	0.36845	0.00867303	0.847029	2.7139	0.0437683	0.121823	0.00155968	0.192882	0.112597	0.00500977	1983.1	22.7875	1.0093																	77.677	1.10969	48.6802	1.66132	354.266	6.5348	10.9233	0.729419	985.551
TM71_13	core		116.97	162.655	1.39057	9.45488	6.97187	11016.3	8123.58	6.11639	0.139353	0.363228	0.00804924	0.841994	2.75001	0.0383556	0.122274	0.00143893	0.115443	0.105029	0.00259368	1989.67	20.9298	1.00244	1987		0.281649	7.69761e-05	4.77165	2.79616	0.281737	7.7e-05	0.002319	1.7e-05	6244	35	233900	2800	1.46756	0.00023	119.335	1.55245	166.884	3.17465	478.966	8.52084	22.032	0.806745	2262.99
TM71_14	core		46.5561	44.6418	0.958882	13.7658	6.41081	3179.1	1480.67	6.65068	0.204954	0.383677	0.0107639	0.891048	2.60337	0.0574001	0.126244	0.00179064	-0.157777	0.122795	0.00566596	2046.31	25.0621	1.01323		inherited															47.9981	1.1247	45.8911	2.06084	481.886	8.67988	15.2014	0.837315	1132.37
TM71_15	rim		97.3319	69.5679	0.714749	4.49531	7.0265	19400.3	30324.6	6.19626	0.143287	0.368375	0.00860918	0.878862	2.7258	0.0427263	0.121794	0.00142984	0.328457	0.108059	0.00412728	1982.67	20.8965	1.0089																	98.0971	1.2967	70.7311	2.21176	354.66	7.30939	16.1874	0.604756	1046.35
TM71_16	core		269.433	234.62	0.870792	10.6454	6.26831	23138.6	13626.1	6.25417	0.133829	0.371526	0.0078225	0.896555	2.69477	0.0321909	0.122463	0.00131322	-0.00397369	0.10928	0.00253126	1992.42	19.0656	1.01219	1987		0.28168	8.79728e-05	5.85904	3.25037	0.281767	8.8e-05	0.0023028	9.2e-06	6238	26	230600	1800	1.46767	0.00026	265.212	2.48593	231.36	3.14926	840.647	14.5233	13.7086	0.551819	1666.67
TM71_17	rim		195.33	148.689	0.761219	19.2001	7.01044	8568.3	3130.9	5.80021	0.130189	0.34241	0.00754566	0.893659	2.91885	0.0394517	0.122805	0.00133242	-0.0444154	0.102618	0.00261232	1997.37	19.2794	0.975243	1987		0.281632	6.39879e-05	4.1395	2.51307	0.281685	6.4e-05	0.001413	2.3e-05	4187	61	159200	1900	1.46746	0.00026	200.465	2.72143	150.196	2.83951	491.567	8.70657	14.0775	0.970763	1466.93
TM71_18	rim		340.971	276.167	0.809943	26.9802	5.63929	11215.4	2348.83	6.14781	0.129162	0.361648	0.00755369	0.859944	2.76607	0.032464	0.123437	0.00130291	0.187009	0.103968	0.00238985	2006.49	18.7362	0.996454																	343.549	4.2079	278.867	3.89353	397.976	8.08187	14.8894	1.4069	1869.45
TM71_19	core		218.337	237.042	1.08567	16.2433	6.55588	12282.3	4958.4	6.25974	0.136497	0.371988	0.00797333	0.906772	2.68787	0.0346173	0.122495	0.00131932	0.0983821	0.109168	0.00254512	1992.88	19.1482	1.01287																	219.937	2.61095	238.559	3.63543	408.914	6.85263	12.3082	0.612398	2670.45
TM71_20	core		98.02	84.0072	0.857041	14.1261	6.31375	6384.58	2864.16	6.31731	0.147508	0.373714	0.00854454	0.841525	2.67895	0.0398447	0.122317	0.00144724	0.114851	0.112595	0.00393003	1990.3	21.0417	1.01286																	101.34	4.01677	85.3699	4.67972	378.832	8.01005	20.3048	0.961385	1754.48
TM71_21	rim		53.0703	30.2982	0.570907	7.40644	6.29312	6540.63	5558.18	6.23519	0.17761	0.370749	0.0102158	0.898413	2.69133	0.057793	0.121603	0.00161932	0.0809456	0.124499	0.0111741	1979.88	23.7106	1.01171																	54.5548	1.14535	30.9607	1.84313	217.445	5.11051	12.6354	0.535839	532.136
TM71_22	core		245.688	274.476	1.11717	12.5436	6.81494	17577.6	9550.7	6.11578	0.129989	0.361602	0.00761541	0.866855	2.76882	0.0332124	0.122732	0.00130471	0.10737	0.1042	0.00247834	1996.32	18.892	0.998626																	252.624	2.9323	280.377	3.98023	485.675	9.05808	11.5288	0.580999	1786.22
TM71_23	rim		32.1159	20.0344	0.623816	-1.65282	6.24202	-17145.2	-64750.6	6.05745	0.231466	0.365379	0.0128039	0.919993	2.77542	0.0806601	0.120698	0.00190736	-0.248264	0.130495	0.0263283	1966.57	28.1814	1.01183																	34.086	0.939438	21.2479	1.98907	254.207	6.36246	24.2514	0.656285	631.705
TM71_24	rim		96.2735	113.125	1.17504	2.28675	6.29119	37374.3	102823	6.07011	0.13958	0.362429	0.00801471	0.828365	2.7536	0.0386486	0.121605	0.00143292	0.0577966	0.103948	0.00281527	1979.91	20.9808	1.00388	1987		0.281654	8.89859e-05	4.95062	2.99683	0.281699	8.9e-05	0.001179	1.5e-05	3611	36	132600	2500	1.46784	0.00022	94.5011	1.20537	110.567	2.36568	374.639	4.85175	13.7336	0.767578	1232.76
TM71_25	rim		239.524	177.278	0.740126	7.9195	7.08644	27204	24350.1	6.16192	0.13295	0.365133	0.0077853	0.84717	2.73164	0.0337555	0.122161	0.00131231	0.0451497	0.106083	0.0024544	1988.03	19.1094	1.0037	1987		0.28156	6.3992e-05	1.59427	2.29687	0.281595	6.4e-05	0.000927	2.3e-05	2903	59	113100	4100	1.46748	0.00024	239.834	3.54577	176.274	2.62417	3286.19	742.979	8.71509	0.48091	1317.52
VR05_1	core		41.795	48.0915	1.15065	17.0052	7.99569	2194.42	1032.6	6.21004	0.185211	0.369421	0.010932	0.931253	2.70658	0.0633417	0.121527	0.00165218	0.11038	0.107284	0.00433368	1978.76	24.21	1.01038	1989		0.281444	5.29895e-05	-2.46967	1.64565	0.2815	5.3e-05	0.001474	7.7e-05	4300	180	170100	8000	1.46766	0.00026	40.5423	1.0158	46.4191	1.86402	87.0704	4.07336	7.43665	0.423198	515.685
VR05_2	core		100.357	100.629	1.00271	15.0724	8.48925	6208.64	3501.25	6.42	0.15037	0.380947	0.00844283	0.864748	2.62222	0.0367547	0.121898	0.00145027	-0.0835739	0.115321	0.00364161	1984.19	21.1733	1.02246	1989		0.281383	5.79948e-05	-4.64699	1.94893	0.281408	5.8e-05	0.0006615	8.3e-06	2158	23	78200	1700	1.46757	0.00026	93.4227	1.99268	95.9825	3.6551	173.449	4.57952	8.16341	0.321748	472.082
VR05_3	rim	same grain	63.4741	72.6293	1.14424	19.4494	7.61656	3001.06	1175.81	6.38322	0.174887	0.372289	0.00969177	0.89935	2.69897	0.0539794	0.124495	0.00160877	0.0576414	0.109595	0.00387537	2021.63	22.8978	1.00502	1989		0.281353	5.49971e-05	-5.70126	2.70817	0.281368	5.5e-05	0.0003884	2.4e-06	1310.2	6.9	48570	750	1.46739	0.00022	60.964	1.0984	69.4457	1.91548	163.976	3.6586	17.4552	0.770189	387.216
VR05_4	core		40.7423	46.5579	1.14274	11.0576	8.04312	3287.84	2392.28	6.15616	0.189982	0.364424	0.0108851	0.910674	2.75754	0.0702995	0.122559	0.00171855	0.204279	0.112705	0.00792432	1993.81	24.9267	1.00243	1989		0.281366	5.59958e-05	-5.25401	2.10031	0.281387	5.6e-05	0.000558	1.5e-05	1835	46	70300	1800	1.4675	0.00023	40.4139	1.19976	46.0982	2.66227	97.0707	4.59394	13.7716	0.823175	421.474
VR05_5	core		56.0848	92.5526	1.65023	12.6978	6.99356	3947.53	2174.84	6.12803	0.174524	0.367104	0.010012	0.901205	2.72643	0.0549948	0.121332	0.00161917	-0.0844104	0.104606	0.00285269	1975.9	23.7724	1.01079	1989		0.281404	6.19916e-05	-3.91244	1.89933	0.281442	6.2e-05	0.001014	1.3e-05	3135	34	123200	2200	1.46761	0.00021	54.163	1.03317	90.5597	2.00458	128.69	3.35927	14.1248	0.78312	1094.43
VR05_6	core		86.0542	135.705	1.57697	3.83326	7.95137	20009.6	41506.5	6.13606	0.156222	0.363465	0.00868373	0.878269	2.74863	0.0442976	0.12243	0.00153801	-0.159447	0.106017	0.00286716	1991.94	22.3365	1.0016	1989		0.281357	5.49936e-05	-5.56494	2.02142	0.28139	5.5e-05	0.000869	1.1e-05	2751	29	105200	1700	1.46765	0.00022	84.2207	1.20811	132.371	2.40932	186.329	6.80787	15.9217	0.71699	1078.79
VR05_7	core		74.1718	117.066	1.57831	4.30838	6.48525	15447.7	23253.2	6.03983	0.154754	0.363616	0.00892775	0.903713	2.75744	0.0478885	0.120518	0.00150647	0.00641139	0.103494	0.00269678	1963.91	22.2983	1.00892	1989		0.281442	7.39859e-05	-2.5433	2.04795	0.281496	7.4e-05	0.001423	9e-05	4180	230	163600	7400	1.46784	0.00031	70.0758	1.253	110.4	2.29025	142.316	3.78182	12.3306	0.678015	1105.07
VR05_9	rim		51.3119	52.3296	1.01983	5.37728	7.01694	8750.63	11419.3	6.23801	0.187291	0.371534	0.00999519	0.892766	2.69611	0.055279	0.121899	0.00167769	-0.270735	0.108497	0.00399585	1984.21	24.4932	1.01334																	50.1077	0.966142	51.7278	1.68786	162.39	3.76623	13.4066	0.690116	457.928
VR05_10	rim		180.314	153.507	0.851332	13.3028	7.795	12492.1	7322.54	6.28262	0.136341	0.373155	0.0080681	0.84198	2.68488	0.0347448	0.122432	0.00135794	0.247908	0.108025	0.00265439	1991.97	19.7209	1.01399																	172.388	2.40423	146.486	2.34863	237.432	6.21258	6.81272	0.524949	806.129
VR05_11	core		99.2126	81.6142	0.822619	11.5209	6.82275	7652.53	4532.81	5.99626	0.141672	0.360934	0.0082703	0.849994	2.77076	0.0413878	0.120476	0.00140385	0.00511744	0.107328	0.00309488	1963.28	20.7881	1.00572																	94.075	1.27776	77.486	1.78052	138.791	3.66372	11.0599	0.691921	418.561
VR05_12	core		73.1643	135.3	1.84926	19.8888	7.06619	3102.69	1103.04	5.91259	0.139312	0.344369	0.00783599	0.783967	2.909	0.0422605	0.125136	0.00163467	0.149748	0.0913409	0.00233728	2030.72	23.123	0.971763	2030.72	inherited	0.281458	7.29866e-05	-1.00305	2.58646	0.28151	7.3e-05	0.001341	2.4e-05	3995	66	156000	1400	1.4676	0.00029	72.1394	1.21533	133.165	2.51522	142.764	4.43409	19.2624	1.06546	1251.47
VR05_13	core	same grain	62.4673	100.855	1.61452	6.16531	7.23319	9020.6	10584.2	6.09848	0.159045	0.360755	0.00928407	0.903931	2.76887	0.0551313	0.122516	0.00151086	0.275217	0.105103	0.00301395	1993.19	21.9236	0.99785	1989		0.28138	5.89926e-05	-4.76415	2.19234	0.281415	5.9e-05	0.000934	3e-05	2921	81	115700	3600	1.46762	0.00024	62.1442	1.25012	99.9444	2.22701	145.921	3.51975	13.6258	0.688987	1157.92
VR05_14	rim		45.4746	51.2848	1.12777	2.75414	6.06388	14741.1	32456.2	6.04873	0.186662	0.362462	0.0103976	0.908395	2.76127	0.0619755	0.120551	0.00166806	-0.148561	0.109507	0.00469359	1964.39	24.6821	1.00552																	45.3691	0.978285	51.2338	1.92427	144.809	5.42129	13.4068	0.735156	611.44
VR05_15	rim	same grain	106.226	112.512	1.05918	10.8421	6.83575	8830.02	5567.66	6.10308	0.1458	0.364675	0.00851745	0.877124	2.74344	0.0425419	0.121719	0.00143531	0.0594352	0.104831	0.00273064	1981.58	20.9921	1.00684	1989		0.281401	3.79968e-05	-4.00525	1.17809	0.281425	3.8e-05	0.0006333	1.8e-06	2070.5	6.3	76390	460	1.46759	0.00023	103.836	1.54273	110.278	1.93209	235.287	6.27387	13.1475	0.863429	610.401
VR05_16	rim		91.1418	98.8094	1.08413	6.75694	7.48019	12267.1	13580.9	6.25672	0.151337	0.37093	0.00872541	0.858691	2.70081	0.0427202	0.122217	0.00147284	0.0628759	0.109671	0.00299225	1988.84	21.4351	1.01061																	87.6512	1.35226	95.4398	2.08949	210.331	3.66219	12.4909	0.807819	677.884
VR05_17	core		86.4849	97.2351	1.1243	9.98319	8.01512	7838.99	6294.42	6.14766	0.147334	0.366261	0.00834491	0.861093	2.72511	0.041378	0.122294	0.00149059	0.029838	0.10591	0.00301118	1989.96	21.6768	1.00738	1989		0.281362	6.4994e-05	-5.39032	2.33096	0.281388	6.5e-05	0.000686	2.5e-05	2227	75	82200	2000	1.4676	0.00032	87.3057	1.21074	99.5358	1.95416	207.683	5.8761	14.0377	0.706412	520.18
VR05_18	core	same grain	133.984	218.95	1.63415	1.13687	7.59775	105439	704656	6.19627	0.140746	0.366923	0.00821894	0.886616	2.73319	0.0389411	0.122663	0.00140254	0.157935	0.103962	0.00241352	1995.32	20.3224	1.00548	1989		0.281351	4.89887e-05	-5.78781	1.88625	0.281416	4.9e-05	0.001723	2.7e-05	4922	69	189600	1800	1.46762	0.00025	131.47	1.72555	216.234	3.04002	186.641	3.30073	9.00215	0.566637	1545.93
VR05_19	rim		179.158	140.59	0.784726	8.46894	7.54781	19496	17376	6.3304	0.136126	0.374735	0.0078975	0.833185	2.66986	0.032281	0.122718	0.00135742	0.0955064	0.108938	0.00276833	1996.11	19.658	1.01432																	167.8	1.45186	132.021	2.21222	198.911	5.14483	4.36386	0.474382	846.809
VR05_20	core	same grain	120.49	181.55	1.50676	7.69781	7.46087	14046.2	13614.4	6.17892	0.149618	0.364861	0.00845613	0.882791	2.75125	0.0421131	0.122501	0.00143606	-0.103011	0.104596	0.00249307	1992.97	20.8413	1.00185	1989		0.281368	4.89934e-05	-5.17111	1.83211	0.281406	4.9e-05	0.000999	1.3e-05	3111	32	119000	2300	1.46776	0.00026	116.121	1.66457	174.433	2.90218	196.171	4.40968	11.9821	0.641497	1204.66
VR05_21	rim		110.207	103.001	0.934614	6.05082	6.9595	16367	18825.6	6.1534	0.141009	0.367229	0.0080335	0.860827	2.72625	0.0365853	0.122444	0.00138774	-0.173776	0.10631	0.00279854	1992.14	20.1513	1.00926																	107.3	1.22122	100.273	1.73808	187.801	3.28069	8.59736	0.590715	648.313
VR05_22	core		139.619	264.179	1.89214	7.75631	8.43763	16228.2	17653.9	6.15871	0.139186	0.367503	0.00816832	0.876813	2.72531	0.037571	0.121539	0.00135272	0.0342548	0.107396	0.00245047	1978.94	19.8196	1.00952																	134.271	1.51807	255.753	3.78718	220.943	4.39737	14.9349	0.825842	2047.28
VR05_23	core	same grain	177.759	226.286	1.27299	7.38569	7.027	21807.9	20754.1	6.23831	0.135662	0.37027	0.00800501	0.864082	2.69551	0.034921	0.122245	0.00134262	0.207871	0.107345	0.00243737	1989.25	19.5345	1.01037	1989		0.281383	5.69927e-05	-4.65562	2.03026	0.281419	5.7e-05	0.000959	6.5e-05	2990	180	113900	8200	1.46773	0.00021	169.553	2.49509	217.942	3.15646	190.143	4.43208	7.15841	0.590405	1264.93
VR05_24	rim		144.63	126.948	0.877743	3.44072	6.80462	38143	75434.9	6.18932	0.140046	0.368609	0.00792223	0.897193	2.7067	0.0344103	0.121649	0.00132877	-0.450083	0.107107	0.00273885	1980.55	19.4473	1.00994																	139.421	1.73877	122.242	2.35038	170.237	3.48392	8.08092	0.428302	543.751
VR05_25	core		68.4577	106.025	1.54877	9.2495	7.69019	6653	5531.81	6.25082	0.162068	0.366846	0.00903671	0.892222	2.7189	0.0467006	0.123709	0.00155262	-0.0929499	0.106325	0.00302843	2010.4	22.2679	1.00147																	67.4446	1.10294	104.106	2.25361	157.181	4.27352	15.059	0.852707	1091.83
VR04_1	core		143.941	279.847	1.94418	58.2636	8.37862	2175.38	313.704	6.27958	0.146488	0.359851	0.00826533	0.886797	2.77039	0.0402345	0.126441	0.00144346	-0.0252926	0.104268	0.00246643	2049.07	20.1651	0.983061		inherited															140.615	1.73558	273.98	3.76553	230.703	5.29519	17.2738	0.697704	2120.59
VR04_2	rim		90.8235	129.248	1.42307	16.3575	7.89744	5035.08	2431.46	6.16875	0.14836	0.366075	0.00862142	0.914376	2.7249	0.0442788	0.122223	0.00142748	0.142618	0.107828	0.00275967	1988.93	20.7736	1.00544	1982		0.281368	7.79902e-05	-5.35306	2.93052	0.281403	7.8e-05	0.000938	1.8e-05	2944	53	112800	1000	1.4677	0.00025	90.5846	1.61377	127.957	2.41867	169.009	4.28859	24.6901	1.13868	808.121
VR04_3	core		83.6126	103.994	1.24376	6.28125	7.3835	11966.3	14068.1	6.1737	0.153937	0.365121	0.00880682	0.878073	2.72653	0.0456678	0.121864	0.00150592	0.0590771	0.105103	0.00296438	1983.69	21.9931	1.00283	1982		0.281373	6.29935e-05	-5.15985	2.27681	0.281402	6.3e-05	0.000767	3.5e-05	2459	98	92600	4900	1.4676	0.00027	83.6168	2.34949	106.549	5.17046	151.793	4.56042	11.8584	0.488821	804.888
VR04_4	rim		103.887	148.559	1.43001	18.243	6.348	5174.11	1807.06	6.27906	0.146003	0.371552	0.00848917	0.890192	2.6974	0.0399705	0.122262	0.00138747	0.0655632	0.103803	0.00256583	1989.5	20.1837	1.0105																	102.742	2.65687	147.43	3.47242	183.359	4.64348	12.8264	0.516796	1052.84
VR04_5	core		123.358	197.347	1.59979	5.57897	6.60506	19847.6	23498.4	6.15469	0.140723	0.366144	0.00830048	0.886455	2.73708	0.0405491	0.121516	0.00135948	0.199335	0.104028	0.00240387	1978.6	19.9231	1.0066																	119.37	1.48677	191.171	2.96656	182.172	5.21086	13.7302	0.654424	1564.4
VR04_6	rim		69.0493	70.6589	1.02331	16.0288	7.073	3950.78	1743.89	6.20038	0.161361	0.371948	0.00964837	0.906982	2.69034	0.0508308	0.120515	0.00148345	0.135686	0.105925	0.00345401	1963.86	21.9583	1.01699																	69.8911	1.2412	70.9822	1.83921	160.804	4.63558	15.0939	1.00354	443.839
VR04_7	rim		96.5399	97.3598	1.00849	12.2808	8.15462	7068.68	4694.22	6.17501	0.141715	0.367833	0.00841192	0.87247	2.71414	0.0406353	0.12221	0.00138646	0.219181	0.107287	0.00327956	1988.74	20.1793	1.00913																	95.5237	1.21446	96.3578	2.33919	197.114	5.09795	8.94641	0.398319	544.005
VR04_9	core		141.825	202.675	1.42905	4.12195	6.99125	30876.2	52369.5	6.11519	0.135961	0.363929	0.00810463	0.907097	2.74871	0.0384925	0.122474	0.00136135	0.266286	0.102716	0.002478	1992.58	19.7622	1.00419																	138.512	1.3542	198.02	3.77301	207.717	4.88971	16.1187	0.581459	1557.77
VR04_10	core	same grain	141.357	187.559	1.32685	2.54691	6.81869	50617	135522	6.19076	0.140001	0.369079	0.0081564	0.878117	2.71625	0.0373819	0.121333	0.00133756	-0.00556756	0.108886	0.00255159	1975.92	19.6376	1.01094																	142.533	4.10671	188.409	5.48045	203.468	5.35901	6.881	0.640107	1151.82
VR04_11	rim		145.192	147.525	1.01607	1.49809	6.56387	88383.2	387252	6.25634	0.139851	0.371725	0.00803041	0.857	2.69237	0.0343874	0.121656	0.00137394	-0.10795	0.108476	0.00277841	1980.65	20.1071	1.0125	1982		0.281442	6.69933e-05	-2.72418	2.34859	0.28147	6.7e-05	0.0007519	7.2e-06	2426	19	88400	1600	1.4676	0.00019	149.548	1.96521	152.816	2.423	241.662	4.20298	8.89177	0.508666	703.512
VR04_12	core		66.7646	75.2063	1.12644	4.53552	7.43556	13277.6	21768.7	6.13247	0.157586	0.366772	0.009074	0.88732	2.72394	0.0482808	0.121163	0.00150748	0.039818	0.106119	0.00361247	1973.42	22.1699	1.00968																	67.5006	1.4034	76.356	2.24782	174.101	4.41292	14.6914	0.697386	564.88
VR04_13			229.526	141.817	0.617869	58.3303	8.03156	2503.89	348.176	4.49856	0.102291	0.259121	0.00582999	0.917039	3.86279	0.0564481	0.125934	0.00137028	0.163015	0.114394	0.00294308	2041.97	19.2355	0.858229																	229.973	2.91947	143.253	2.29244	210.665	5.45042	10.483	0.608346	745.471
VR04_14	core		174.713	204.32	1.16946	10.4762	6.39006	14868.6	9069.72	6.09417	0.133297	0.364395	0.00774971	0.816715	2.74823	0.0338793	0.121279	0.00135916	-0.011734	0.104544	0.00245254	1975.13	19.9655	1.00682	1982		0.281404	5.39923e-05	-4.0612	1.759	0.281444	5.4e-05	0.001061	3e-05	3275	78	126200	3900	1.46766	0.00022	174.653	1.78867	205.645	4.79575	331.119	6.98276	10.2023	0.701529	1226.66
VR04_15	core		80.875	120.992	1.49604	9.75031	6.84475	7457.26	5235.67	6.17848	0.164317	0.366724	0.00944079	0.928489	2.72843	0.0516525	0.122064	0.00144606	-0.0419184	0.106096	0.00268422	1986.61	21.0772	1.00627	1982		0.281376	6.79931e-05	-5.07155	2.52187	0.281404	6.8e-05	0.0007541	9.3e-06	2420	29	93710	370	1.4677	0.00027	84.6947	1.45129	127.492	2.23174	180.361	5.23878	19.3336	0.828559	815.278
VR04_16	core		117.875	132.91	1.12755	2.13345	6.805	47859.4	152656	5.9392	0.13501	0.351731	0.00776587	0.857941	2.83747	0.0396411	0.122006	0.00138911	0.0759114	0.0934986	0.00236587	1985.77	20.2587	0.987734																	121.082	1.78281	136.915	2.38329	241.45	4.4314	18.0562	0.797082	1073.34
VR04_18	core	same grain	187.984	571.477	3.04003	22.3743	7.97963	7562.05	2697.97	6.15491	0.13785	0.367504	0.00816691	0.888174	2.72543	0.0377338	0.122187	0.00133117	0.105831	0.104903	0.00247939	1988.4	19.3789	1.0098																	183.174	3.63494	561.244	29.8125	442.972	16.7196	61.5911	12.5927	2885.91
VR04_19	rim		87.0106	116.229	1.3358	10.7263	6.88112	7256.26	4655.28	6.10188	0.150509	0.364826	0.00853783	0.911785	2.73254	0.0426528	0.121926	0.00142358	-0.196888	0.104011	0.00271191	1984.6	20.7778	1.00728	1982		0.281374	5.79951e-05	-5.12149	2.12019	0.281398	5.8e-05	0.0006321	2.5e-06	2062.1	6.9	78150	910	1.46765	0.00025	85.8152	1.27502	114.888	2.01592	189.045	4.48378	16.2366	0.663226	601.011
VR04_20	core	same grain	97.9074	144.908	1.48005	38.8468	12.3871	2227.94	713.569	6.24958	0.170636	0.36436	0.00823214	0.723358	2.74649	0.0398402	0.124804	0.00183756	-0.520793	0.102944	0.00299484	2026.02	26.0762	0.99572	2026.02	inherited	0.281355	5.79945e-05	-4.78272	2.06027	0.281382	5.8e-05	0.000699	3.6e-05	2280	110	84900	5200	1.46759	0.00033	100.791	2.3844	148.26	3.88779	233.846	6.12874	18.1127	0.600885	934.915
VR04_21	rim		88.8332	77.5277	0.872733	6.91675	6.50669	11962.7	11254.7	6.35387	0.151923	0.378704	0.00883992	0.871002	2.64773	0.0412015	0.121809	0.00143609	0.0633954	0.112003	0.00366787	1982.89	20.9848	1.02187																	92.1038	1.32224	79.9143	1.87971	345.505	7.96525	10.534	0.719991	675.731
VR04_22	rim		106.19	97.3632	0.916877	3.18698	6.56413	30229.2	62263.6	6.15626	0.14264	0.367578	0.00834296	0.85235	2.7293	0.0399928	0.121597	0.00141815	0.108054	0.110461	0.00345991	1979.79	20.7663	1.00987	1982		0.281396	5.69956e-05	-4.33187	1.9735	0.281418	5.7e-05	0.0005729	2.4e-06	1888.4	7.7	69160	430	1.46772	0.00028	106.987	1.2648	97.9596	2.47153	179.357	5.46724	10.3686	0.613196	516.653
VR04_23			181.688	509.093	2.80202	295.384	30.8144	541.125	56.5759	7.28735	0.170158	0.360761	0.00841082	-0.0209861	2.76487	0.0428989	0.146154	0.00308952	0.774803	0.075939	0.00520521	2301.41	36.3163	0.924797	2301	inherited	0.281426	6.59833e-05	4.11098	2.35505	0.281497	6.6e-05	0.001625	9.4e-05	4620	210	190200	9200	1.4677	0.00027	185.861	3.70838	524.946	52.67	364.494	19.0085	162.866	26.6193	2454.9
VR04_24	core		38.9106	57.9121	1.48834	7.86363	7.11031	4589.45	4153.29	6.23752	0.202001	0.371363	0.0111788	0.886833	2.68284	0.0665753	0.121966	0.00189359	0.014955	0.113705	0.00630932	1985.18	27.627	1.01298	1982		0.281407	7.59888e-05	-3.97395	2.77286	0.281448	7.6e-05	0.001102	3.1e-05	3386	86	129900	2100	1.46768	0.00024	41.1915	2.1476	60.7644	4.95611	123.114	5.91362	17.3208	0.708028	765.045
VR04_25	rim		140.875	209.004	1.48361	5.61615	6.56875	22204.8	25971.7	6.11155	0.139587	0.361169	0.00814421	0.88161	2.76692	0.0387201	0.122278	0.00139389	0.0384384	0.102845	0.00242218	1989.73	20.2738	0.997899	1982		0.281394	6.99933e-05	-4.41471	2.66497	0.281421	7e-05	0.0007145	7.9e-06	2306	25	88320	550	1.4676	0.00022	149.626	2.0858	221.05	4.8392	184.944	5.51799	11.9323	0.804155	797.146
MA01_1	core	same grain	44.0499	43.5318	0.988238	8.19519	5.92482	4494.76	3249.95	5.41031	0.17321	0.341603	0.0101618	0.880337	2.94845	0.0730175	0.11479	0.00162415	-0.0252826	0.104025	0.00529122	1876.59	25.5028	1.00418	1881		0.281637	5.99937e-05	1.86511	2.0288	0.281666	6e-05	0.000824	3.5e-05	2621	97	99000	5000	1.46745	0.00021	46.0026	1.05705	45.5435	1.8649	202.258	4.8708	22.2588	0.908712	1009.63
MA01_2	rim		29.1437	18.7491	0.643333	10.084	6.28212	2423.37	1510.84	5.50409	0.225382	0.345372	0.0132626	0.953539	2.93751	0.100742	0.114778	0.00177657	-0.0787324	0.115929	0.019153	1876.4	27.8996	1.0059																	30.1146	1.07047	19.8237	1.66043	152.684	5.89372	18.4917	0.877867	373.664
MA01_3	core		35.3023	37.6105	1.06538	14.6988	5.52564	2012.73	756.948	5.38628	0.172914	0.341709	0.0106692	0.912057	2.92666	0.0753792	0.114205	0.00171024	0.107811	0.109217	0.0089855	1867.38	27.0222	1.00649	1881		0.28161	7.69886e-05	0.93555	2.4197	0.281652	7.7e-05	0.001165	1.3e-05	3548	39	137440	810	1.46746	0.0002	36.0158	0.975282	38.9752	1.98058	203.018	4.48278	24.7692	0.743032	935.619
MA01_4	core		38.3472	38.9006	1.01443	8.03775	5.58688	4016.04	2791.63	5.36291	0.169951	0.340503	0.0103395	0.891715	2.93123	0.0697947	0.1139	0.00175874	0.00220388	0.107114	0.00590447	1862.55	27.8791	1.0054	1881		0.281519	7.2993e-05	-2.30774	2.16657	0.281546	7.3e-05	0.000754	3.7e-05	2410	100	92600	5400	1.46741	0.0002	40.5833	1.02569	40.9931	1.98175	223.129	3.87584	26.14	1.09977	1037.35
MA01_5	core		35.0372	26.9819	0.770093	14.1354	7.07025	2071.12	1036.33	5.46553	0.193546	0.344869	0.0117926	0.92747	2.91749	0.0803899	0.115362	0.00171847	-0.128515	0.114572	0.011215	1885.55	26.8213	1.00784																	37.2009	1.11912	28.5033	1.83878	268.248	7.10171	27.2966	0.977965	692.32
MA01_6	core	same grain	68.2594	67.5853	0.990124	9.79763	5.96566	5827.32	3550.25	5.40832	0.137948	0.340606	0.0082583	0.862743	2.95147	0.0499203	0.115012	0.00151007	0.0339032	0.102402	0.00391941	1880.07	23.6558	1.00181	1881		0.28155	6.89899e-05	-1.21428	2.42866	0.281591	6.9e-05	0.001152	3e-05	3510	72	137600	5000	1.46732	0.00025	69.4061	1.66471	69.2177	2.59265	221.245	3.41947	19.8624	0.766724	1340.29
MA01_7	rim		37.8743	26.0467	0.687714	11.752	5.86864	2723.12	1360.12	5.55533	0.197516	0.349927	0.0117316	0.964	2.86874	0.0762302	0.115344	0.00151834	-0.438246	0.121845	0.0147147	1885.26	23.7022	1.01312																	38.8736	1.04869	27.3369	1.91497	256.585	4.92683	21.5984	1.13281	606.059
MA01_8	core		45.1454	44.5186	0.986116	10.0184	6.14703	3845.68	2360.01	5.7463	0.17652	0.350697	0.0103989	0.897535	2.86178	0.0650072	0.118675	0.00167274	-0.0715217	0.106717	0.00559676	1936.37	25.2256	0.999776	1936.37	inherited	0.281597	8.59851e-05	1.73301	3.06256	0.281646	8.6e-05	0.00133	4.4e-05	3950	120	157000	3400	1.46765	0.00026	45.3121	1.02253	44.9632	2.0717	218.738	5.65259	20.5666	0.838843	1019.78
MA01_9	core	same grain	51.1315	49.8074	0.974104	-3.81079	6.53681	-11301.5	-19386.3	5.4913	0.156864	0.345456	0.00947635	0.899863	2.90235	0.0629537	0.11559	0.00151315	0.0794603	0.104715	0.0048984	1889.1	23.5601	1.00718																	52.7163	1.07915	51.7023	1.93473	223.441	4.60455	21.9834	1.16213	1159.02
MA01_10	rim		21.8403	18.2689	0.836477	10.9892	7.43588	1671.69	1131.25	5.57407	0.280915	0.35659	0.0173409	0.968282	2.94387	0.125269	0.114884	0.00200902	-0.188165	0.0604647	0.0735689	1878.07	31.5148	1.02818	1881		0.281547	8.09936e-05	-1.32864	2.80864	0.281569	8.1e-05	0.000626	1.7e-05	2044	50	77200	2900	1.46726	0.00021	22.7014	0.945145	18.555	1.81673	204.533	3.45056	30.8055	1.10694	396.227
MA01_11	core		64.3677	60.6933	0.942915	8.38612	5.75411	6454.1	4428.68	5.42	0.135147	0.340679	0.00833138	0.873898	2.92851	0.0488128	0.115539	0.0014739	0.0890498	0.100398	0.00375303	1888.31	22.9613	1.00101	1881		0.281614	8.0987e-05	1.05989	3.04476	0.281659	8.1e-05	0.001263	2.7e-05	3811	77	146400	1100	1.46766	0.0002	66.4146	1.17129	62.5389	1.96713	190.347	4.97542	16.8012	0.766579	1218.71
MA01_12			25.2991	16.5946	0.655936	81.8162	7.13431	282.55	24.8069	8.70239	0.416295	0.38566	0.0180907	0.966182	2.65566	0.102203	0.163852	0.0025392	-0.41722	0.248336	0.0530574	2495.8	26.0967	0.9113																	26.3955	1.0156	17.2366	1.73029	180.697	6.47147	20.7552	1.11433	433.882
MA01_13	rim		29.726	21.6907	0.729688	4.46004	5.82363	5583.4	7290.55	5.36131	0.205353	0.339988	0.0116701	0.918095	2.95969	0.0877857	0.113527	0.00199279	-0.098341	-0.0812437	-0.254219	1856.62	31.7157	1.00421	1881		0.281495	7.39943e-05	-3.1553	2.06554	0.281517	7.4e-05	0.0006102	6.8e-06	2000	19	73600	1300	1.46769	0.00021	31.8952	1.00783	23.7385	2.11225	254.509	6.46285	24.065	1.17325	544.07
MA01_14			57.1365	46.7675	0.818522	158.471	12.2846	316.704	24.6742	7.82795	0.25903	0.361695	0.00967523	0.815949	2.78033	0.0579487	0.157848	0.00286754	-0.235351	0.158393	0.00866312	2432.74	30.7873	0.899964																	59.3404	1.47941	47.6249	2.29137	172.454	4.94263	15.7893	1.04153	912.784
MA01_15	core	same grain	28.385	19.1573	0.674909	1.82052	6.06511	12907.4	43001.9	5.5617	0.241164	0.344611	0.0134449	0.941792	2.93798	0.0997246	0.11633	0.00184886	-0.343761	0.154002	0.0686271	1900.58	28.5648	0.99928	1881		0.281532	7.39914e-05	-1.84474	3.07954	0.281565	7.4e-05	0.000921	1.8e-05	2893	50	110300	2000	1.46759	0.00027	30.4403	1.14948	20.767	2.26244	149.999	2.92623	17.3999	0.95656	538.271
MA01_16	rim		28.8802	18.1487	0.628413	2.85374	6.07038	8519.68	18123	5.50505	0.209496	0.340799	0.0118349	0.919367	2.94306	0.0918761	0.116069	0.00197787	0.0205056	0.122073	0.0200467	1896.54	30.6414	0.994282																	30.1241	0.861774	18.9871	1.85737	199.929	5.07587	19.2293	0.839273	459.516
MA01_17	core	same grain	52.608	55.9337	1.06322	5.32432	6.99812	8303.4	10914.2	5.40634	0.146815	0.342907	0.0083421	0.871599	2.90944	0.0522301	0.1144	0.00155045	-0.115468	0.101155	0.0041255	1870.45	24.4466	1.00784	1881		0.28156	5.09926e-05	-0.843933	1.56759	0.281601	5.1e-05	0.00114	3.1e-05	3488	75	134000	4700	1.46756	0.00028	54.1409	1.12196	57.3233	2.2594	225.04	5.29746	24.6481	0.741389	1227.35
MA01_18	rim		31.0028	21.9385	0.70763	7.82175	5.79831	3326.42	2466.21	5.51318	0.205469	0.345491	0.0120486	0.92477	2.88512	0.0850604	0.116306	0.00175768	-0.145351	0.13081	0.0240184	1900.21	27.1628	1.00545																	32.4838	0.977067	23.2602	2.1968	234.883	4.46815	20.1388	0.847368	547.484
MA01_19	core		370.975	258.01	0.695492	-3.87634	6.68794	-80290.7	-138549	5.48	0.11684	0.343272	0.00724124	0.910175	2.90998	0.0352434	0.115793	0.00120534	0.0112543	0.100719	0.00225921	1892.26	18.7273	1.0026	1881		0.281505	4.89909e-05	-2.82494	1.99958	0.281557	4.9e-05	0.00147	0.00016	4230	380	167000	17000	1.46779	0.00027	375.391	14.614	261.254	8.617	212.731	4.68662	5.35613	0.539336	2074.18
MA01_20	core	same grain	83.8796	66.0582	0.787536	-4.75506	5.5486	-14857.2	-17337.3	5.42001	0.132031	0.342023	0.00804209	0.873889	2.91299	0.0473229	0.114968	0.00142793	0.131349	0.104221	0.00415249	1879.38	22.3794	1.00443																	87.7487	1.06223	69.4188	2.27187	171.917	4.11581	15.8874	0.71816	1207.43
MA01_21	rim		78.3331	45.5259	0.581183	11.0583	6.10227	5943.72	3280.18	5.47591	0.131085	0.342072	0.00805094	0.867693	2.93227	0.0470776	0.11665	0.001398	0.170816	0.106278	0.00513297	1905.51	21.527	0.999897																	80.099	1.24617	46.5768	2.22516	163.242	4.24276	11.7217	0.900194	573.939
MA01_22	rim	same grain	123.648	77.7302	0.628641	48.0831	8.00219	2171.03	361.567	5.69396	0.132608	0.344533	0.00760629	0.895852	2.90967	0.0399116	0.120418	0.00137045	-0.242229	0.102658	0.00345563	1962.42	20.3055	0.988597		inherited															124.85	1.99743	78.0492	2.20859	188.628	4.20278	8.91467	0.596939	693.47
MA01_23	core		462.891	115.416	0.249337	64.0413	9.50269	6183.28	922.801	5.65381	0.117279	0.349569	0.00717621	0.828527	2.86227	0.0315425	0.117703	0.00124658	0.102862	0.115278	0.00303761	1921.64	18.9873	1.00426		inherited															475.505	6.24184	118.585	2.11693	363.325	8.68059	2.58812	0.302613	951.917
MA01_24	core	same grain	69.3965	71.7035	1.03324	1.17515	6.25713	49520.6	263675	5.40966	0.141226	0.343208	0.0085236	0.872804	2.91433	0.0543542	0.114247	0.00143378	0.0997311	0.104008	0.00367076	1868.04	22.6438	1.00832																	73.0075	1.34766	76.0508	2.24463	241.086	4.62012	19.2828	0.789807	1456.73
MA01_25	rim		34.0554	25.2993	0.742887	6.71169	6.36662	4353.62	4129.93	5.64713	0.204893	0.350107	0.0111726	0.927905	2.86914	0.078224	0.117869	0.00179383	-0.243135	0.117409	0.0223316	1924.17	27.2759	1.00613		inherited															35.0142	0.983189	25.636	1.87042	224.396	3.87988	23.1138	1.19685	485.784
MA01_26			43.1158	43.7161	1.01392	90.8344	31.5516	431.553	150.595	7.58422	0.780247	0.373457	0.0131178	0.892232	2.71339	0.0782743	0.141708	0.00989096	0	0.160291	0.0207559	2248.18	120.596	0.937081	2248		0.281559	0.000129981	7.62223	4.62427	0.2816	0.00013	0.000952	6.2e-05	2980	170	110700	5600	1.4676	0.0002	45.6486	1.50822	45.8283	2.23781	190.094	4.84942	508.58	170.043	998.733
MA01_27	core		38.3844	24.128	0.628589	14.233	5.95771	2300.17	963.048	5.71197	0.183085	0.346651	0.0102687	0.886555	2.88983	0.070059	0.117972	0.00184326	0.00845695	0.123362	0.0111926	1925.73	27.998	0.992451		inherited															41.2037	0.969205	25.7289	1.78322	239.038	5.05407	22.1247	1.14192	586.569
MA01_28	rim		28.7878	23.3262	0.810281	-1.24485	5.73018	-19969.2	-91922.6	5.66315	0.219549	0.358856	0.0133594	0.965496	2.83754	0.0850123	0.114268	0.00182254	-0.215118	0.130697	0.0226893	1868.37	28.7771	1.02647																	30.4471	1.19926	24.6573	2.0106	246.546	6.66718	28.4459	0.778845	589.699
MA02_1	core		69.8131	29.165	0.417758	4.6633	6.17937	13012.2	17243.5	5.60982	0.143695	0.354417	0.00907978	0.880799	2.82357	0.0529583	0.114833	0.00150991	0.252996	0.125167	0.010206	1877.27	23.6982	1.01984	1893		0.281514	5.89959e-05	-2.19781	1.73212	0.281534	5.9e-05	0.000546	1.2e-05	1802	37	68500	1800	1.46755	0.00029	72.5727	1.09448	30.2693	1.86828	120.026	4.71424	5.814	0.468912	314.728
MA02_2	rim		367.636	154.59	0.420497	19.451	7.44813	16424.1	6297.56	5.66937	0.118465	0.354934	0.00736434	0.869768	2.81975	0.0322472	0.11588	0.0012052	0.0734375	0.111904	0.00278036	1893.61	18.7082	1.0163	1893		0.281568	5.09944e-05	-0.300312	1.82506	0.281599	5.1e-05	0.000868	1.2e-05	2744	32	104900	1900	1.46784	0.00025	378.103	5.77879	160.433	3.09238	201.052	7.12203	4.82311	0.473139	915.655
MA02_3	core		412.349	227.4	0.551475	-1.12797	5.85468	-318753	-1.6545e+06	5.61072	0.120916	0.352033	0.00747092	0.904716	2.84456	0.0347967	0.11603	0.00122672	-0.0626152	0.107168	0.00241019	1895.93	19.0123	1.01385	1893		0.281551	9.09816e-05	-0.898278	3.2989	0.281608	9.1e-05	0.001587	6.2e-05	4600	150	176300	5800	1.46793	0.00025	413.434	7.00053	228.888	3.23781	185.9	3.38782	2.16344	0.371919	1466.86
MA02_4	rim		421.047	170.015	0.403791	15.3454	7.41194	23689.2	11458.5	5.63025	0.121959	0.352696	0.00759485	0.930034	2.8376	0.0359158	0.115945	0.00121834	0.0280273	0.10901	0.0028293	1894.62	18.8993	1.01391																	439.999	9.48001	177.826	5.71903	170.422	3.97486	4.8989	0.592536	1043.2
MA02_5	rim		523.865	164.928	0.314829	13.9915	5.93381	31777.8	13530.5	5.53369	0.115178	0.345784	0.00713835	0.84262	2.8909	0.0327005	0.115947	0.00120496	0.091409	0.106491	0.00252896	1894.65	18.6913	1.00451	1893		0.281553	5.29931e-05	-0.817754	1.92005	0.28159	5.3e-05	0.001023	1.1e-05	3181	25	119600	2400	1.46777	0.00026	530.363	15.6922	167.956	4.09352	177.057	4.00051	2.15165	0.345838	943.752
MA02_6	core		76.5379	30.286	0.395699	12.6786	6.29356	5302.43	2633.77	5.80071	0.147118	0.361616	0.00886754	0.887418	2.76079	0.0475945	0.116821	0.00142561	0.014705	0.123454	0.0104955	1908.14	21.9132	1.02225																	82.5113	1.72866	32.9314	2.10552	114.207	4.52818	5.24322	0.468462	310.643
MA02_7	rim		492.754	444.087	0.901235	341.391	44.978	1277.88	169.448	6.23681	0.152409	0.359174	0.00737486	0.719714	2.78576	0.0307331	0.125924	0.00182291	-0.675591	0.123803	0.00322412	2041.83	25.5918	0.984391		inherited															523.231	4.79037	470.563	4.53941	162.494	4.80303	217.516	24.5044	3390.05
MA02_8	rim		284.844	146.158	0.513116	29.3971	7.12338	8174.95	1982.27	5.53886	0.119535	0.344043	0.00718379	0.866296	2.90751	0.0340896	0.116818	0.0012562	-0.261153	0.101475	0.00241492	1908.1	19.3097	0.999707																	303.642	3.01683	156.405	2.37993	293.577	10.6968	10.1201	0.641316	954.74
MA02_9			330.086	69.1948	0.209627	27.8657	6.66744	5686.61	1383.52	3.04057	0.165996	0.191202	0.0110222	0.995209	5.46316	0.270933	0.117379	0.00132796	-0.375556	0.117024	0.00459201	1916.7	49.4527	0.795479	1893		0.281584	6.99932e-05	0.263691	-17.3441	0.281611	7e-05	0.00076	1.6e-05	2437	48	93600	1400	1.46811	0.00028	357.686	10.2406	73.9495	2.48077	749.295	90.8693	10.3287	1.017	841.374
MA02_10	rim		410.346	160.184	0.390363	12.8091	6.618	26788.9	13845.1	5.46854	0.131099	0.342614	0.00818189	0.969638	2.92893	0.0490984	0.11606	0.00121003	0.188893	0.107752	0.00269367	1896.4	18.7477	1.00188																	424.024	6.41236	166.343	3.13151	160.598	4.45049	8.90591	1.69244	891.392
MA02_11	core		301.415	154.006	0.510943	14.1644	6.38169	18470.1	8329.39	5.68398	0.127212	0.355454	0.00779538	0.92548	2.81404	0.0382086	0.115857	0.00124315	-0.0196991	0.109331	0.00280594	1893.25	19.3019	1.01641																	318.782	3.92553	164.536	3.03875	292.354	7.46175	9.26792	0.660105	1004.91
MA02_12	core	same grain	98.8624	78.1489	0.790482	2.33711	5.92419	35892.1	90982.1	5.55576	0.127523	0.348948	0.00789069	0.795538	2.87178	0.0423268	0.115404	0.00140142	0.253661	0.106267	0.00362466	1886.2	21.8631	1.01063																	109.646	1.7058	86.5716	2.44306	199.267	4.33122	12.9375	0.949904	1499.35
MA02_13	rim		46.5365	24.157	0.519098	4.76078	6.04226	8495.9	10784.6	5.70474	0.173417	0.35827	0.0106761	0.925892	2.81587	0.0665822	0.115302	0.00162867	0.0807954	0.113514	0.0211319	1884.61	25.4358	1.02168	1893		0.281578	6.69959e-05	0.0591813	2.18561	0.281595	6.7e-05	0.000475	4.6e-06	1583	14	58610	960	1.46795	0.00024	50.0317	1.38327	26.1818	2.34938	143.997	6.29984	10.736	0.683896	396.916
MA02_14	core		111.266	56.6252	0.508917	11.4354	6.44719	8174.81	4609.48	5.47507	0.124995	0.343465	0.00766092	0.862615	2.91634	0.0415807	0.115237	0.00131777	0.113949	0.108646	0.00444454	1883.59	20.5944	1.00349	1893		0.281476	5.79932e-05	-3.56807	1.84253	0.281509	5.8e-05	0.000924	2.9e-05	2904	83	110900	2300	1.4677	0.00024	120.62	1.33422	61.5807	2.05204	206.216	5.08642	9.32733	0.777627	658.19
MA02_15	rim		2338.22	857.369	0.366676	360.319	42.0511	5580.68	682.914	5.83329	0.131448	0.351022	0.0075465	0.966508	2.85384	0.036611	0.120786	0.00125376	-0.7929	0.115317	0.00289917	1967.87	18.5081	0.993905	1967.87	inherited	0.281492	4.19915e-05	-1.2544	1.48848	0.281549	4.2e-05	0.00152	0.00019	4370	440	167000	18000	1.46826	0.00036	2345.19	32.5107	871.118	16.9303	3651.72	477.834	2.71784	0.295926	3858.38
MA02_16	rim		118.099	86.2414	0.730247	9.15156	5.29912	10886.2	6315.04	5.5297	0.126126	0.345535	0.00765152	0.878614	2.90138	0.0398606	0.116533	0.00132979	-0.012384	0.103344	0.00346997	1903.71	20.5017	1.00421	1893		0.281557	5.79915e-05	-0.700822	2.30678	0.281598	5.8e-05	0.001154	2e-05	3517	54	137500	1800	1.46782	0.00022	124.861	4.97783	91.7017	4.62154	191.127	3.96882	13.2544	0.819524	1206.11
MA02_17	core		296.267	275.261	0.929098	6.39081	5.52438	39321.6	33996.3	5.52257	0.124891	0.345921	0.00772129	0.944742	2.89875	0.040688	0.115986	0.00122796	-0.0337315	0.103183	0.00236895	1895.25	19.0403	1.00576																	313.763	6.69602	292.379	7.35241	314.388	6.37296	14.017	0.704472	2849.09
MA02_18	rim		115.859	65.179	0.562572	19.2563	6.756	4586.19	1609.33	5.00265	0.108466	0.3115	0.00676052	0.790989	3.21395	0.0423581	0.116235	0.00131022	0.34333	0.0912951	0.00303757	1899.11	20.263	0.960607																	109.066	1.81523	61.4102	1.98465	165.687	4.47116	11.0595	0.762521	715.613
MA02_19	core		510.723	712.763	1.3956	6.13876	6.23672	70888.1	72066.4	5.53374	0.114696	0.348038	0.00725271	0.907138	2.87421	0.0334205	0.115544	0.00119194	0.400172	0.103942	0.002229	1888.38	18.5677	1.01016																	471.02	16.3295	659.183	19.4687	196.73	6.64213	9.38248	1.2861	3481.32
MA02_20	core		317.46	272.198	0.857425	10.9706	6.59175	24839	14926.6	5.54923	0.116819	0.348197	0.00722402	0.87396	2.8743	0.0328576	0.115676	0.00121569	-0.0566731	0.101696	0.00226542	1890.44	18.9114	1.00929	1893		0.281563	8.39854e-05	-0.463968	2.92354	0.281612	8.4e-05	0.001358	1.6e-05	4029	42	159700	2000	1.46769	0.00027	299.597	4.166	252.913	6.70905	573.668	74.7101	7.17966	0.4705	1605.95
MA02_21			5655.88	4020.63	0.710876	2150.06	49.4047	1944.48	48.8151	4.96945	0.102327	0.300974	0.00617328	0.909658	3.32082	0.0362039	0.120114	0.00123895	0.0571254	0.0961575	0.0020216	1957.91	18.4132	0.934954																	4687.85	49.3323	3332.27	48.3035	920.979	19.351	3.294	0.29886	10615.2
MA02_22	core		592.927	676.903	1.14163	18.2293	6.71894	27387.5	10096.5	5.50613	0.114446	0.344565	0.00706668	0.899885	2.9038	0.0319626	0.116027	0.00120113	-0.150243	0.101142	0.00213078	1895.89	18.6163	1.0037	1893		0.281447	8.09784e-05	-4.58934	2.94254	0.281522	8.1e-05	0.002086	2.8e-05	5688	60	228300	3000	1.46799	0.0003	541.413	5.05424	623.995	7.31775	449.691	11.0583	6.03375	0.633068	2868.68
MA02_23			759.253	411.894	0.542499	902.394	34.4519	695.899	27.091	6.27882	0.137146	0.337855	0.00706723	0.813663	2.96083	0.0345647	0.135032	0.00150909	-0.264838	0.145849	0.00371414	2164.43	19.4865	0.930955																	701.649	6.90916	381.722	3.87787	884.108	14.5807	18.1812	0.932123	1943.7
MA02_24	rim		259.327	158.03	0.609385	6.98244	6.08373	31373.8	27338.5	5.4585	0.115737	0.342737	0.00711105	0.870436	2.91809	0.0336167	0.115445	0.0012371	-0.0459662	0.0986443	0.00244621	1886.84	19.2913	1.00303																	245.941	2.63459	149.83	2.42103	225.709	4.35213	6.0821	0.448269	1007.56
MA02_25	rim		415.613	178.751	0.43009	4.03026	5.29066	86885.1	114064	5.44427	0.113449	0.342678	0.0070658	0.841983	2.92015	0.0326815	0.115677	0.00121196	0.0251674	0.0996246	0.00233174	1890.45	18.8532	1.00406	1893		0.281562	5.6994e-05	-0.496588	1.96532	0.281592	5.7e-05	0.000827	1.6e-05	2631	48	100100	1400	1.46789	0.0003	388.931	3.9346	167.522	2.28715	343.944	47.7498	3.18179	0.334722	954.317
MA02_26	core	same grain	196.301	111.74	0.569228	0.279789	6.25162	577166	1.28962e+07	5.3485	0.11591	0.336332	0.00711307	0.84156	2.97458	0.0359739	0.115485	0.00127625	-0.0197335	0.0974514	0.00275936	1887.46	19.8935	0.995923																	189.011	2.06852	108.218	2.31999	196.09	2.91345	7.14941	0.547335	754.164
MA02_27	rim		120.743	65.2928	0.540758	-0.531852	6.13141	-192402	-2.21809e+06	5.50433	0.124981	0.346779	0.00773475	0.846605	2.88199	0.0400532	0.115214	0.00133416	0.103633	0.100771	0.00341114	1883.23	20.8556	1.00943																	116.31	1.47242	63.7912	1.8045	187.313	4.18635	10.3095	0.692581	613.161
TM11_1	core		197.046	118.972	0.603778	241.15	50.0244	710.582	147.928	6.50752	0.258914	0.353657	0.00787158	0.717766	2.82878	0.0388167	0.132741	0.00382345	-0.719086	0.127915	0.00725759	2134.54	50.3902	0.953648	2135	inherited	0.281566	9.99881e-05	5.2494	3.54232	0.2816	0.0001	0.000828	2.6e-05	2669	77	87800	2500	1.46767	0.00027	183.785	4.09919	110.667	3.57197	203.469	7.5709	5.01773	0.446665	482.998
TM11_2	core		144.379	131.245	0.909031	11.5675	6.16569	11023.7	5879.49	6.06296	0.140002	0.361211	0.0082094	0.884753	2.77106	0.0400111	0.121355	0.00137766	0.0370639	0.101358	0.00260267	1976.24	20.2219	1.0015	1976	inherited	0.281453	9.09877e-05	-2.46466	3.23759	0.281491	9.1e-05	0.001015	3.1e-05	3165	82	118400	4500	1.46774	0.00022	132.463	2.88901	121.645	2.78486	562.998	9.57701	13.4387	0.607301	1170.38
TM11_3	core	same grain	45.9578	39.2787	0.854669	12.4568	5.29915	3094.97	1316.78	5.50973	0.170119	0.344213	0.0103194	0.927384	2.91045	0.0673181	0.116059	0.00154932	-0.108799	0.104638	0.00612262	1896.38	24.0047	1.00252	1890		0.281471	9.99931e-05	-3.82024	3.69851	0.28149	0.0001	0.0005395	3.8e-06	1791	14	62530	480	1.46772	0.00025	42.6655	0.961477	36.5189	1.84065	169.415	3.23384	12.3757	0.676259	408.49
TM11_4	rim		38.8783	40.044	1.02998	7.51019	6.28731	4448.42	3724.27	5.59278	0.1907	0.34976	0.0110629	0.909183	2.89166	0.0730142	0.116006	0.00174276	-0.191185	0.102271	0.004907	1895.56	27.0169	1.00964																	36.3157	0.878808	37.1071	1.60434	196.754	4.67624	11.9095	0.885811	522.62
TM11_5	core		61.7647	50.6915	0.82072	8.98163	6.21102	5898.68	4079.9	5.53355	0.154297	0.348491	0.0090378	0.914832	2.87408	0.0547078	0.114839	0.00144199	-0.233813	0.102223	0.0045329	1877.36	22.6307	1.01132	1890		0.28147	0.000109988	-3.84671	3.61446	0.2815	0.00011	0.000839	1.4e-05	2697	37	90200	2300	1.46767	0.00027	58.3469	1.04225	48.401	1.8963	233.417	4.42817	12.7345	0.771992	652.538
TM11_6	core		96.6602	112.178	1.16054	5.65484	6.39894	14182.7	16055	5.35783	0.133553	0.337307	0.00786744	0.909137	2.95596	0.0459442	0.114495	0.00138242	-0.211019	0.0965772	0.00262522	1871.95	21.7751	0.997636	1890		0.281579	7.89895e-05	0.0181006	2.38867	0.281616	7.9e-05	0.001039	1.9e-05	3247	51	115500	2500	1.4677	0.0003	90.1309	3.0799	103.92	3.59799	205.409	3.59241	5.14444	0.442321	984.708
TM11_7	rim		98.9967	67.2243	0.679056	2.33214	5.85324	36275.6	91045.9	5.57403	0.130901	0.347939	0.00788003	0.875557	2.87941	0.0414459	0.116223	0.00137426	-0.0344708	0.102484	0.00388779	1898.92	21.256	1.00662																	89.967	1.12072	61.3714	2.07822	164.999	3.40237	6.57545	0.522623	481.145
TM11_8	rim		110.155	87.1583	0.791233	2.10064	5.08189	44328.7	107247	5.51237	0.134247	0.344489	0.00813159	0.912707	2.91109	0.0456809	0.115984	0.00134429	-0.0884407	0.0993727	0.00319282	1895.22	20.8445	1.003	1890		0.281389	8.99892e-05	-6.71253	3.31635	0.281423	9e-05	0.000942	2.8e-05	2988	74	101300	3600	1.4676	0.00026	101.227	2.62398	79.9963	2.44011	213.047	4.31638	11.6238	0.503886	687.004
TM11_9	core		72.3937	101.422	1.40098	10.0083	6.34794	6112.51	3883.03	5.68947	0.156106	0.347513	0.008603	0.875304	2.88049	0.0511909	0.118687	0.00166162	-0.142395	0.101188	0.00314839	1936.55	25.0549	0.996342	1937	inherited	0.281491	4.69945e-05	-2.01356	1.65878	0.281524	4.7e-05	0.000898	2e-05	2849	60	102900	1400	1.46769	0.00023	75.4367	1.34553	107.011	2.4816	18823.5	3772.15	17.7215	1.37245	1128.55
TM11_10	rim		104.722	103.94	0.992533	3.4283	6.11688	25512.1	45520.4	5.47244	0.128974	0.341475	0.00771048	0.859273	2.93104	0.0423371	0.116193	0.00136443	-0.0694476	0.095941	0.00278605	1898.46	21.1105	0.998671																	95.7661	1.3005	94.6745	2.01862	433.833	10.1237	9.55013	0.663899	706.201
TM11_11	core		126.415	271.72	2.14943	78.71	12.1974	1320	205.461	6.03811	0.155507	0.339221	0.00828184	0.624568	2.95624	0.0514897	0.130006	0.00221009	0.329207	0.0760732	0.00313475	2098.04	29.8619	0.950319		inherited															122.137	1.74614	269.959	10.5438	621.5	20.2291	68.7538	15.3065	1882.22
TM11_12	core		127.253	64.8111	0.509309	68.7725	7.63919	1537.26	178.938	5.78379	0.13592	0.34001	0.00767289	0.884004	2.94659	0.0431348	0.122796	0.00141972	-0.0345705	0.116199	0.00479578	1997.24	20.5445	0.97054		inherited															118.063	4.35916	60.8036	2.72972	191.767	3.51576	8.53904	0.454209	442.36
TM11_13	core		103.156	125.796	1.21947	5.51971	5.66182	16062	16479.7	5.5769	0.127546	0.35001	0.00782905	0.839611	2.86502	0.0403513	0.115937	0.00135544	0.0998113	0.0996984	0.00249701	1894.49	21.0277	1.01156	1890		0.281495	0.000109986	-2.96349	4.00976	0.28153	0.00011	0.000982	4.2e-05	3110	120	108500	5400	1.46778	0.00028	94.2891	2.17822	114.958	2.75499	264.371	9.38613	13.3116	0.569159	1258.78
TM11_14	core		75.0661	59.8987	0.797946	6.07211	6.09455	10246.1	10285.1	5.36141	0.132619	0.338702	0.0080677	0.871577	2.96612	0.0478923	0.114848	0.0014482	0.0402929	0.0997124	0.00413553	1877.5	22.7261	1.00091	1890		0.28149	5.49948e-05	-3.1232	1.66471	0.281517	5.5e-05	0.000745	1e-05	2413	33	85130	660	1.46759	0.0002	70.1239	1.72986	56.2572	2.73577	239.959	3.12068	8.57393	0.723279	673.181
TM11_15	core		101.074	117.179	1.15934	2.74021	5.72816	31705.2	66277.2	5.55538	0.132791	0.349957	0.00789479	0.861138	2.85359	0.0410166	0.115299	0.00136648	-0.184993	0.0997045	0.00270347	1884.56	21.3416	1.01319																	93.5184	1.13115	108.588	2.10506	212.216	5.63356	15.8299	0.633891	1188.04
TM11_16	core		71.2921	89.767	1.25914	35.5214	6.46344	1689.57	308.049	5.77732	0.142078	0.340345	0.00829724	0.904275	2.92671	0.0496007	0.122721	0.00150386	0.168205	0.103205	0.00302575	1996.16	21.7781	0.971853		inherited															66.6881	1.20275	84.8508	1.96922	165.395	4.13988	9.30845	0.600655	980.651
TM11_17	rim		68.6898	56.849	0.827619	10.9415	5.59468	5312.83	2717.19	5.50993	0.146811	0.344577	0.00858945	0.841813	2.90762	0.0536521	0.115998	0.00162887	0.0906813	0.103401	0.00502969	1895.44	25.2534	1.00342																	65.0662	1.00384	53.2918	2.18896	2159	241.678	13.2233	0.769901	693.008
TM11_18	core		93.1023	71.5688	0.768711	1.95497	5.01121	39021.6	100027	5.43119	0.13235	0.334067	0.00795184	0.881217	2.99829	0.0488973	0.117471	0.00142228	0.106517	0.0970576	0.00346988	1918.1	21.7153	0.983212																	86.7263	1.62758	66.7329	2.40512	199.176	5.96695	7.45279	0.601468	581.14
TM11_19			1093.02	1500.54	1.37284	607.133	54.1661	1112	106.574	4.39756	0.113742	0.250791	0.00813281	0.961368	4.0341	0.114477	0.127149	0.00182823	0.989548	0.0691689	0.00171726	2058.92	25.3696	0.842671	1890		0.281419	8.49788e-05	-5.66695	6.92312	0.281489	8.5e-05	0.001961	1.6e-05	5567	59	194300	3300	1.46754	0.00029	1032.13	11.3775	1412.8	17.1657	1284.46	114.495	226.809	24.7404	2476.1
TM11_20	core		105.798	88.0314	0.832071	11.3925	5.75258	7748.52	3917.43	5.47659	0.126603	0.339706	0.00766129	0.867006	2.94128	0.0419669	0.116796	0.00136901	0.0527827	0.0990115	0.00318275	1907.76	21.0486	0.993844	1890		0.281448	8.3986e-05	-4.6193	3.39256	0.281495	8.4e-05	0.001306	8.8e-05	3970	240	134900	6800	1.46757	0.00031	97.3146	2.215	81.5608	2.68259	150.613	4.50217	5.97201	0.530875	670.575
TM11_21	rim		90.9551	109.248	1.20112	8.87094	5.28486	8692.85	5179.25	5.49845	0.130632	0.344276	0.00813016	0.862348	2.91324	0.0460707	0.115407	0.00133323	0.134828	0.0980339	0.00268432	1886.25	20.7986	1.00361																	84.1808	1.05728	100.647	1.85361	221.5	4.54228	12.3654	0.600327	1183.82
GLR24_1	rim		88.6386	99.5984	1.12365	8.65238	5.92607	8131.29	5569.52	4.89694	0.116728	0.324866	0.00754764	0.87367	3.08205	0.0468149	0.109563	0.00131462	0.0428024	0.0924415	0.00278123	1792.16	21.8507	1.0065																	84.0164	1.11013	94.1425	2.09364	320.075	7.55168	11.6626	0.871264	1035.36
GLR24_2	core		50.4964	75.6332	1.49779	9.97488	5.25474	4025.06	2120.63	4.89443	0.140049	0.322567	0.00896327	0.89697	3.11082	0.0658301	0.109982	0.00158978	0.0976212	0.0943569	0.00314152	1799.11	26.301	1.00053	1795		0.281511	8.69862e-05	-4.56588	3.1831	0.281556	8.7e-05	0.001313	2.7e-05	3930	74	152000	1300	1.46741	0.00022	50.4255	1.00398	75.7453	2.11817	390.221	4.22333	18.5591	0.708956	1164.62
GLR24_3	rim		111.495	73.4683	0.658938	11.6718	5.91236	8248.56	4178.64	5.54313	0.131345	0.351248	0.00828292	0.875163	2.8526	0.0457386	0.114959	0.00134177	0.211201	0.104407	0.00349507	1879.24	21.0312	1.01743	1879	inherited	0.281501	7.29886e-05	-2.99124	2.59764	0.281545	7.3e-05	0.00123	4.9e-05	3850	150	113600	1800	1.4677	0.00034	104.561	1.4675	68.6346	2.12993	182.343	3.68172	9.04667	0.70938	634.832
GLR24_4	rim		44.5617	44.6107	1.0011	3.87538	5.68565	9177.14	13464.3	4.97422	0.144085	0.330169	0.00950013	0.876078	3.05102	0.0678945	0.109909	0.00155698	0.142431	0.0990488	0.00513786	1797.9	25.7793	1.01336																	42.5704	0.950171	43.0235	1.72696	228.787	4.87026	11.8654	0.756646	710.617
GLR24_5	core		49.9317	114.901	2.30116	33.7499	5.93679	1185.82	208.867	5.30072	0.150781	0.32874	0.0088956	0.880344	3.04209	0.0633639	0.116305	0.00159893	0.0397657	0.0965223	0.00266592	1900.19	24.7098	0.98036																	47.9815	1.06371	112.064	2.64992	395.484	6.12055	27.6992	0.959747	1952.99
GLR24_6	rim	same grain	68.7556	61.2727	0.891167	13.9878	6.6095	3401.74	1607.72	4.27052	0.10857	0.28258	0.00698626	0.869854	3.55458	0.063872	0.110419	0.0014563	0.19665	0.0960068	0.00364101	1806.32	23.9762	0.95061	1795		0.281517	7.39901e-05	-4.34755	2.88777	0.281555	7.4e-05	0.001103	6.7e-05	3460	210	111100	1900	1.46855	0.00046	67.2566	1.12057	59.3261	2.02038	273.821	5.32243	12.6241	0.567376	918.785
GLR24_7	core		64.4288	81.8933	1.27107	8.84156	5.41667	5834.05	3575.51	4.93579	0.129782	0.322065	0.00818586	0.845786	3.1004	0.061705	0.111576	0.00149362	0.274014	0.0954906	0.00303257	1825.24	24.2793	0.995249	1795		0.281491	5.19921e-05	-5.27207	2.54267	0.281534	5.2e-05	0.001251	1e-05	3756	32	149690	870	1.46749	0.00022	64.1476	1.22444	81.2642	2.57949	3454.07	129.432	14.2173	0.714276	1267.51
GLR24_8	rim		71.0555	83.1058	1.16959	23.3555	7.39056	2405.66	761.549	5.04462	0.134798	0.322612	0.00785235	0.710462	3.10671	0.0529214	0.112162	0.00158425	-0.088464	0.0969189	0.00335273	1834.74	25.5884	0.986659		inherited															68.9986	1.01695	79.924	2.00862	2247.2	36.6191	14.7295	0.570815	1020.2
GLR24_9	rim		84.6364	95.05	1.12304	13.656	5.86301	4923.2	2114.61	4.88025	0.119165	0.323469	0.00737471	0.817661	3.098	0.0454081	0.109992	0.00144008	-0.0550734	0.0876406	0.0025423	1799.27	23.8217	1.00433																	80.8979	1.2886	90.41	2.11084	268.833	5.78593	9.48699	0.780264	884.689
GLR24_10	core		68.0039	97.192	1.42921	13.3007	6.25775	4066.69	1913.9	4.9325	0.123895	0.323037	0.00796439	0.852516	3.10319	0.0540064	0.110976	0.00148673	0.202544	0.0959352	0.00288393	1815.46	24.3271	0.99818																	66.1517	1.05347	93.697	2.39879	2481.49	458.717	16.0449	0.823649	1411.44
GLR24_11	rim		28.0626	54.7383	1.95058	-0.473862	5.19284	-46481.6	-509371	4.90219	0.202736	0.324968	0.0126928	0.948788	3.14864	0.103135	0.110043	0.00181602	-0.201554	0.0938274	0.00412739	1800.11	30.0235	1.00628																	27.3668	0.908784	52.9339	2.13098	472.384	8.43782	34.6222	1.21057	975.782
GLR24_12	rim		131.959	141.382	1.07141	3.00211	5.39356	34383.9	61774.2	4.77204	0.109602	0.318123	0.00686971	0.855118	3.13921	0.0408926	0.109077	0.00127388	-0.212708	0.0922091	0.00235523	1784.06	21.2892	1.00032																	123.196	1.60823	132.539	2.50092	342.329	6.9934	10.5901	0.7092	1253.53
GLR24_13	rim	same grain	21.7475	42.6019	1.95893	0.594482	6.04957	29427	299455	5.14879	0.270106	0.337361	0.0168353	0.966399	3.08537	0.126282	0.110623	0.00211065	-0.397587	0.0989343	0.00502588	1809.67	34.6708	1.01614	1795		0.281529	7.09876e-05	-3.93741	2.85846	0.281578	7.1e-05	0.0014393	8.4e-06	4255	31	162000	1500	1.46721	0.00026	21.1825	0.825732	40.5066	1.88779	383.646	6.26051	33.2407	1.01752	839.475
GLR24_14	rim		16.3908	24.4283	1.49037	1.6222	5.56102	8277.8	28377.1	5.37667	0.387921	0.354417	0.0248357	0.97481	3.00972	0.209487	0.111629	0.00201198	0.0794095	0.112079	0.0120618	1826.11	32.6865	1.03961																	15.5178	1.01713	23.5407	1.83021	228.177	5.56479	20.3263	0.829649	484.907
GLR24_15	rim		42.5798	82.0327	1.92656	2.83563	5.48907	11947.5	23127.7	4.91064	0.154414	0.324945	0.00939742	0.850056	3.08504	0.0683129	0.109231	0.00174517	-0.087718	0.0933285	0.00314828	1786.63	29.115	1.0054	1795		0.281555	9.99839e-05	-3.02681	3.35725	0.2816	0.0001	0.0013322	3.6e-06	4010	11	148000	1200	1.46788	0.00023	40.9	0.868008	78.7721	2.1201	459.403	8.16928	27.2328	0.859438	1091.2
GLR24_16	core	same grain	64.2428	146.597	2.28192	7.21012	6.67869	7165.77	6640.15	4.96997	0.128851	0.327007	0.00826455	0.865297	3.06247	0.0539689	0.110162	0.00144588	0.0432446	0.0940844	0.00238613	1802.08	23.8726	1.00531	1795		0.281576	9.19729e-05	-2.27099	3.42872	0.281659	9.2e-05	0.00244	2.4e-05	6395	59	251100	3100	1.46775	0.00023	60.6735	2.02734	140.239	5.45356	749.73	121.931	22.9702	0.913614	2367.05
GLR24_17	rim		35.3203	60.8536	1.72291	-0.901988	5.79453	-30176.7	-193861	4.79952	0.167007	0.316862	0.0100917	0.906835	3.16558	0.0853103	0.109205	0.00173885	-0.0499943	0.090907	0.00339077	1786.19	29.0181	0.994157																	33.0004	0.907486	57.2397	1.86227	378.899	7.17401	28.0469	0.893399	904.645
GLR24_18	rim		62.9834	73.5058	1.16707	0.398305	5.24234	125730	1.65481e+06	4.93804	0.129194	0.325918	0.00819684	0.884534	3.06356	0.0579766	0.109632	0.00143316	0.164578	0.0957569	0.00314915	1793.3	23.8027	1.00541	1795		0.281525	6.79906e-05	-4.08238	2.37503	0.281564	6.8e-05	0.001148	6.3e-06	3496	16	136400	1800	1.46737	0.00025	58.9839	1.00132	68.8011	1.74857	387.833	5.04714	11.4595	0.636838	1068.38
GLR24_19			108.819	216.563	1.99012	38.3062	6.92206	1975.15	357.143	4.48621	0.105355	0.283971	0.00638785	0.832042	3.52824	0.051409	0.114517	0.00138285	0.0461296	0.0891973	0.00201009	1872.3	21.7769	0.932254																	102.942	1.2156	206.195	2.51847	520.487	7.2389	63.703	2.54193	2738.51
GLR24_20	rim		43.2802	81.8615	1.89143	6.94313	5.18109	4989.85	3723.8	4.91892	0.165234	0.32768	0.0104508	0.934169	3.06361	0.0774222	0.108783	0.00159756	-0.148358	0.0940022	0.00274351	1779.14	26.7869	1.01197																	40.6392	0.973218	76.6624	1.68271	442.534	16.8927	26.8029	0.849516	1065.85
GLR24_21	core	same grain	104.186	190.384	1.82735	7.71675	6.26744	10581	8594.24	4.80964	0.11854	0.318369	0.00737795	0.871243	3.1447	0.0476829	0.109256	0.00132089	-0.202492	0.0903969	0.00214969	1787.05	22.0304	0.997299	1795		0.281522	7.69831e-05	-4.18212	2.55022	0.281584	7.7e-05	0.001818	2.7e-05	5115	61	201400	3000	1.46766	0.00022	99.7002	1.28547	180.557	2.63624	441.879	5.27888	21.4699	0.807854	2404.22
GLR24_22	rim		28.3376	47.6841	1.68271	2.80717	6.02511	8199.59	17599.1	4.99682	0.216024	0.330202	0.0130436	0.926917	3.06273	0.108386	0.108677	0.0018559	-0.133038	0.0975068	0.00468901	1777.36	31.1559	1.01131																	27.4569	0.929799	45.3708	1.86916	333.26	5.12378	26.944	0.866289	797.646
GLR24_23	rim		28.1924	51.5647	1.82903	4.83913	5.71338	4550.69	5372.98	4.93733	0.229596	0.327962	0.0140905	0.945458	3.1422	0.119262	0.108385	0.00194949	-0.18117	0.0951631	0.00416249	1772.45	32.835	1.01097	1795		0.281463	0.000119984	-6.28758	3.74099	0.2815	0.00012	0.0010924	7.5e-06	3370	19	127000	1900	1.46768	0.00022	27.195	0.995849	50.4638	1.95131	395.334	7.34987	31.0858	0.946849	906.33
GLR24_24	core		85.8845	147.287	1.71494	5.95088	6.11577	11297.8	11611.2	4.79957	0.112324	0.319104	0.00730508	0.854067	3.12897	0.0478162	0.109179	0.00128801	0.172929	0.0916009	0.00222965	1785.76	21.5007	1.0003																	81.1202	1.08204	139.895	2.24704	483.512	7.44636	18.9512	0.863378	2171.42
GLR24_25	core		160.291	232.876	1.45283	8.08144	5.45801	15661.3	10578.2	4.86514	0.111359	0.320669	0.00708014	0.842871	3.11995	0.0431682	0.109727	0.00129047	0.0493359	0.0914181	0.0020486	1794.88	21.4101	0.998194	1795		0.281452	8.49832e-05	-6.65819	3.01469	0.281508	8.5e-05	0.001634	3.6e-05	4699	95	184200	1700	1.46758	0.00025	150.91	1.82304	218.566	2.71277	373.399	5.7233	10.5772	0.634527	2160.59
GLR35_1	rim		52.0895	70.2955	1.34951	0.201876	5.75865	206609	5.89368e+06	4.95822	0.148633	0.326082	0.00909862	0.908938	3.07222	0.06835	0.109913	0.00155275	-0.010314	0.0945405	0.00303425	1797.96	25.7082	1.00394	1796		0.281433	9.79883e-05	-7.30991	3.52441	0.281467	9.8e-05	0.0009873	5.7e-06	3099	19	111620	600	1.46776	0.00022	48.8734	1.05742	66.0817	1.72681	321.209	5.84151	14.1381	0.67716	953.189
GLR35_2	core		82.7937	67.9266	0.820432	6.96644	5.62131	10394.9	8388.14	5.96477	0.144161	0.356903	0.00829437	0.881531	2.7977	0.0441867	0.121005	0.00146003	0.0660518	0.104537	0.00392994	1971.1	21.5059	0.998354	1971	inherited	0.281306	3.9997e-05	-7.79539	1.42294	0.281327	4e-05	0.0005588	4.8e-06	1851	15	65080	610	1.46767	0.00024	78.9102	1.17343	64.8833	1.78885	127.787	4.5924	5.3441	0.403934	345.896
GLR35_3	rim		142.053	127.27	0.895933	4.07829	6.289	29064.6	44820.3	5.40532	0.121588	0.340442	0.00739128	0.895512	2.93722	0.0384606	0.115443	0.00127385	-0.161912	0.0978529	0.00264936	1886.81	19.8647	1.00164	1887	inherited	0.281445	5.19947e-05	-4.79252	1.84212	0.281474	5.2e-05	0.0008036	3.3e-06	2564	11	98470	320	1.46756	0.0002	134.393	1.40266	121.408	2.06218	248.153	4.78982	5.34346	0.447952	859.624
GLR35_4	core		79.6479	156.354	1.96306	9.80931	5.95419	6482.55	3935.16	4.86312	0.116074	0.322992	0.00758451	0.847359	3.09602	0.0478801	0.109465	0.00136409	0.141171	0.095186	0.0023519	1790.53	22.6978	1.0047	1796		0.281548	0.000149956	-3.25151	5.19833	0.28163	0.00015	0.002417	1.3e-05	6590	41	225050	830	1.46786	0.00026	75.0953	0.924696	146.669	2.57057	307.697	3.93795	12.8482	0.462404	1171.38
GLR35_5	rim	same grain	21.2577	27.5322	1.29516	-4.30689	5.55164	-3944.27	-5084.66	5.13303	0.33378	0.337822	0.0199166	0.974098	3.05962	0.162342	0.109688	0.00213797	-0.477814	0.108998	0.0117808	1794.23	35.4863	1.01878	1796		0.281527	7.79936e-05	-3.99388	2.72858	0.28155	7.8e-05	0.0006822	6e-06	2215	16	82400	1200	1.46771	0.00024	20.317	1.04746	26.1079	1.77592	245.417	4.32859	22.1772	0.828699	613.536
GLR35_6	core		21.9586	38.869	1.7701	4.14402	5.54291	4184.33	5596.93	4.87248	0.232617	0.322007	0.0135904	0.938459	3.12814	0.123188	0.10748	0.00204442	-0.135127	0.093793	0.00477373	1757.13	34.79	1.00112																	21.1941	0.791203	37.5531	1.66843	261.268	7.26749	31.5966	1.53061	1163.4
GLR35_7	rim		60.3953	52.7222	0.872952	6.58025	5.42389	7264.35	5988.12	4.89185	0.13669	0.323879	0.00897927	0.862307	3.09587	0.067466	0.11045	0.00156083	0.242639	0.0964444	0.00416471	1806.83	25.6882	1.00433																	56.1185	1.22988	49.4111	1.67055	174.172	4.03846	12.8758	0.533981	541.338
GLR35_8	core		185.42	135.931	0.733098	0.80455	5.41217	188245	1.26632e+06	5.16116	0.116463	0.332977	0.00739695	0.886786	2.99553	0.0413328	0.112338	0.00124485	0.0439788	0.0966673	0.00235655	1837.58	20.0681	1.00355		inherited															169.623	3.00366	124.321	2.62281	212.065	4.46267	7.8166	0.517813	1008.75
GLR35_9	core	same grain	375.466	348.588	0.928414	127.432	11.0289	2351.87	205.269	5.11316	0.108544	0.323765	0.00702264	0.847288	3.08881	0.0404051	0.114252	0.00126223	0.536914	0.103102	0.0023302	1868.12	19.9335	0.98357		inherited															349.816	3.59352	327.624	5.45532	350.727	13.5488	8.20331	0.639309	2067.15
GLR35_10	rim		52.8878	42.1946	0.797813	7.18094	6.55588	5681.26	5187.33	4.77753	0.139042	0.313911	0.0082292	0.861116	3.19352	0.0650958	0.109197	0.00159227	-0.0500981	0.0953324	0.0045299	1786.06	26.5742	0.98819																	49.4935	0.936565	39.9142	1.746	188.312	2.94462	9.48817	0.660044	475.747
GLR35_11	rim		257.449	164.565	0.639214	18.3149	6.15877	11402.2	3856.59	5.04378	0.111036	0.33149	0.00730531	0.882535	3.01492	0.0406391	0.110225	0.00120093	0.201608	0.100369	0.00248218	1803.12	19.8143	1.01034	1796		0.28155	9.69822e-05	-3.15598	3.6075	0.281602	9.7e-05	0.001516	3.1e-05	4473	81	163400	2100	1.46768	0.00026	235.7	7.69636	153.225	4.9174	235.897	5.10994	6.04927	0.659058	1011.6
GLR35_12	core		231.719	243.003	1.0487	10.5345	5.88092	17402.9	9717.68	4.83969	0.107435	0.320904	0.00697062	0.911346	3.11956	0.041163	0.109456	0.00118119	-0.0316927	0.0945639	0.00213112	1790.38	19.6563	1.00129	1796		0.281565	8.19786e-05	-2.62112	2.78126	0.281639	8.2e-05	0.00216	6.3e-05	5910	140	221100	3700	1.46789	0.00029	242.2	2.74614	257.096	5.66988	18364.7	1474.45	12.1579	0.615477	1893.29
GLR35_13	core		454.806	849.237	1.86725	11.2082	6.15313	32198.3	17682.7	4.85662	0.102926	0.321325	0.00677265	0.918518	3.11349	0.0376009	0.10972	0.00114652	0.143655	0.0923902	0.00198075	1794.76	19.0232	1.0008	1796		0.281556	0.000109967	-2.95329	3.87608	0.28164	0.00011	0.002464	7.9e-05	6540	140	241300	7500	1.46776	0.00028	405.647	4.37584	758.031	10.2863	416.381	6.43402	10.2981	0.600962	3151.51
GLR35_14	rim		61.3129	82.4232	1.3443	-1.732	5.33345	-28060.8	-86409.8	4.854	0.127138	0.321975	0.00820322	0.874129	3.11747	0.0585111	0.108847	0.00142256	0.138536	0.0918764	0.00288025	1780.21	23.8354	1.00282	1796		0.281545	7.99904e-05	-3.34492	2.47652	0.281579	8e-05	0.000997	4e-06	3088	14	124600	1100	1.46737	0.00023	56.9132	0.87079	76.3547	1.78285	317.689	5.02028	13.2342	0.740371	958.708
GLR35_16	rim		113.954	105.725	0.927787	0.693387	6.70394	131482	1.27122e+06	5.02272	0.115615	0.326245	0.00749247	0.847921	3.05237	0.0459583	0.111791	0.00134135	0.273471	0.0989897	0.00279325	1828.74	21.7529	0.998352		inherited															104.326	1.29904	96.2021	2.16142	346.098	7.34467	11.0618	0.492595	1527.25
GLR35_17	rim		99.0014	90.9467	0.918641	0.215274	6.07013	359882	1.01477e+07	4.84517	0.116347	0.321627	0.00768907	0.855578	3.10693	0.0510879	0.109315	0.00128449	0.197569	0.0936823	0.00261906	1788.03	21.4093	1.00273	1796		0.28145	8.79896e-05	-6.72572	2.94069	0.281483	8.8e-05	0.000974	2.3e-05	3064	60	112800	3100	1.46768	0.00022	90.0014	1.25949	82.9713	1.75797	222.042	4.36643	8.48559	0.505785	866.258
GLR35_18	rim		102.199	121.565	1.18949	4.18358	5.49782	19229.8	25271.2	4.87697	0.120056	0.322293	0.00768816	0.887672	3.10914	0.0510045	0.109889	0.00129569	0.0132319	0.0929829	0.00251491	1797.57	21.4578	1.00146																	94.8626	1.20567	113.581	2.17436	287.814	5.79758	9.56278	0.394607	1005.34
GLR35_19	rim		459.61	291.803	0.634893	16.2696	5.95414	21696.9	7944.78	4.85606	0.108107	0.313682	0.00680789	0.931201	3.18582	0.0419374	0.112152	0.00118159	-0.199465	0.0915499	0.00207373	1834.58	19.0868	0.980015		inherited															404.122	5.0461	257.413	2.90572	330.21	10.763	5.78607	0.382106	1264.06
GLR35_20	rim		78.6469	79.3189	1.00854	3.68424	5.36913	17050	24847.6	4.9053	0.116438	0.325635	0.00745655	0.797672	3.06611	0.0459124	0.109719	0.00137893	0.11035	0.0963194	0.00314517	1794.75	22.8797	1.00778																	73.9471	1.02287	74.8983	1.75077	401.389	5.56193	14.5758	0.881854	1521.5
GLR35_21	core		327.467	514.454	1.57101	11.0162	5.23883	24689.1	11744.2	5.22528	0.114242	0.338557	0.00729072	0.918053	2.95907	0.0378239	0.112179	0.0011878	-0.0450947	0.0986002	0.00214323	1835.01	19.1814	1.01237		inherited															301.339	3.17453	471.109	5.06197	491.34	8.82732	13.5663	0.762863	3015.25
GLR35_22	core		496.323	1614.52	3.25296	88.2387	7.56944	4267.19	385.361	4.75847	0.101521	0.309436	0.00665975	0.926623	3.23442	0.0409529	0.1119	0.00116784	0.303195	0.0924004	0.0020032	1830.5	18.9165	0.977682		inherited															449.727	9.5485	1455.45	47.3601	568.469	6.84777	22.222	0.810915	5501.94
GLR35_23	rim		68.0314	59.6776	0.877207	10.5674	4.87657	5111.71	2359.62	4.97249	0.141118	0.321986	0.00854173	0.904071	3.10981	0.0622154	0.110806	0.00144308	-0.122951	0.0959541	0.0035745	1812.68	23.6571	0.991604	1796		0.281513	9.99905e-05	-4.47085	3.93442	0.28154	0.0001	0.000783	1.4e-05	2500	42	93800	2300	1.46784	0.00027	62.9482	1.17453	54.6258	1.67562	176.152	3.48002	9.65381	0.725766	560.756
GLR35_24	rim		109.763	254.848	2.3218	8.47438	5.60292	10476.7	6928.58	5.10306	0.125959	0.33093	0.00764146	0.890284	3.02171	0.0458886	0.111475	0.00131431	-0.277536	0.0956865	0.00216832	1823.6	21.3882	1.00342	1796		0.281636	6.19852e-05	-0.124964	2.83697	0.281703	6.2e-05	0.001975	5.2e-05	5600	110	192600	4800	1.46744	0.00025	99.4324	1.43567	230.886	3.684	310.888	5.57574	15.0871	0.654824	1918.79
GLR35_25	core	same grain	66.7516	85.0149	1.2736	4.97983	5.33871	10653.3	11421.4	4.8929	0.13273	0.322804	0.0084797	0.873679	3.11264	0.0616112	0.110249	0.00143848	0.0913537	0.0916767	0.00276964	1803.52	23.7275	1.00132	1796		0.281645	0.000179977	0.195266	6.56359	0.28168	0.00018	0.001035	1.5e-05	3259	56	109200	2800	1.472	0.0052	64.0437	1.13538	81.3577	1.86404	330.639	6.49743	16.5546	0.605228	1269.41
GLR35_26	rim		58.4781	55.968	0.957076	3.51797	5.80323	13044.6	21518.5	4.87091	0.13212	0.319231	0.00846228	0.888066	3.13389	0.0610593	0.110552	0.00147185	0.0718859	0.0921487	0.00412021	1808.51	24.1966	0.993732																	54.8501	1.03353	52.0142	1.97781	334.401	6.70041	11.2664	0.568802	926.707
GLR35_27	rim		94.7792	126.153	1.33102	-2.50502	5.30667	-29512.8	-62520.9	4.8017	0.11802	0.318666	0.00746364	0.870437	3.15128	0.0497797	0.109632	0.0013548	-0.0105434	0.0924004	0.0023876	1793.3	22.5011	0.998888	1796		0.281576	0.00012997	-2.26148	4.55265	0.28164	0.00013	0.001892	3.3e-05	5370	86	194700	1300	1.47	0.0038	86.0448	0.96725	115.456	1.94215	444.929	7.71534	14.9757	0.583761	1897.15
PGR27_1	core	same grain	80.32	104.742	1.30406	1.85806	5.31578	33596.4	96119.2	4.79703	0.1229	0.316477	0.00778828	0.858819	3.14808	0.0547856	0.109601	0.0013892	0.0321671	0.0900405	0.0025232	1792.79	23.0806	0.993343																	74.7726	1.45882	96.8484	2.89857	258.11	4.92079	15.0038	0.549107	899.758
PGR27_2	rim		74.1927	81.0667	1.09265	3.00965	5.36942	19536	34853.9	4.91377	0.124516	0.323	0.00785443	0.86192	3.09888	0.0524692	0.110325	0.00138434	0.00966783	0.0935149	0.00306068	1804.77	22.8151	0.999856	1792		0.281413	7.99907e-05	-8.11799	3.13412	0.281446	8e-05	0.000965	1e-05	3082	27	99000	2600	1.4676	0.00024	67.7987	0.9482	75.1779	2.20126	278.073	4.90873	11.5205	0.636374	903.077
PGR27_3	rim	same grain	89.709	134.613	1.50055	0.373449	5.25366	187870	2.64294e+06	4.82141	0.116505	0.319883	0.00745598	0.845782	3.13431	0.0479987	0.109689	0.00135537	0.0195607	0.0928657	0.00238386	1794.25	22.4963	1.00029	1792		0.28147	7.99877e-05	-6.11074	2.89185	0.281513	8e-05	0.001273	1.2e-05	3859	29	141800	1800	1.46785	0.0002	81.9907	1.03962	123.412	1.77378	247.224	4.39533	9.82132	0.651614	1500.2
PGR27_4	core		62.7119	59.6896	0.951807	8.20538	5.4349	6057.07	4012.59	4.87657	0.13986	0.323873	0.00874	0.929346	3.10324	0.0648397	0.108813	0.0013914	-0.0768375	0.0939523	0.00352175	1779.64	23.3222	1.00578																	58.2757	1.07526	55.993	1.85848	314.201	6.45098	13.3039	0.892841	1045.44
PGR27_5	rim		92.116	103.86	1.12749	7.84444	6.09588	9299.82	7227.01	4.85888	0.120453	0.32235	0.00759264	0.876839	3.10294	0.0502679	0.109277	0.00133915	-0.0107606	0.0932901	0.00254127	1787.4	22.3297	1.00336	1792		0.281346	0.000109983	-10.5045	3.79909	0.28139	0.00011	0.001295	1.5e-05	3924	41	142600	1500	1.46769	0.00025	85.128	1.24329	96.9324	2.10604	312.77	4.27699	10.3799	0.683713	991.154
PGR27_6	core		205.32	186.792	0.90976	2.95915	6.36	56479.7	121391	5.09903	0.116676	0.331018	0.00732205	0.895246	3.01662	0.041471	0.11223	0.00124305	-0.132579	0.0956373	0.00243556	1835.84	20.0626	1.00401		inherited															194.657	1.98454	176.487	2.64662	246.573	4.25239	6.2736	0.466623	842.944
PGR27_7	core		215.603	290.052	1.34531	7.29775	6.29081	24056.9	20738.1	5.14896	0.111761	0.333065	0.00730638	0.887661	3.00934	0.0406351	0.112229	0.00121332	0.376668	0.0977959	0.00216468	1835.82	19.583	1.00488	1836	inherited	0.281552	0.000139986	-2.18695	4.96674	0.28158	0.00014	0.0008124	8.7e-06	2585	24	100000	1500	1.46753	0.00037	198.712	2.28374	268.323	3.87681	559.585	6.44642	14.8289	0.759681	2423
PGR27_8	core	same grain	18.1224	21.7478	1.20005	-0.263217	6.31431	-54213.2	-1.30052e+06	5.10934	0.334321	0.334041	0.0203621	0.973242	3.17394	0.169699	0.11244	0.00231628	-0.422071	0.11562	0.0147087	1839.22	37.299	1.01104		inherited															17.2749	0.884912	20.4141	1.68142	313.306	5.25917	24.457	0.877998	754.938
PGR27_9	rim		13.2422	16.682	1.25976	2.35364	5.05314	4415.69	9480.47	5.47623	0.546326	0.36035	0.0315981	0.997294	3.13585	0.176875	0.109269	0.00252791	0	0.117222	0.0414728	1787.26	42.1556	1.04584	1792		0.282039	0.00040994	14.0888	14.4459	0.28208	0.00041	0.001217	1.8e-05	3712	59	137220	490	1.48	0.011	12.5102	0.663049	15.6829	1.46592	251.183	6.48442	26.2327	0.746054	578.466
PGR27_10	rim	same grain	165.132	208.638	1.26346	5.5415	6.07706	23482.1	25752.8	4.86906	0.108133	0.321209	0.00700299	0.859778	3.11657	0.0410954	0.10952	0.00123847	0.0941295	0.0928431	0.00209547	1791.44	20.5948	0.999284	1792		0.281662	0.000169959	0.726469	6.02173	0.28173	0.00017	0.001992	6.5e-05	5580	160	206000	4300	1.4753	0.0087	152.11	2.03471	192.878	2.75458	346.705	4.42371	9.01482	0.456125	1376.91
PGR27_11	core		65.9632	84.1324	1.27544	-0.869119	5.43375	-56791.2	-355061	4.61711	0.121863	0.303934	0.00787717	0.905385	3.30986	0.0632372	0.110342	0.0013796	0.101163	0.0931266	0.00286936	1805.05	22.7328	0.976273	1792		0.281306	7.699e-05	-11.9078	3.03392	0.281343	7.7e-05	0.001075	1.1e-05	3330	28	123400	1800	1.46749	0.00019	62.7061	1.11254	79.126	2.14272	218.274	3.34737	12.0759	0.509038	1050.5
PGR27_12	core	same grain	56.0965	88.9887	1.58635	-2.06334	5.73956	-21051.7	-58560	4.81794	0.134754	0.315565	0.00832304	0.871341	3.17107	0.0635103	0.109896	0.00147406	-0.00400991	0.0895477	0.00267002	1797.68	24.4099	0.988814																	53.2831	0.934323	84.9551	2.28676	433.772	7.16455	23.8473	0.84242	1920.31
PGR27_13	rim		62.5322	84.53	1.35178	2.92755	5.40903	17177.3	31737.7	4.91241	0.122187	0.326241	0.00812946	0.889174	3.07407	0.0571544	0.109142	0.00141693	0.368146	0.0964387	0.0031316	1785.14	23.6625	1.00873																	59.7533	0.961101	81.0164	2.01846	325.399	4.79488	13.2046	0.619727	1110.71
PGR27_14	rim		102.552	118.318	1.15374	2.7225	5.64414	30050.7	62300.1	4.88794	0.119762	0.325606	0.00768341	0.870469	3.07984	0.0484056	0.109458	0.00134236	-0.0168788	0.0957131	0.00261633	1790.41	22.3379	1.00937																	95.0479	1.2884	111.078	2.08869	319.102	5.35714	10.3608	0.653025	1085.99
PGR27_15	rim		65.44	54.6446	0.835034	-1.1676	6.07114	-44654.5	-232190	4.83223	0.127834	0.322163	0.00811061	0.892242	3.11876	0.0571677	0.109101	0.001435	0.0348947	0.0971287	0.00428803	1784.46	23.9753	1.00545	1792		0.28148	8.59835e-05	-5.75246	2.8793	0.281534	8.6e-05	0.001594	6.6e-05	4640	170	172400	5000	1.46765	0.00022	60.4642	1.02134	50.4098	1.79369	509.953	8.0138	9.5808	0.487505	1055.49
PGR27_16	core		96.8317	173.391	1.79064	0.186308	6.74169	410496	1.48541e+07	4.87724	0.119662	0.323543	0.00768232	0.884085	3.0907	0.0497807	0.109218	0.00133801	0.0422547	0.093808	0.00239357	1786.41	22.3256	1.00482																	89.0054	3.7304	158.507	6.06375	326.924	6.22359	12.5026	0.498218	2181.5
PGR27_17	rim		115.996	172.127	1.4839	9.11887	5.01626	10194.5	5608.36	4.93909	0.119723	0.325578	0.00757382	0.882742	3.07605	0.0479653	0.109771	0.00128902	-0.0443619	0.0942015	0.00213409	1795.61	21.3755	1.0044	1792		0.281454	9.39797e-05	-6.66238	3.41997	0.281515	9.4e-05	0.001789	2.7e-05	5328	81	154100	2000	1.46793	0.00023	106.944	1.32072	158.501	2.54542	384.267	8.01099	13.4901	0.643975	1277.16
PGR27_18	rim		220.661	129.918	0.588767	16.0261	5.78854	10997.4	3976.49	5.05242	0.109781	0.326902	0.00708318	0.849063	3.06498	0.0398725	0.112488	0.00123634	0.235974	0.0958875	0.00244197	1840	19.8985	0.997371		inherited															190.415	3.99197	112.492	3.21858	214.814	5.58812	3.9101	0.351665	972.716
PGR27_19	core	same grain	110.059	158.481	1.43996	1.28834	5.98769	67845.8	315320	4.8767	0.117657	0.322839	0.00734926	0.886378	3.09066	0.044692	0.109592	0.00129228	-0.259956	0.09388	0.00222893	1792.64	21.4725	1.00297																	103.842	1.39257	149.602	2.67529	396.457	28.2782	8.62618	0.520764	1918.61
PGR27_20	rim		50.2458	51.2026	1.01904	-0.0536951	5.95058	-737720	-8.17555e+07	4.85506	0.140655	0.321184	0.00875486	0.893545	3.13787	0.0663475	0.109075	0.00151956	0.00510064	0.0943251	0.00427057	1784.02	25.3955	1.00057	1792		0.281471	9.39871e-05	-6.05797	3.15347	0.28151	9.4e-05	0.001141	2.1e-05	3599	74	110600	1600	1.46779	0.00025	47.6244	0.962741	48.059	1.85738	288.148	5.00685	14.8217	0.628158	1013.74
PGR27_21	rim		54.1998	60.8796	1.12324	3.63738	5.50341	11860.4	17945.3	4.9052	0.136466	0.325495	0.00922134	0.890846	3.08958	0.0695476	0.109515	0.00147609	0.313843	0.0901099	0.00328384	1791.36	24.5477	1.00741	1792		0.2816	0.000109984	-1.47597	3.89035	0.28164	0.00011	0.001169	2.5e-05	3563	62	137000	3500	1.46764	0.00023	50.2799	1.05243	55.7983	1.8308	260.589	4.74687	15.8324	0.875594	756.979
PGR27_22	rim		87.9479	75.4454	0.857842	7.57856	5.74449	9329.85	7072.73	4.93381	0.120933	0.326805	0.00782173	0.845688	3.06159	0.0500408	0.109063	0.00136506	0.118264	0.0970386	0.00349957	1783.82	22.8166	1.0082	1792		0.281457	8.0986e-05	-6.54632	2.68726	0.281506	8.1e-05	0.001428	4.9e-05	4350	170	144400	3900	1.46787	0.00033	80.1765	1.09741	68.4472	1.91745	302.207	6.57989	9.49311	0.816172	1112.48
PGR27_23	rim		97.7595	170.963	1.74881	2.79475	6.09204	27648.5	60269	4.88182	0.118377	0.321537	0.00742196	0.843002	3.11027	0.0469012	0.109706	0.00133265	-0.0837483	0.0927878	0.00234516	1794.53	22.1151	0.998948																	88.3438	1.35592	156.638	4.07848	207.11	4.39136	9.13768	0.782253	841.627
PGR27_24	rim		40.3394	57.9171	1.43575	7.41556	5.7498	4270.25	3311.63	4.84864	0.161407	0.324549	0.0102611	0.880756	3.08082	0.0792351	0.108757	0.00170998	0.000878977	0.0922794	0.00383506	1778.7	28.6804	1.01033	1792		0.281521	0.000109985	-4.29715	3.59886	0.28156	0.00011	0.001153	1.9e-05	3554	48	127300	2500	1.46748	0.00019	37.4158	0.942975	54.6262	1.97965	380.533	5.85209	22.6484	0.783692	1343.31
PGR27_25	rim		111.499	74.1907	0.665393	10.9721	6.701	8304.27	5072.09	5.18044	0.120684	0.332591	0.00755814	0.852223	3.01653	0.0443757	0.113178	0.00131072	0.0620517	0.0985536	0.00332671	1851.06	20.9389	1.00082		inherited															100.417	1.50126	67.6448	1.88157	286.267	4.77019	7.6309	0.529223	920.768
PGR27_26	core		176.423	237.34	1.34529	3.83802	6.15415	37221.4	59683.9	4.98581	0.109913	0.328888	0.00709295	0.894655	3.04337	0.0388253	0.109925	0.00120166	-0.0535075	0.0954836	0.00222622	1798.16	19.8926	1.00885	1792		0.281382	9.99723e-05	-9.22098	3.69147	0.28146	0.0001	0.002291	2e-05	6238	39	226200	7000	1.46781	0.00023	156.669	2.1602	211.737	5.98364	667.226	10.2761	13.2626	0.713422	2334.94
SS39A_1	core	same grain	119.636	184.63	1.54326	2.26791	5.6012	41824.6	103300	4.97937	0.120925	0.324373	0.00758437	0.906205	3.07829	0.048212	0.111237	0.00128609	-0.0771904	0.0945516	0.0023674	1819.72	20.9837	0.99737							no value	NAN	no value	NAN	no value	NAN	no value	NAN	no value	NAN	113.213	2.5952	178.218	4.37997	336.62	6.74657	8.34501	0.540633	1866.61
SS39A_2	rim		132.323	139.4	1.05348	11.0489	6.45906	9610.43	5619.63	4.98715	0.113456	0.326579	0.00713775	0.844406	3.0598	0.0413686	0.111054	0.00127627	-0.0260156	0.0959764	0.00245761	1816.74	20.8654	1.00255							no value	NAN	no value	NAN	no value	NAN	no value	NAN	no value	NAN	121.657	1.6095	128.26	1.97158	278.285	5.39409	8.33521	0.408642	939.126
SS39A_3	core		142.44	168.957	1.18616	5.21343	5.32742	22163.5	22648.9	5.03334	0.114676	0.328484	0.00721077	0.878847	3.04394	0.0410322	0.110786	0.00126284	-0.0751462	0.0967394	0.00230427	1812.35	20.7069	1.00333	1814		0.281593	8.49885e-05	-1.23677	2.97967	0.281631	8.5e-05	0.001112	3.1e-05	3443	88	123000	2300	1.46771	0.00018	135.275	1.71348	159.904	2.48783	955.609	44.7766	8.70897	0.566057	1826.46
SS39A_4	rim		96.6277	112.451	1.16376	10.3174	6.46713	7682.14	4818.17	5.05262	0.118165	0.332157	0.00747842	0.84036	3.01613	0.0429402	0.110534	0.00135503	0.0418801	0.0978638	0.00260758	1808.21	22.2804	1.01129	1814		0.281679	0.00010998	1.83132	3.77167	0.28173	0.00011	0.001478	5.6e-05	4380	150	158100	3500	1.46765	0.00019	92.6903	1.79976	107.34	2.37415	299.854	6.76467	11.862	0.812189	1043.36
SS39A_5	core		127.3	140.489	1.10361	52.2743	7.27244	1969.6	274.942	5.30954	0.121703	0.330685	0.00736706	0.881473	3.01723	0.041353	0.116824	0.00133981	-0.057279	0.0991568	0.00261628	1908.19	20.5937	0.984657		inherited					no value	NAN	no value	NAN	no value	NAN	no value	NAN	no value	NAN	121.945	1.411	134.859	2.64808	280.572	5.21238	29.7759	1.46602	1447.04
SS39A_6	rim		152.928	144.056	0.941986	23.5191	6.06066	5264.97	1358.19	5.11828	0.116433	0.33102	0.00737554	0.868234	3.02153	0.0413926	0.11217	0.001293	0.0284035	0.09727	0.00249314	1834.87	20.8824	1.00227	1835	inherited	0.281637	8.59901e-05	0.804297	3.05046	0.281669	8.6e-05	0.000931	1.3e-05	2951	37	104900	2100	1.46781	0.00023	143.919	1.67048	135.858	2.29035	402.477	16.8716	11.8155	0.76594	1003.37
SS39A_7	core	same grain	161.858	137.048	0.846717	92.0062	10.8837	1351.02	160.509	5.16689	0.122268	0.312105	0.00672919	0.693869	3.20027	0.0407553	0.119955	0.00160981	-0.125338	0.100547	0.00277996	1955.55	23.9633	0.947963	1956	inherited	0.281664	7.49846e-05	4.57251	2.65296	0.281722	7.5e-05	0.0015603	8.8e-06	4605	19	163200	1700	1.46768	0.0002	152.122	1.82127	130.092	2.2532	373.256	5.7994	84.8603	10.4378	1200.44
SS39A_8	rim		117.737	108.473	0.921316	6.07502	6.16447	15490.7	15719.8	4.95611	0.116829	0.323318	0.00745075	0.878805	3.10056	0.0467955	0.111042	0.00124979	-0.0103462	0.0935584	0.00264681	1816.54	20.4352	0.996714							no value	NAN	no value	NAN	no value	NAN	no value	NAN	no value	NAN	113.817	1.6319	104.578	2.02241	289.495	3.40762	10.5765	0.463837	862.515
SS39A_9	rim	same grain	87.3467	79.2176	0.906933	10.9549	6.82181	6422.48	3999.63	5.05596	0.117254	0.327853	0.00748296	0.802165	3.04128	0.0456488	0.111467	0.00140366	0.268663	0.0969886	0.00325325	1823.47	22.8441	0.999573							no value	NAN	no value	NAN	no value	NAN	no value	NAN	no value	NAN	80.3065	0.965976	72.9999	1.9614	233.156	5.64882	9.78995	0.641026	679.091
SS39A_10	core		131.314	165.703	1.26188	27.3205	7.90706	3422.09	991.814	4.51982	0.119902	0.290349	0.00702836	0.910247	3.4419	0.0606614	0.112435	0.00137469	-0.213696	0.0941257	0.00237442	1839.14	22.1378	0.947336		inherited															127.698	2.41267	160.743	3.1828	3776.18	650.019	9.0899	0.808805	1812.84
SS39A_11	core	same grain	90.6559	73.5257	0.811042	7.29744	6.21647	9847.89	8389.9	4.90598	0.117936	0.323708	0.00754063	0.856485	3.09303	0.0471151	0.110331	0.00133557	0.00436426	0.0954219	0.00325388	1804.87	22.0099	1.00251	1814		0.281651	7.59861e-05	0.815111	2.48763	0.281702	7.6e-05	0.001496	2.9e-05	4441	65	157600	3700	1.46757	0.0002	85.9645	1.26038	70.0015	1.81302	266.541	5.01136	10.4371	0.517665	776.886
SS39A_12	rim		73.4459	81.1375	1.10472	1.17819	4.96493	49371.2	208053	4.89783	0.134987	0.322929	0.00851198	0.906005	3.1168	0.0607657	0.110658	0.00142521	-0.0500791	0.0937213	0.00314481	1810.25	23.4023	1.00118							no value	NAN	no value	NAN	no value	NAN	no value	NAN	no value	NAN	72.5662	1.21919	80.5012	2.07197	294.517	7.89696	14.7606	0.79955	1013.35
SS39A_13	rim		184.818	106.526	0.576383	0.997925	5.52059	148613	822142	4.94677	0.108436	0.326749	0.00709863	0.895256	3.06317	0.0399388	0.11055	0.00119536	0.0930381	0.0948688	0.00261935	1808.47	19.6516	1.00681	1814		0.281696	7.29916e-05	2.42021	2.46436	0.281728	7.3e-05	0.0009379	5.9e-06	2955	19	108650	580	1.46773	0.00016	170.824	1.88358	98.4638	1.78138	339.617	6.33913	8.36009	0.584736	967.995
SS39A_14	rim		114.21	92.8493	0.81297	10.4912	5.19741	8818	4369	5.0349	0.119775	0.327969	0.00751765	0.873083	3.05191	0.045883	0.110747	0.00131808	0.01221	0.097312	0.0029716	1811.71	21.622	1.00182	1814		0.281664	5.69957e-05	1.28155	1.97096	0.281685	5.7e-05	0.0006202	7.5e-06	2037	21	71500	1400	1.46759	0.00022	106.464	1.36916	85.7515	1.92127	243.282	4.77295	8.38331	0.597464	735.081
SS39A_16	core	same grain	251.101	242.511	0.965791	4.00842	5.25756	50263.4	65936.9	4.97191	0.111396	0.326229	0.00720428	0.900257	3.06959	0.0417082	0.110601	0.00120164	0.00867834	0.0961069	0.00224469	1809.31	19.7437	1.00304							no value	NAN	no value	NAN	no value	NAN	no value	NAN	no value	NAN	232.271	5.52696	221.575	9.20286	379.195	8.11369	5.85417	0.497318	1912.48
SS39A_17	rim		66.9918	62.1943	0.928387	10.2109	5.49817	5396.54	2906.05	5.09128	0.131601	0.333276	0.00827309	0.870527	3.01007	0.0538148	0.111435	0.00141576	0.0555593	0.1004	0.00359576	1822.95	23.0492	1.01068							no value	NAN	no value	NAN	no value	NAN	no value	NAN	no value	NAN	65.4857	1.03764	60.5857	1.86482	3379.58	544.695	9.1147	0.751119	1021.93
SS39A_18			3959.34	5237.13	1.32273	4689.69	282.219	494.885	35.2248	4.56862	0.124267	0.24226	0.00539238	0.777221	4.12146	0.0585431	0.136719	0.00219431	-0.317746	0.0835367	0.0021229	2186.05	27.9185	0.802057							no value	NAN	no value	NAN	no value	NAN	no value	NAN	no value	NAN	3163.11	67.3139	4176.46	89.1272	692.357	47.4188	17.0082	1.10911	8038.22
SS39A_19			144.948	110.025	0.759065	202.889	12.5627	515.185	32.444	5.56283	0.135178	0.296541	0.00667535	0.850123	3.37476	0.0485172	0.136628	0.00173306	-0.14219	0.132047	0.00405566	2184.89	22.0674	0.876343																	136.066	1.64893	104.169	2.27529	459.402	9.96752	12.4202	0.847599	1789.73
SS39A_20	rim	same grain	148.331	123.719	0.834074	-1.70953	5.49279	-68160.9	-219004	4.88382	0.11026	0.320754	0.00695113	0.812085	3.12044	0.0403641	0.110635	0.00129526	-0.0531282	0.0935326	0.00247784	1809.87	21.274	0.996634							no value	NAN	no value	NAN	no value	NAN	no value	NAN	no value	NAN	137.867	1.49287	115.572	2.1518	283.305	5.70443	6.80767	0.561655	883.827
SS39A_21	core		88.3516	90.4823	1.02412	11.0118	5.70548	6351.93	3291.5	4.95527	0.118938	0.322106	0.00755352	0.866614	3.11368	0.0498676	0.11104	0.00135263	0.165324	0.096309	0.00295057	1816.51	22.1173	0.993532							no value	NAN	no value	NAN	no value	NAN	no value	NAN	no value	NAN	85.2969	1.50163	87.641	2.72834	626.178	26.794	14.1303	0.819698	1376.61
SS39A_22			3680.35	3577.42	0.972033	3062.77	230.859	664.858	52.812	3.95095	0.0970423	0.222494	0.0054141	0.58419	4.49241	0.0766165	0.127263	0.00202824	0.41291	0.0768353	0.00191617	2060.51	21.1752	0.797347																	2972.11	81.8652	2880.83	87.8658	604.036	8.9226	13.3178	0.853763	4898.5
SS39A_23	rim		156.721	125.45	0.800467	8.94862	5.49481	14320.3	8798.81	5.07501	0.115493	0.334397	0.00730861	0.841549	2.9905	0.0398928	0.110019	0.00126135	-0.085817	0.0975567	0.00250154	1799.72	20.859	1.01513	1814		0.281623	6.59932e-05	-0.162434	2.01416	0.281652	6.6e-05	0.000843	2.2e-05	2692	61	95700	3400	1.46785	0.0002	149.58	3.05892	120.632	2.40654	761.971	65.1695	8.93928	0.647302	870.222
SS39A_24			1964.31	1402.9	0.714195	55.2696	9.96944	23845.9	4305.08	4.23618	0.142835	0.277634	0.00914675	0.997219	3.66392	0.102528	0.110644	0.0011282	-0.478582	0.0811158	0.00261923	1810.02	18.5283	0.939547																	1711.44	21.1312	1229.91	14.5281	591.544	8.01064	12.6789	0.658035	5236.52
SS39A_25	rim		104.343	92.2964	0.884548	6.17595	5.53298	12946	11599.1	4.76129	0.112898	0.313134	0.00706649	0.867326	3.2001	0.0467014	0.109769	0.00126762	-0.129585	0.0973475	0.00291053	1795.58	21.0211	0.987633	1814		0.28168	8.79892e-05	1.8465	2.69969	0.281714	8.8e-05	0.0010006	6.8e-06	3149	21	110820	770	1.46771	0.00023	98.9697	1.24232	87.75	2.05766	262.394	3.97737	10.3529	0.798887	781.562
SS39A_26	rim		86.5238	83.8079	0.968611	-3.22325	5.88748	-21566.9	-39393.7	5.01911	0.120924	0.328438	0.0074647	0.8271	3.05122	0.0452248	0.111406	0.00140145	-0.0151099	0.0967112	0.00299037	1822.48	22.8235	1.00453	1814		0.281692	6.49919e-05	2.28843	2.5032	0.281727	6.5e-05	0.0010167	5.6e-06	3176	20	115680	840	1.46742	0.00021	84.5936	1.21051	82.6473	2.02952	279.443	5.31068	14.0715	0.554619	767.632
SS39A_27			785.982	526.06	0.669303	616.989	154.591	774.377	194.484	4.24165	0.223423	0.245564	0.00656521	0.981647	4.104	0.0760092	0.123937	0.00366523	0	0.0906428	0.00599125	2013.66	52.4507	0.841532																	737.644	7.86833	498.4	6.19731	251.824	4.20752	13.1741	0.946865	1604.77
SS39A_28	rim		67.1413	59.4465	0.885394	3.79025	5.36374	14244.1	20157.9	4.96701	0.127104	0.327233	0.00826899	0.875784	3.05679	0.0564506	0.110799	0.00140495	0.194138	0.0977847	0.00417226	1812.56	23.0339	1.00619	1814		0.281661	4.69952e-05	1.19139	1.63552	0.28169	4.7e-05	0.0008393	9.2e-06	2675	24	97400	2000	1.46746	0.00017	64.4262	1.03887	57.1771	2.26763	253.695	4.84981	16.6031	0.584394	638.81
SS39A_29	core	same grain	197.897	312.225	1.57771	20.2084	6.01123	7949.56	2367.49	5.0162	0.111461	0.328259	0.00708165	0.867398	3.04908	0.0389075	0.110896	0.0012159	-0.15002	0.094193	0.00206614	1814.15	19.913	1.00432	1814		0.281558	0.000129957	-2.48527	4.61796	0.28165	0.00013	0.002686	4.7e-05	7065	77	250500	4700	1.4678	0.00026	189.941	2.34704	298.266	4.67237	485.75	10.6475	12.4968	0.826408	2660.26
SS39A_30	rim		455.947	395.244	0.866864	12.4131	5.46661	28863.7	12714.3	4.87907	0.104263	0.318792	0.00679397	0.905474	3.13683	0.0385343	0.111109	0.00116181	0.0824919	0.092952	0.00198325	1817.63	18.9827	0.99176	1814		0.281704	8.39836e-05	2.70833	3.06586	0.281759	8.4e-05	0.001603	2.5e-05	4697	65	168600	1300	1.46797	0.00027	426.655	4.31047	369.842	3.76354	265.632	6.47883	4.52806	0.400778	1227.44
SS39A_31	core		617.881	1397.73	2.26213	20.6537	6.80212	23556.7	7760.45	4.91315	0.106477	0.319625	0.00688359	0.95473	3.12389	0.0399658	0.111453	0.00114563	-0.00871745	0.0938292	0.00202186	1823.24	18.6476	0.99079	1814		0.281663	9.99692e-05	1.26468	3.76282	0.28175	0.0001	0.002523	1.8e-05	6704	32	243800	2600	1.4679	0.00027	575.228	5.23882	1303.73	12.2143	499.199	7.18357	8.72241	0.502785	2436.34
SS39A_32			172.331	69.107	0.401013	39.6738	6.87725	2959.95	514.372	4.33284	0.100121	0.277237	0.00611413	0.880805	3.59658	0.048445	0.11302	0.0013004	-0.19603	0.111093	0.00365443	1848.53	20.8093	0.928101	1849		0.281646	8.19823e-05	1.46587	2.9005	0.281707	8.2e-05	0.001735	2e-05	5038	50	175500	1400	1.46741	0.00018	163.726	1.67831	65.3274	1.75447	305.019	4.17805	7.536	0.659509	1162.44
SS39A_33	core		1509.32	1766.7	1.17053	11.8353	5.72863	102563	49650.5	5.02734	0.107867	0.326488	0.00696207	0.972473	3.0627	0.0380176	0.111586	0.00113002	-0.158534	0.0971296	0.00206287	1825.41	18.3668	0.998574	1814		0.281633	6.3975e-05	0.186506	2.53456	0.281743	6.4e-05	0.003202	3.9e-05	7935	54	296000	4800	1.46771	0.00025	1410.08	12.3957	1637.49	20.0824	517.334	5.84164	4.95556	0.482641	2859.39
PB07A_1	core	same grain	182.628	88.3946	0.484014	9.94356	4.74002	14105.9	6725.24	4.65666	0.103452	0.313024	0.00675487	0.869973	3.1941	0.0410248	0.107635	0.00120864	-0.030207	0.0914255	0.00281243	1759.76	20.5311	0.997772	1762		0.281678	4.2995e-05	0.598809	1.47494	0.281711	4.3e-05	0.000983	2e-05	3061	57	118100	1100	1.46779	0.00023	178.221	1.79768	87.0133	2.1308	201.585	4.79349	5.14385	0.285482	1039.22
PB07A_2	rim		228.624	79.796	0.349027	13.2264	5.60224	13120	5557.94	4.58897	0.102346	0.308654	0.00674226	0.862875	3.24681	0.0431339	0.107767	0.00121145	0.060684	0.0913078	0.00297825	1762	20.548	0.992453																	217.127	2.53471	76.6144	2.14269	188.271	4.63997	6.18169	0.477001	891.067
PB07A_3	core		76.883	70.7586	0.920341	4.52214	5.21562	13572.2	15654.5	4.94209	0.131438	0.322697	0.00793971	0.893256	3.10795	0.0559383	0.110761	0.0014356	-0.0623572	0.0917679	0.0030297	1811.94	23.5462	0.996359		inherited															75.6186	1.20553	69.7817	2.21157	761.202	9.54785	19.2101	1.22739	1576.86
PB07A_4	rim		55.2134	27.7576	0.502733	5.4547	6.31238	7900.65	9143.21	4.72003	0.135457	0.315829	0.00859814	0.894946	3.16458	0.0691686	0.108667	0.00153107	0.136481	0.109873	0.0106851	1777.19	25.7056	0.999167	1762		0.281777	9.19924e-05	4.09311	3.61599	0.2818	9.2e-05	0.000701	2.4e-05	2282	73	83200	2500	1.46785	0.00024	53.93	0.99525	27.2211	2.06111	199.139	4.76392	15.5363	0.897153	535.718
PB07A_5	core	same grain	103.507	140.53	1.35769	12.4317	6.77763	6553.88	3574.95	4.93988	0.122058	0.320931	0.00770437	0.870387	3.12712	0.0517923	0.111408	0.00134082	0.0488187	0.0921227	0.00231864	1822.51	21.8356	0.991807	1762	inherited	0.281714	8.2988e-05	1.8775	4.3408	0.281755	8.3e-05	0.001222	3.3e-05	3729	85	134400	3900	1.46764	0.00037	102.399	1.61218	141.488	2.38468	2614.74	642.033	14.2108	0.954502	1311.01
PB07A_6	rim		78.7496	71.3966	0.906628	1.99241	5.89922	32167.3	95242.7	5.06674	0.129867	0.331726	0.00810669	0.837791	3.01364	0.0520686	0.110712	0.00143356	0.0397903	0.0972609	0.00307099	1811.13	23.5255	1.00884	1811	inherited	0.281686	6.89931e-05	2.00336	2.45285	0.281714	6.9e-05	0.000817	4.6e-06	2617	12	93600	1200	1.46782	0.00021	76.4049	1.14026	69.9723	1.75111	230.128	5.20257	15.4758	0.687473	614.911
PB07A_7			657.426	287.268	0.436959	228.246	15.0129	1390.72	93.5068	3.66969	0.080032	0.196111	0.0042287	0.78623	5.10839	0.0656912	0.135764	0.00156674	0.246019	0.0622645	0.00148058	2173.85	14.7651	0.737727			0.280811	6.6e-05	-69.8057	26.1344	0.280811	6.6e-05	0.0006938	8.6e-06	2236	25	90900	1100	1.46768	0.00024	654.762	8.14724	285.835	3.87075	686.832	13.7758	31.9299	0.913502	1457.15
PB07A_8	core		292.858	151.749	0.518166	13.0444	5.78251	28882	12805.6	14.6506	0.313162	0.523391	0.0111892	0.965049	1.91185	0.0237356	0.20323	0.00208128	0.0647113	0.144927	0.00375956	2852.31	16.6752	0.971615	2852	inherited	0.280827	4.79963e-05	-4.27483	1.71575	0.280849	4.8e-05	0.0003969	9.4e-06	1335	29	52100	1500	1.46772	0.00025	283.574	3.15039	147.07	2.62866	131.616	3.33967	5.74555	0.444318	571.741
PB07A_9	core		111.39	84.5889	0.759394	6.36888	5.99861	13600.6	12810.5	4.70949	0.110671	0.315765	0.00715654	0.838027	3.14561	0.0460936	0.108042	0.00134271	0.107129	0.0933347	0.00281831	1766.66	22.7033	1.00005	1762		0.281678	6.19924e-05	0.579991	2.30822	0.281712	6.2e-05	0.0010288	3e-06	3202	10	119530	550	1.46761	0.00019	107.157	1.58633	81.8538	1.86096	169.865	4.3032	11.1398	0.590792	989.352
PB07A_10	core		55.6597	31.5795	0.567367	12.9521	5.07205	3338.27	1308.17	4.83178	0.128315	0.317428	0.00806314	0.823633	3.15102	0.0601421	0.110647	0.00161423	0.20815	0.107894	0.00904946	1810.07	26.5092	0.992577		inherited															55.0913	1.03824	31.6368	1.8854	224.272	3.72644	18.2322	1.08307	565.077
PB07A_11	rim		61.3128	33.6051	0.548093	14.8749	6.36756	3214.58	1376.36	4.66417	0.130789	0.315307	0.00829706	0.897946	3.16834	0.0634027	0.107281	0.0014407	-0.0177417	0.109644	0.0123565	1753.74	24.5723	1.00337																	57.916	0.951425	31.8923	1.85832	225.535	5.17614	16.499	0.669159	607.233
PB07A_12	core		87.6179	57.5894	0.657279	9.10844	5.89481	7390.54	4785.77	4.5845	0.116403	0.31173	0.0076145	0.844987	3.21513	0.0548318	0.107067	0.00137424	0.0491058	0.0928302	0.00374746	1750.08	23.4963	1.00158																	87.9302	2.25416	57.8956	2.7656	310.623	4.63845	16.0539	0.805968	874.178
PB07A_13	core		70.4022	48.0869	0.683031	2.39758	5.39774	22662	51020.3	4.69422	0.116375	0.314553	0.00717741	0.826012	3.15983	0.0489084	0.107934	0.00141579	-0.0147777	0.0937934	0.00373625	1764.83	23.9682	0.998224	1762		0.281743	5.99936e-05	2.89729	2.1952	0.281773	6e-05	0.000901	4.3e-06	2844.9	9.7	106300	1500	1.46755	0.00024	68.4868	1.25091	47.1078	1.69619	311.32	5.2375	18.5396	1.06595	837.046
PB07A_14	rim		71.7679	50.492	0.703546	3.64467	6.10493	15138.3	25370.3	4.67575	0.119941	0.31381	0.00795043	0.896143	3.17948	0.0585114	0.108123	0.00133127	0.145316	0.0980564	0.00509536	1768.03	22.4891	0.998025																	70.0838	3.75332	50.0073	4.27508	310.654	16.4071	17.7813	1.0484	904.386
PB07A_15			3012.45	2784.01	0.924168	2937.99	95.7556	180.134	6.07198	1.49582	0.085031	0.071651	0.00246742	0.994271	14.0371	0.401777	0.150207	0.00387829	0	0.0412387	0.00253193	2348.28	11.7198	0.48035																	2506.97	104.013	2352.8	136.989	556.786	16.5937	53.8251	3.01007	7351.65
PB07A_16	rim		85.0338	50.6769	0.595962	13.8281	6.62631	4708	2256.46	4.67497	0.118308	0.314003	0.0073446	0.827435	3.19279	0.0494695	0.107712	0.00138798	-0.178383	0.0936392	0.00412552	1761.07	23.5569	0.998641																	78.5153	1.03354	46.7059	1.78319	242.276	3.94155	15.6205	0.887154	680.144
PB07A_17	rim		80.4646	46.1823	0.573946	7.218	5.1369	8632.53	6143.89	4.66385	0.113582	0.315525	0.00746524	0.851086	3.16112	0.0515804	0.107119	0.00141329	0.21275	0.100555	0.00591046	1750.97	24.1495	1.00401																	77.7454	1.19186	44.7896	2.24544	238.328	4.37837	16.7741	0.776046	635.759
PB07A_18	core		14.1556	8.06803	0.569953	6.74488	6.16782	1681.73	1538.08	5.45217	0.418356	0.369759	0.0298626	0.97015	3.03321	0.194335	0.107095	0.00259487	-0.356525	0.0410138	0.0481084	1750.56	44.352	1.0714																	14.1213	0.891624	8.28737	1.92606	188.396	3.71025	27.2998	1.19938	454.868
PB07A_19	rim		67.3417	41.985	0.623462	2.39822	5.22986	21955.1	47879.4	4.75273	0.126625	0.317037	0.0083165	0.876047	3.1639	0.0639204	0.108332	0.00140641	0.230083	0.0986296	0.00548501	1771.55	23.7023	0.999242	1762		0.281709	9.39907e-05	1.69934	3.55705	0.281737	9.4e-05	0.0008334	7.1e-06	2660	19	96700	1500	1.4678	0.00026	66.5001	1.30053	41.565	2.13106	274.613	4.7421	15.3079	0.601591	760.549
PB07A_20	core		76.9784	41.2569	0.535954	0.0747675	4.91756	793227	5.21715e+07	4.57644	0.116304	0.312378	0.0074697	0.904112	3.20748	0.0511111	0.106627	0.00127973	-0.290772	0.0967041	0.0063937	1742.54	21.9915	1.00425	1762		0.28167	7.19942e-05	0.320311	2.1081	0.281693	7.2e-05	0.000679	8.2e-06	2209	24	80900	1500	1.46766	0.00025	76.1474	1.78724	41.0744	2.10569	191.787	4.66199	12.1088	0.537535	674.062
PB07A_21	core	same grain	122.858	99.4101	0.809146	-8.49075	5.52268	-11260	-7324.94	4.67451	0.109266	0.314166	0.00708404	0.876951	3.18507	0.0450765	0.107998	0.00125535	-0.0925084	0.0929576	0.00276616	1765.91	21.2367	0.999141																	115.606	1.28731	93.6098	2.01136	283.258	4.54176	14.239	0.96262	1463.3
PB07A_22	rim		77.2322	41.2955	0.534693	-1.44334	5.09426	-41515	-146528	4.71433	0.120256	0.316887	0.00774537	0.872442	3.1641	0.0552828	0.107977	0.00136516	0.0650555	0.0982028	0.00557083	1765.56	23.0998	1.00267																	72.6114	1.31536	39.3438	1.8921	325.265	40.8978	15.0598	0.721427	608.294
PB07A_23	core	same grain	118.397	100.395	0.847952	5.49455	5.50744	16526.6	16566.6	4.69713	0.112365	0.312879	0.00719433	0.912242	3.1995	0.0474722	0.108968	0.0012437	-0.181207	0.0821204	0.0023478	1782.23	20.8101	0.993281	1762		0.28177	9.99893e-05	3.85471	4.01617	0.2818	0.0001	0.000902	1.7e-05	2851	45	104000	2800	1.46781	0.00022	118.616	1.66092	100.719	2.29403	289.823	5.47496	13.1109	0.667616	975.927
PB07A_24	rim		77.0707	71.6404	0.929541	10.705	5.67262	5180.84	2745.68	4.37309	0.120284	0.292944	0.00749267	0.903199	3.42	0.0651452	0.108529	0.00143521	-0.0671174	0.0671559	0.00368298	1774.87	24.1337	0.970102	1762		0.281763	0.000109986	3.6163	4.20139	0.2818	0.00011	0.001103	8.8e-05	3320	210	138000	12000	1.46764	0.00018	78.3117	1.19944	72.997	4.92857	721.433	47.5167	16.3714	0.879473	1181.01
PB07A_25	rim		69.5507	35.9032	0.516216	1.84085	5.8081	29500.4	93077.5	4.68838	0.120945	0.319589	0.00809264	0.877928	3.14046	0.0576715	0.106504	0.00135973	0.142191	0.0987245	0.00550671	1740.42	23.3994	1.01278																	65.7478	1.10722	34.3821	1.86262	218.027	5.79107	14.3652	0.857787	559.03
PB07A_26	rim		87.88	50.7961	0.578017	8.08556	5.85823	8301.83	6015.4	4.63093	0.115946	0.31217	0.0077632	0.924365	3.21167	0.0551319	0.108204	0.00126486	0.0263913	0.096275	0.00426318	1769.4	21.3476	0.998014																	81.6477	1.29982	46.6738	1.74563	252.587	4.4004	14.0761	0.875655	707.515
PB09_1	rim		201.794	204.223	1.01204	5.58595	5.97091	28477.6	30442.2	4.90112	0.108069	0.32099	0.0069194	0.834211	3.11023	0.0399432	0.110659	0.00125663	0.0887178	0.0928884	0.00212262	1810.26	20.634	0.995624	1810	inherited	0.281652	9.49825e-05	0.782206	3.37866	0.281704	9.5e-05	0.001509	1.4e-05	4448	42	164000	1100	1.46789	0.00021	186.752	2.23017	190.061	3.71787	423.479	10.937	6.17229	0.406738	1480.7
PB09_2	rim		61.287	32.1425	0.524459	2.30675	5.08457	20701.3	45630.5	4.7139	0.132755	0.317618	0.00804123	0.884571	3.14266	0.0590198	0.107153	0.00141075	-0.246429	0.106054	0.00777494	1751.55	24.0968	1.00473	1755		0.281692	8.99915e-05	0.939057	3.11556	0.281719	9e-05	0.000803	1.2e-05	2573	38	93740	810	1.4677	0.00027	59.0376	1.07567	30.9315	1.82431	191.879	4.44561	14.7637	0.81958	616.351
PB09_3	rim		105.102	59.6823	0.567851	5.76097	5.58214	13696.2	13271.3	4.55257	0.110016	0.305967	0.00695947	0.860801	3.27529	0.0480048	0.10811	0.00128314	-0.206542	0.0893303	0.00343668	1767.81	21.6793	0.988624																	116.464	1.40073	66.4551	2.11425	242.168	5.34745	13.3468	0.821993	792.886
PB09_4	rim		73.6588	42.7276	0.580075	5.86346	4.92001	9693.54	8134.15	4.66052	0.118076	0.314118	0.00745616	0.855129	3.19348	0.0518284	0.107105	0.00136181	-0.0837923	0.0958259	0.0053022	1750.73	23.2736	1.00043																	66.1221	1.00255	38.4847	1.76861	203.092	4.60777	12.9127	0.593694	572.841
PB09_5	rim		86.2272	58.819	0.68214	2.72409	5.87719	24184.6	52178.3	4.63156	0.113479	0.311085	0.00730499	0.818196	3.21585	0.0517375	0.107981	0.00135658	0.0853384	0.0921513	0.00381834	1765.63	22.9536	0.994911	1755		0.281752	9.09873e-05	3.04911	3.47507	0.281791	9.1e-05	0.0011807	5.6e-06	3612	18	133570	840	1.46779	0.0003	81.4219	0.993303	55.5038	1.91678	313.981	5.72202	17.8025	1.06577	904.303
PB09_6	core		92.124	59.2122	0.642745	8.78094	5.67797	8171.54	5289.75	4.74288	0.114272	0.318235	0.00748727	0.850506	3.14672	0.0500013	0.108766	0.00134179	0.13558	0.0966191	0.00418251	1778.85	22.5026	1.00352	1755		0.281694	7.39919e-05	1.00914	3.17617	0.281725	7.4e-05	0.000924	1.1e-05	2917	32	106150	810	1.46779	0.00023	88.3896	2.17033	56.1578	2.33798	306.943	5.94194	20.9854	1.14728	777.98
PB09_7	core		248.81	263.978	1.06096	71.315	11.8364	2844.52	489.137	5.38794	0.11533	0.330027	0.00693456	0.767319	3.02871	0.0356505	0.118134	0.00133971	0.135125	0.101904	0.00232089	1928.19	20.3155	0.976406	1928	inherited	0.281529	7.89857e-05	-0.867963	2.80972	0.28158	7.9e-05	0.001391	7.9e-05	4130	190	153500	9400	1.46819	0.00035	233.904	9.97545	248.458	11.3269	384.159	7.34627	10.923	0.738802	1775.06
PB09_8	core		130.615	103.188	0.790016	6.32512	5.38233	15996.3	13612.8	4.66833	0.109818	0.314469	0.00713083	0.867897	3.18666	0.0462197	0.107905	0.00124797	-0.0757336	0.0918276	0.00245594	1764.34	21.1342	1.00061	1755		0.281721	5.39926e-05	1.96943	2.13197	0.28176	5.4e-05	0.001163	3.6e-05	3545	88	135400	5000	1.46751	0.00019	124.634	1.546	97.7711	1.88849	293.397	4.62616	12.3436	0.568482	1488.98
PB09_9			97.324	383.532	3.94078	17.1839	6.35344	3035.44	1122.68	3.32928	0.0954033	0.217408	0.0062547	0.921003	4.60481	0.11379	0.11145	0.00154914	0.418693	0.0224007	0.000764852	1823.2	29.5524	0.852293			0.28193	0.0001	-30.235	30.9089	0.28193	0.0001	0.00177	0.00023	4750	490	211000	23000	1.46851	0.00029	98.3391	2.81918	391.674	19.9706	1595.07	99.2909	18.5478	0.665201	4788.1
PB09_10	rim		47.0222	20.9009	0.44449	6.11591	5.47857	6057.65	5426.66	4.68991	0.134816	0.320169	0.00904427	0.879184	3.13327	0.0719011	0.10712	0.00153898	0.250338	0.120639	0.0164611	1750.99	26.2971	1.01423																	44.0761	0.944157	20.2478	1.86676	191.28	4.49721	13.957	0.632725	399.055
PB09_11	core	same grain	90.3191	75.262	0.83329	15.3909	5.645	4505.21	1653.06	4.67059	0.113273	0.313869	0.00737447	0.859058	3.19139	0.0497621	0.107472	0.00134468	0.0639293	0.0931838	0.00321043	1756.99	22.8845	0.998712	1755		0.281737	9.89903e-05	2.54385	3.56028	0.281765	9.9e-05	0.000827	1.6e-05	2643	43	95400	2700	1.46755	0.00026	86.4819	1.14227	72.7931	1.99221	300.583	4.08238	18.2378	0.694638	1225.23
PB09_12	rim		54.3557	25.7952	0.474563	4.0108	5.28808	10542.3	13900.2	4.69077	0.135622	0.314187	0.00836113	0.87903	3.17008	0.0663727	0.108022	0.0015002	-0.0132316	0.113143	0.0151951	1766.32	25.3719	0.997555	1755		0.281681	9.99933e-05	0.547176	3.81073	0.2817	0.0001	0.0005637	5.3e-06	1861	15	66600	1300	1.4678	0.00025	52.7302	1.01653	24.3709	1.69734	176.607	3.60106	15.2203	0.621442	461.728
PB09_13			572.309	277.451	0.484792	-0.275829	4.86891	-226257	-3.99388e+06	0.316145	0.00751418	0.0443616	0.000957422	0.488575	22.5652	0.292783	0.0522454	0.000758257	0.080861	0.0141986	0.000333139	296.165	3.58629	1.00315			0.282588	5.5e-05	-6.96642	8.15982	0.282588	5.5e-05	0.000834	2.8e-05	2609	76	110800	4300	1.46759	0.00022	528.247	5.04425	258.227	3.53594	161.103	3.10317	4.84769	0.380712	1184.86
PB09_14			655.75	374.856	0.571645	0.871237	5.53206	81456.7	517222	0.31584	0.00734706	0.0441689	0.000931041	0.551658	22.6496	0.270504	0.0520468	0.00072324	-0.0427559	0.0140558	0.000314934	287.467	3.29054	0.99973			0.282552	6.2e-05	-8.23948	8.38537	0.282552	6.2e-05	0.001364	6.6e-05	4010	160	160500	8400	1.46759	0.00025	623.451	5.79271	356.567	3.87245	157.891	3.34708	3.74608	0.352629	1976.45
PB09_15	rim		80.1438	57.3642	0.715766	16.5452	6.18772	3742.77	1400.51	4.8058	0.121384	0.31721	0.0080576	0.897059	3.16904	0.0590437	0.109816	0.00134324	0.265449	0.098178	0.0040492	1796.36	22.2635	0.994499																	74.5681	1.21441	53.6231	1.80525	240.758	4.55161	21.094	0.907456	992.747
PB09_16	rim		219.702	182.657	0.831385	6.69162	5.66815	25376.8	21496.9	4.68587	0.101904	0.315862	0.0067612	0.867094	3.16268	0.0395454	0.107686	0.00116039	-0.00782564	0.0914745	0.00216593	1760.63	19.7001	1.0027																	200.847	2.32305	167.01	2.53003	338.822	4.15613	14.312	0.790918	1890.07
PB09_17			1446.27	1659.75	1.14761	2248.54	101.59	197.79	9.06923	2.85811	0.0705886	0.127585	0.00475627	0.947352	7.99505	0.263721	0.165012	0.00344307	0.967134	0.0573326	0.00138002	2507.68	22.4987	0.564627																	1196.58	22.1216	1373.84	25.9471	1078.22	15.6507	28.6385	1.55656	6075.94
PB09_18	rim		70.9282	38.9224	0.548758	6.49369	5.74582	8310.72	7353.85	4.59464	0.113681	0.308615	0.00758632	0.859786	3.23431	0.0577078	0.10727	0.00131957	0.271623	0.0947442	0.00502448	1753.55	22.5092	0.991759																	68.9517	1.0285	38.2681	1.80866	265.92	4.52204	14.9789	0.967769	664.733
PB09_19			1405.93	1534.1	1.09116	1538.23	31.3944	405.064	11.176	3.33444	0.0715828	0.181152	0.00380468	0.914735	5.51836	0.0653775	0.133407	0.00139997	-0.256809	0.0650429	0.00144208	2143.29	12.8341	0.720722																	1200.08	11.8236	1314.36	11.2301	1007.41	16.6346	28.9215	1.26845	4930.05
PB09_20	rim		61.2892	30.8558	0.503446	6.77331	5.66336	7036.55	5883.94	4.69346	0.125317	0.317473	0.00786343	0.863151	3.15902	0.0554128	0.107664	0.00138642	-0.168456	0.102459	0.00807308	1760.25	23.5434	1.0064	1755		0.28166	7.29944e-05	-0.223419	2.71247	0.281681	7.3e-05	0.000645	1.2e-05	2107	39	75740	540	1.46761	0.0002	58.6961	0.962248	29.6254	1.75853	196.451	3.75314	14.2814	0.587872	488.817
PB09_21	rim		65.1792	38.9275	0.597238	-1.04417	4.92649	-45690.1	-215571	4.43903	0.12358	0.29856	0.00795184	0.891588	3.34544	0.0672715	0.107711	0.00143276	0.0204362	0.0888194	0.00549806	1761.05	24.3171	0.979362																	75.1077	1.39111	45.1151	2.14821	254.948	4.99333	18.7895	1.04762	744.372
PB09_22	core		92.0036	65.3176	0.709946	9.335	5.61093	7633.37	4590.23	4.67979	0.117038	0.317182	0.00747051	0.837313	3.15943	0.051377	0.107253	0.00136718	0.00725441	0.0925094	0.00349021	1753.26	23.3258	1.00699																	87.268	1.51899	62.1722	1.77809	245.228	5.32682	15.8101	0.563988	1099.84
PB09_23	rim		74.8924	39.3522	0.52545	-0.829469	4.71504	-69254.6	-393677	4.61745	0.11277	0.313081	0.00751293	0.854816	3.19156	0.0545947	0.106897	0.00134526	0.257098	0.0999026	0.00698816	1747.17	23.0458	1.00195	1755		0.281644	6.59938e-05	-0.786418	2.16282	0.28167	6.6e-05	0.000791	2.2e-05	2532	67	93700	1800	1.4676	0.00023	71.9091	1.84466	37.7554	2.0658	186.644	2.87089	14.0523	0.775761	644.107
PB09_24	rim		80.3121	45.8112	0.570415	3.25401	5.29151	18989.2	30879.7	4.63749	0.1209	0.315888	0.00804682	0.904217	3.1769	0.057358	0.107278	0.00137279	0.0419747	0.093568	0.00418353	1753.68	23.4148	1.00773																	75.1037	1.19515	42.7169	1.67631	249.308	4.63955	16.5555	1.14868	652.281
PB09_25	rim		92.1127	70.7362	0.767931	4.83123	6.15718	14469.4	18440.8	4.57799	0.111013	0.309115	0.00736088	0.863189	3.23695	0.0521942	0.107342	0.0013068	0.114924	0.0902229	0.00318899	1754.78	22.273	0.99489	1755		0.28164	8.19893e-05	-0.90409	2.90571	0.281677	8.2e-05	0.001101	1.6e-05	3395	47	126500	1200	1.46779	0.00025	87.6781	1.2767	67.8556	1.94702	286.64	5.35924	15.783	0.753124	1198.94
PB09_26	rim		62.2327	29.6217	0.475983	-1.31092	4.95165	-36527.4	-137973	4.67455	0.138876	0.314186	0.00842641	0.904128	3.17983	0.0644809	0.107125	0.00143585	-0.291437	0.117583	0.014934	1751.07	24.5335	0.999193																	59.6548	1.14896	28.8241	2.08696	183.298	3.60726	13.5135	0.982315	509.125
Reference Materials
91500-1			81.9917	32.055	0.390954	14.5492	7.86038	2524.55	1364.06	1.85749	0.0531455	0.181574	0.00439358	0.641093	5.51363	0.0929997	0.0739771	0.00131021	-0.0514521	0.0614752	0.00617654	1040.84	35.746	1.00889							0.282286	7e-05	0.00035561	8.8e-07	1199.6	3	45060	270	1.46737	0.00023	80.6545	1.25598	31.6164	1.79961	32.7076	3.28219	5.90548	0.476073	144.799
91500-10			81.1858	30.1355	0.371192	1.46199	6.00176	24651.8	101200	1.86065	0.0477088	0.180495	0.00410514	0.612472	5.53193	0.0800439	0.0748805	0.00122937	0.0787685	0.0613931	0.00506594	1065.3	33.0143	1.00231							0.282355	6.7e-05	0.00036002	9.8e-07	1214.3	3	45870	300	1.4674	0.00023	82.737	1.02288	30.9441	1.86544	24.8245	4.03989	5.51854	0.406991	144.346
91500-11			79.9286	30.2002	0.37784	8.20769	6.00313	4336.31	3171.79	1.85568	0.0497644	0.180599	0.00422943	0.606071	5.52159	0.0854945	0.0747462	0.00131148	0.0834067	0.0623885	0.00644475	1061.68	35.3017	1.0045							0.282291	7e-05	0.0003798	1e-06	1277.2	3.3	48120	360	1.46744	0.00023	83.0355	1.13348	31.3684	2.20195	28.3771	4.1945	5.85297	0.482838	143.464
91500-12			80.8166	30.4204	0.376413	1.47243	6.7355	24289.2	111109	1.8378	0.0475024	0.181198	0.00422635	0.736469	5.54109	0.0861982	0.0745287	0.00124878	0.170591	0.0594807	0.00510576	1055.82	33.7418	1.01364							0.282345	5.9e-05	0.00037857	9.7e-07	1274.1	3.1	47990	280	1.46741	0.00017	85.1392	1.4478	32.2456	2.16605	27.6715	5.02474	6.36851	0.469259	146.62
91500-13			80.9132	30.7233	0.379707	4.61256	6.34431	7719.72	10618.2	1.83232	0.0522318	0.180197	0.00437333	0.761616	5.57068	0.0930085	0.0736204	0.00114405	-0.290309	0.0568201	0.0042318	1031.08	31.4102	1.01035							0.282306	7.7e-05	0.00037661	8.2e-07	1266.7	2.9	48110	340	1.46739	0.00024	81.8269	1.10903	31.0719	1.66267	24.983	3.43123	6.5931	0.423522	142.273
91500-14			80.5874	31.0465	0.385253	-1.48818	7.11131	-24010.1	-114734	1.87289	0.0504789	0.179811	0.00423878	0.726878	5.57128	0.0886812	0.0759325	0.00123694	-0.0241853	0.0591863	0.00447119	1093.29	32.6205	0.994764							0.282266	6.7e-05	0.0003555	1.1e-06	1199.8	3.2	45450	320	1.46743	0.00022	82.5258	1.17643	31.9078	1.83415	29.1784	2.05544	5.02976	0.520725	144.535
91500-15			77.1512	27.8405	0.360856	13.5798	8.5705	2528.33	1595.83	1.89507	0.0586995	0.178844	0.00453983	0.72187	5.57884	0.105493	0.0762995	0.00139206	-0.140883	0.070783	0.00958397	1102.94	36.4824	0.98267							0.282265	8.3e-05	0.0003612	1.2e-06	1218.3	3.6	46130	350	1.46749	0.00021	79.236	1.37324	28.7478	2.27005	37.0467	3.69248	5.34323	0.787342	149.043
91500-16			79.6435	29.7006	0.372919	0.823488	6.39131	42317.5	328438	1.851	0.0471654	0.178462	0.00416909	0.657603	5.59852	0.0893568	0.0753666	0.00118513	0.174661	0.0578346	0.0044334	1078.29	31.5594	0.995094							0.282319	8.1e-05	0.00035654	9.7e-07	1203.3	3	45340	330	1.46746	0.00021	79.7503	1.17736	30.0091	1.57998	16.2755	3.30653	4.71563	0.557438	139.293
91500-17			78.9947	28.9307	0.366236	1.44492	6.29744	24024.5	104707	1.87759	0.0517514	0.179504	0.00430985	0.640918	5.59046	0.0917334	0.0755785	0.00128862	0.000719624	0.0617461	0.00545676	1083.93	34.1904	0.991662							0.28222	0.00012	0.0003111	1.3e-06	1057.6	4.3	38320	370	1.46744	0.00023	79.3633	1.24725	29.2281	1.93026	14.8962	2.25093	5.51243	0.49657	138.06
91500-18			79.4827	29.0397	0.365359	4.01791	5.47943	8743.87	11924.7	1.8772	0.04914	0.180871	0.00425005	0.668289	5.52949	0.086661	0.074628	0.00122111	0.0899392	0.0664704	0.00744559	1058.5	32.937	0.998748							0.28236	0.00014	0.0003097	1.6e-06	1054.2	5.1	38030	470	1.46765	0.00025	80.6028	1.09196	29.3737	1.87392	14.1874	2.85251	6.60761	0.577454	144.703
91500-19			78.6745	29.5451	0.375536	3.65824	5.88338	9457.13	15209.6	1.88345	0.0514718	0.179542	0.00448516	0.680842	5.5779	0.0984286	0.0762506	0.00127338	0.111669	0.0678377	0.0144845	1101.66	33.3998	0.989951							0.28233	0.00012	0.0003098	1.5e-06	1053.5	4.3	37990	480	1.46752	0.00018	79.6803	1.15263	30.0417	2.22533	31.0602	2.8298	5.10561	0.358862	142.068
91500-2			83.1578	29.7887	0.358219	0.753731	7.13044	48731.7	461011	1.86433	0.0492574	0.180177	0.00428339	0.696268	5.55891	0.0922321	0.0747089	0.001208	0.114935	0.0657963	0.00656549	1060.68	32.5375	0.999456							0.28241	0.0001	0.0003072	1.4e-06	1044.9	3.8	37920	560	1.46766	0.00024	79.8985	1.29353	28.819	1.86957	23.3198	2.98361	6.49335	0.501112	143.574
91500-20			79.8691	29.1703	0.365226	1.19602	6.14087	29302.1	150449	1.86189	0.0505592	0.179095	0.00421411	0.655183	5.5774	0.0888308	0.0752245	0.00125245	-0.0197204	0.0611873	0.00499433	1074.51	33.4341	0.994728																	78.3574	1.05823	28.9519	2.09642	19.0733	1.38916	4.76132	0.437669	136.526
91500-21			79.5384	29.2405	0.367627	2.79064	5.40931	12542	24311.1	1.85931	0.0500071	0.17966	0.00421781	0.65456	5.56695	0.0905897	0.0744704	0.00119774	0.00035052	0.0602994	0.00502247	1054.24	32.3957	0.998477																	78.0752	0.941035	28.9265	2.02714	18.9221	3.13006	5.94176	0.53166	138.849
91500-22			79.6286	30.3603	0.381274	-2.27533	6.06933	-15526.7	-41417	1.85173	0.0497775	0.179111	0.00442485	0.619123	5.58184	0.0996857	0.0744103	0.00130647	0.244896	0.0652765	0.00777822	1052.62	35.3737	0.998186																	80.7811	1.20681	30.0648	1.87443	21.1701	3.11812	5.11343	0.523967	140.84
91500-23			78.941	29.5275	0.374045	4.27483	5.84179	8144.66	11130.3	1.86973	0.0499329	0.178836	0.00403723	0.66878	5.6013	0.0803272	0.0759037	0.00121468	-0.200344	0.0759093	0.0188143	1092.53	32.0493	0.990824																	79.5363	0.999117	29.8872	1.89971	29.9686	2.58162	4.68716	0.438901	135.435
91500-24			79.609	29.1848	0.366602	0.108486	5.54684	321488	1.64375e+07	1.86046	0.0524733	0.180507	0.00431144	0.76778	5.55853	0.0922999	0.074909	0.00118548	-0.213153	0.0620389	0.00548919	1066.06	31.8197	1.00243																	79.5429	1.19322	29.2369	2.0827	9.64053	2.23197	5.63478	0.484294	139.647
91500-25			79.9311	29.0019	0.362836	-3.38754	5.7979	-10354.7	-17722.7	1.83856	0.0465997	0.17851	0.00398426	0.602406	5.5977	0.0796734	0.0749928	0.00125717	0.151185	0.0579453	0.00411826	1068.31	33.695	0.999512																	80.0178	1.07586	29.3402	1.78498	19.3688	2.64266	4.75728	0.517444	141.019
91500-26			79.5023	28.0952	0.353389	1.37958	6.64325	25447.8	122542	1.8245	0.0477052	0.179643	0.00433479	0.746758	5.59545	0.094282	0.0738591	0.00114546	0.126799	0.0656381	0.00632664	1037.62	31.3163	1.01017																	78.8666	1.23536	28.0657	1.85589	30.1243	3.28352	5.87841	0.514397	138.819
91500-27			80.4394	30.3212	0.376945	-2.40847	4.9991	-14791.2	-30701.4	1.82736	0.0505281	0.1804	0.00438025	0.739132	5.56627	0.0966447	0.0740498	0.00117178	-0.0365016	0.0616058	0.00597588	1042.83	31.9283	1.0131																	79.7012	1.09283	29.6843	1.98735	7.85375	2.41724	4.45308	0.416094	136.801
91500-29			78.5072	29.2517	0.372599	2.50229	6.42675	13838.4	35542.1	1.82723	0.0530564	0.181321	0.00474544	0.803791	5.54022	0.105275	0.0742984	0.00128745	0.0398339	0.0613587	0.00583717	1049.58	34.9272	1.01791																	77.8125	1.19367	28.9007	2.15393	28.5511	2.63407	4.62986	0.580484	133.841
91500-3			81.9119	31.3778	0.383068	1.60458	6.70581	22475.1	93927.8	1.85238	0.0511456	0.17965	0.00418139	0.575562	5.55973	0.0861196	0.0746373	0.00135464	0.0195192	0.058043	0.00445199	1058.75	36.5328	1.00074																	79.0849	0.893694	30.4149	2.008	29.9072	2.24859	5.92018	0.42925	141.378
91500-30			78.9943	29.3728	0.371834	0.264163	4.97346	130600	2.45884e+06	1.86339	0.0493125	0.178575	0.00449341	0.742176	5.6116	0.103235	0.076004	0.00110594	0.152655	0.0611772	0.00553855	1095.18	29.1302	0.991571																	78.8806	1.25104	29.3826	1.73346	23.0022	2.91138	6.03476	0.54528	141.673
91500-31			79.1188	28.8532	0.364682	3.81574	6.26356	9030.25	14823.4	1.83372	0.0486958	0.17912	0.00425567	0.651949	5.60027	0.0897351	0.0744757	0.0012178	0.058393	0.0568955	0.0111766	1054.39	32.9353	1.0043																	77.878	1.09378	28.565	1.88296	29.1168	2.44431	4.5162	0.427071	134.269
91500-32			78.975	29.4392	0.372766	-8.29869	5.04732	-4192.49	-2550.13	1.8482	0.0514034	0.179989	0.00459237	0.742582	5.56034	0.103474	0.0747652	0.00122873	0.104684	0.0550465	0.0033194	1062.2	33.0632	1.00388																	78.2912	1.12309	29.7313	1.68277	30.4194	2.62268	5.25779	0.458916	134.249
91500-33			78.3953	28.7267	0.366434	9.26537	6.82163	3702.48	2726.08	1.85128	0.0512443	0.178604	0.00435434	0.686954	5.6134	0.0957921	0.0747358	0.0012017	-0.0472543	0.0623655	0.010763	1061.4	32.3525	0.995731																	79.7593	1.27289	29.8828	2.12492	23.7951	2.50783	4.77712	0.575692	141.06
91500-34			78.3359	29.9202	0.381947	-0.339483	5.35802	-100678	-1.58899e+06	1.84376	0.0523749	0.178296	0.00449359	0.719735	5.61725	0.0989152	0.0750294	0.00127906	-0.0155798	0.0650128	0.0113637	1069.29	34.2599	0.996659																	79.2246	1.24938	30.5698	2.07706	23.0179	3.41199	5.98082	0.465822	135.803
91500-36			79.7269	29.5394	0.370507	-1.76491	5.81709	-20060.8	-66120.1	1.83826	0.0504571	0.18072	0.00448738	0.696345	5.53821	0.0968739	0.0749662	0.00133008	0.160108	0.068586	0.00926014	1067.6	35.6657	1.01102																	79.0738	1.23438	29.4239	1.81355	20.5355	3.36038	4.68564	0.454532	138.161
91500-37			80.4754	28.7051	0.356694	8.34525	5.61386	4228.41	2844.64	1.84635	0.0459721	0.178202	0.00411805	0.590629	5.60189	0.0856565	0.0756742	0.00119746	0.226437	0.0688514	0.00895886	1086.46	31.7194	0.995307																	79.9646	1.04798	29.0846	2.29957	29.3201	2.33848	5.61985	0.476902	138.311
91500-38			80.0765	30.3701	0.379264	1.35166	5.68634	25947.7	109160	1.82704	0.0536252	0.178729	0.00441559	0.738317	5.61125	0.10015	0.0736418	0.0012499	-0.135276	0.056949	0.0043271	1031.67	34.3034	1.00456																	80.0189	1.38021	30.2117	1.73048	26.7246	2.90138	4.89615	0.475183	137.387
91500-39			79.2989	29.1437	0.367517	-0.470651	5.31083	-73290.1	-827006	1.83305	0.0468662	0.176951	0.00429254	0.663133	5.65563	0.10057	0.0750238	0.00124036	0.350891	0.0604124	0.00517152	1069.14	33.2265	0.993307																	78.2213	1.02733	28.6712	1.83468	20.7278	2.77436	4.49544	0.399101	130.685
91500-4			81.9273	31.2351	0.381254	0.903888	7.11331	40202.3	316380	1.86611	0.0467417	0.180137	0.00432758	0.607792	5.55515	0.0937582	0.0746033	0.00129638	0.412564	0.0575248	0.00399944	1057.83	34.9822	0.998662																	80.0934	1.27881	30.7456	1.64723	13.3157	2.80659	4.83426	0.405676	143.074
91500-40			80.0949	30.3631	0.379089	3.14003	4.62561	11202.4	16502.8	1.81633	0.0464257	0.17773	0.00426132	0.732637	5.61269	0.0940251	0.0740989	0.00116021	0.223788	0.0587854	0.00484115	1044.16	31.5859	1.00304																	80.1394	1.0645	30.7434	1.75565	24.1947	2.8513	4.76511	0.559245	141.38
91500-41			79.6338	30.4076	0.381843	-3.39599	5.96868	-10357.1	-18203.4	1.84793	0.0480124	0.179616	0.00437194	0.683423	5.57219	0.0924857	0.0746853	0.00115231	0.123629	0.0575611	0.00410784	1060.04	31.0503	1.00206																	78.7107	1.17706	30.0999	1.65061	37.0749	3.43245	5.41112	0.317073	135.889
91500-42			79.2838	29.9534	0.3778	7.48112	5.35125	4584.76	3279.65	1.80366	0.0498058	0.176322	0.00407286	0.717536	5.67867	0.0882163	0.0747667	0.00120205	-0.209518	0.06028	0.00567483	1062.24	32.3446	1.00006																	80.0833	1.06197	29.8457	1.74496	19.1245	2.46636	4.80771	0.371982	137.179
91500-43			80.2514	29.731	0.370473	11.3036	5.98119	3135.7	1659.45	1.85578	0.0499413	0.181118	0.00426092	0.735859	5.53889	0.0894081	0.0753969	0.00122181	-0.00325655	0.0608987	0.00589599	1079.1	32.5191	1.00713																	79.5119	1.08434	29.4829	2.17174	25.2008	2.65701	4.99204	0.354571	138.35
91500-44			80.7924	29.7178	0.367829	3.57666	5.27822	9846.47	14531.1	1.84831	0.051467	0.177487	0.00433221	0.788561	5.62246	0.0982067	0.0751959	0.00121018	-0.0312124	0.0607682	0.00517589	1073.74	32.3216	0.990971																	79.9774	1.1194	29.3947	1.86613	22.0203	3.00894	5.21606	0.357238	139.012
91500-45			80.8319	30.7481	0.380396	5.56254	5.49897	6347.36	6275.07	1.86197	0.0511472	0.178879	0.0043094	0.757741	5.59977	0.0928578	0.0756969	0.0012027	-0.0831264	0.0615028	0.00606815	1087.07	31.8458	0.993595																	78.1463	1.22156	29.6236	1.70836	21.7879	3.84922	6.08131	0.603586	135.942
91500-46			81.1562	30.6001	0.377052	11.6939	5.37249	3027.51	1391.18	1.84095	0.0487533	0.178259	0.00413937	0.747281	5.62355	0.0886157	0.0744906	0.00119009	0.00733474	0.070104	0.0121155	1054.79	32.1775	0.997412																	79.2113	1.0735	29.7455	1.90618	17.463	2.8966	4.51772	0.32357	141.04
91500-47			81.7056	29.3816	0.359603	0.704281	5.80407	50424.7	415557	1.82649	0.0512746	0.178019	0.00437813	0.816355	5.63149	0.100127	0.0747706	0.00122507	-0.00919315	0.0585539	0.00427098	1062.34	32.9618	1.00107																	79.616	1.32599	28.4016	1.81249	21.3547	2.48	5.14893	0.458507	141.36
91500-48			81.3523	29.5533	0.363276	5.17498	6.5685	6861.08	8708.82	1.86936	0.0516514	0.179518	0.00447857	0.776164	5.60566	0.100786	0.0754312	0.0011285	-0.0492247	0.0649149	0.00666545	1080.01	30.018	0.994428																	78.3944	1.2907	28.6105	1.90446	22.5718	3.06483	6.07927	0.444844	138.225
91500-49			77.1684	29.393	0.380894	0.920025	6.03787	37030	243018	1.83378	0.053454	0.178491	0.00431953	0.757421	5.59005	0.0931534	0.0744412	0.00124843	-0.252838	0.0574574	0.00432742	1053.45	33.7839	1.00103																	76.0835	1.22197	29.3055	1.8611	25.3336	3.19786	5.10809	0.375244	140.384
91500-5			81.0512	29.9299	0.369272	8.29769	8.1385	4337	4253.94	1.91221	0.049841	0.181726	0.0043332	0.65553	5.51181	0.0888779	0.0766105	0.00123541	0.127147	0.0627537	0.0060274	1111.07	32.2067	0.991746																	83.5243	1.15089	30.3743	1.84529	21.4292	3.37423	6.77982	0.490065	143.804
91500-6			80.6566	31.197	0.386788	10.3595	8.38569	3477.12	2814.74	1.8759	0.0507824	0.181252	0.00417509	0.470904	5.517	0.0824463	0.0750778	0.00146359	0.189732	0.057662	0.00487496	1070.59	39.1699	1.00111																	80.3449	1.17038	30.9289	2.06075	23.873	3.56424	4.93332	0.30725	142.989
91500-7			80.0924	29.305	0.36589	-5.58876	6.3245	-6323.59	-7156.24	1.83155	0.0478521	0.179734	0.00422561	0.537536	5.57931	0.0874018	0.0733469	0.00125443	0.16529	0.0661238	0.00733799	1023.55	34.6086	1.00822																	81.8853	1.22522	29.8969	1.9031	29.0944	3.36423	5.67896	0.684146	138.903
91500-8			82.5921	30.5407	0.369777	5.50566	6.86763	6606.55	8241.01	1.84043	0.0477472	0.17916	0.00414538	0.545937	5.5618	0.0838823	0.074767	0.00129297	0.16779	0.0628001	0.00581954	1062.24	34.7907	1.00224																	84.1043	1.14077	31.1499	1.8942	34.9591	2.95064	6.48839	0.47071	141.977
91500-9			81.4216	31.0232	0.381019	4.19197	6.64963	8597.5	13638.2	1.88629	0.0502536	0.181236	0.00433915	0.552813	5.54439	0.0905473	0.075923	0.00126513	0.10055	0.0595432	0.00490024	1093.04	33.3695	0.997627																	84.0515	1.2384	32.2173	1.88013	24.7953	4.70608	5.81837	0.600898	143.967
GJ-1-1			241.259	8.82085	0.0365617	6.17165	8.26413	9457.49	12664.2	0.816901	0.0201553	0.0987915	0.00207395	0.599808	10.1336	0.120197	0.0603138	0.00089549	-0.340143	-0.00181624	-0.019475	606.678	7.04593	1.00166							0.282037	5.1e-05	0.0002767	9.2e-07	945	2.9	34490	250	1.46755	0.00018	232.27	1.93297	8.59169	1.89772	31.6737	3.36226	3.85139	0.255425	212.832
GJ-1-2			236.688	9.48062	0.0400553	6.60813	6.05182	8652.03	7923.93	0.814923	0.0197782	0.0983609	0.00211193	0.561767	10.1682	0.130487	0.0600224	0.000916076	0.0462728	-0.00191647	-0.0187737	604.707	7.59715	0.999313							0.282009	6.7e-05	0.00027527	8.1e-07	940.9	2.5	34650	290	1.4673	0.00026	238.303	1.89149	9.25339	1.84705	23.1901	3.6085	3.75512	0.462984	220.284
GJ-1-3			236.088	8.68842	0.0368016	1.38281	5.95228	40939.6	176224	0.811407	0.0200602	0.0981569	0.00205473	0.424728	10.1909	0.119061	0.0600339	0.00101786	0.0770111	0.0087918	0.00967736	603.422	6.91599	1.00059							0.282016	6.3e-05	0.00026677	6.9e-07	911.9	2.2	33810	320	1.46741	0.00019	244.064	2.66344	9.4613	1.91535	38.5572	3.64637	3.87132	0.437341	212.887
GJ-1-4			230.588	8.99106	0.0389919	5.48345	6.66237	10100.1	12271.8	0.811725	0.0185105	0.0978158	0.00205987	0.522322	10.2276	0.123085	0.0603562	0.000839679	0.14176	0.00845341	0.015316	601.354	7.08069	0.996975							0.281994	6.7e-05	0.00027503	8.6e-07	939.2	2.6	34880	340	1.46727	0.00024	228.423	2.60479	8.69065	1.85128	34.108	3.74778	2.61897	0.393551	215.108
GJ-1-5			233.982	9.34209	0.0399265	7.28488	6.21435	7765.35	6624.52	0.807409	0.0209277	0.0977294	0.00216887	0.60416	10.2489	0.140991	0.0600061	0.000981507	-0.0614628	0.00805877	0.0119363	600.161	8.08277	1.00015							0.28201	7.1e-05	0.00027514	8.4e-07	939.4	2.9	33870	250	1.46735	0.00022	234.678	2.67942	9.56192	1.81889	27.6666	3.12338	3.28495	0.234413	201.769
GJ-1-6			238.923	9.28851	0.0388766	-0.970569	5.69525	-59362.1	-348334	0.81224	0.019943	0.0980169	0.00212751	0.609389	10.2148	0.134948	0.0600746	0.000906472	-0.00329246	0.00580215	0.0174141	602.074	7.78383	0.998454							0.282055	6.6e-05	0.00027514	6.7e-07	940	2.2	34090	260	1.46742	0.00024	240.73	2.44159	9.37359	1.89108	34.0794	3.07392	3.95121	0.364934	217.09
GJ-1-7			236.422	8.63958	0.036543	-3.47365	5.18004	-16238.4	-24215.7	0.814187	0.0188846	0.0975093	0.00211946	0.610645	10.2763	0.135333	0.060662	0.000860163	0.211933	0.0012793	0.0265379	598.633	7.70649	0.991726							0.281903	7.2e-05	0.00026387	7.8e-07	902.8	2.3	31980	360	1.46759	0.00022	232.983	2.67129	8.72559	1.98252	31.8256	2.39741	3.51704	0.318841	214.114
GJ-1-8																															0.28201	0.00012	0.0002635	1.6e-06	903	4.6	31620	440	1.46747	0.00022
GJ-1-9																															0.28194	0.00011	0.0002647	1.4e-06	906.1	4.3	31820	400	1.46735	0.00023
NIST612-1			18.9919	19.8484	1.0451	721.6	23.6871	17.3516	0.721868	35.1503	1.8046	0.281088	0.0144809	0.989262	3.67069	0.150429	0.907626	0.0116722	-0.919413																						32.3318	1.3284	33.8679	3.1361	34.5859	4.72058	39.4789	1.66703	35.2532
NIST612-10			18.3165	19.1966	1.04805	671.306	25.4128	17.3427	0.781464	34.4456	1.90144	0.277765	0.0154877	0.984493	3.70978	0.189146	0.907201	0.0120388	-0.0820064																						34.2875	1.6251	36.2779	3.04678	49.1294	5.47422	42.4088	1.32161	36.6314
NIST612-11			18.0288	18.1426	1.00631	682.594	23.2669	17.5046	0.755672	33.9319	1.88211	0.274937	0.0152355	0.992743	3.74582	0.182444	0.89474	0.0113042	-0.46829																						34.7328	1.73748	33.414	3.24263	61.4981	5.50898	38.0369	1.69926	37.4318
NIST612-12			19.1354	18.8996	0.987677	701.725	18.666	17.2769	0.606049	33.5727	1.90058	0.270655	0.0151483	0.993171	3.82971	0.198287	0.900983	0.0109531	-0.250964																						34.2284	1.75324	34.1578	3.07672	52.6039	3.97448	39.4992	1.40682	36.3954
NIST612-13			19.0954	18.1886	0.952512	674.163	22.6061	17.5483	0.709635	33.4908	1.73925	0.269135	0.0138389	0.995833	3.91804	0.175331	0.904866	0.0114806	-0.489512																						34.3615	1.34469	33.2399	3.25661	51.9122	6.09073	34.7995	1.70852	33.9168
NIST612-14			20.0118	19.331	0.96598	713.069	21.8021	17.5354	0.687232	32.8413	1.58874	0.266263	0.0128683	0.986839	3.90181	0.158835	0.897897	0.0110262	-0.590805																						35.2322	1.44094	34.3105	3.39057	29.8099	5.56894	33.746	1.43614	37.2226
NIST612-2			17.8921	17.9872	1.00532	676.494	20.8612	17.533	0.71524	35.7548	2.20759	0.286955	0.0176005	0.992145	3.65488	0.203547	0.905548	0.011259	-0.439682																						33.0828	1.81106	33.5749	3.84792	56.2325	5.31988	38.3848	1.02469	36.5287
NIST612-3			19.4566	18.4593	0.948742	707.469	24.0489	16.9134	0.725183	34.9374	2.56252	0.279007	0.0206591	0.998	3.86626	0.200224	0.908369	0.0110997	0																						35.3156	1.74791	34.6539	3.65032	53.602	6.05862	38.5477	1.90071	37.2271
NIST612-4			18.0967	18.5543	1.02529	678.15	24.3227	17.3056	0.772363	34.3563	1.90006	0.272892	0.014674	0.993798	3.83326	0.169924	0.909004	0.0109643	0																						34.3319	1.45605	34.0435	3.83348	61.1189	4.67305	37.7243	1.55633	36.4225
NIST612-5			18.7657	18.2249	0.971181	672.906	21.8257	17.6626	0.742123	33.4846	1.632	0.268998	0.0127824	0.985156	3.78369	0.156929	0.905707	0.0116803	-0.440817																						34.1148	1.42442	32.812	3.99988	38.2409	5.57774	35.7912	1.12358	34.785
NIST612-6			19.2376	19.7119	1.02465	701.981	22.0611	17.2579	0.671438	32.8837	1.60495	0.265932	0.0128107	0.988685	3.84408	0.168123	0.898723	0.0107873	-0.221553																						34.5213	1.44783	35.8081	3.51677	55.5166	5.72649	37.5724	1.98849	34.7758
NIST612-7			19.5509	19.4738	0.996056	715.362	26.3277	17.0663	0.741291	33.5789	1.95527	0.27052	0.0154361	0.995555	3.93058	0.196178	0.900659	0.0109102	-0.826852																						34.7416	1.57659	34.9073	3.722	35.4245	5.38237	40.996	1.05723	36.6919
NIST612-8			18.2471	17.3059	0.948419	703.056	22.1984	17.0937	0.680247	34.2344	1.76767	0.271142	0.0133544	0.981281	3.6769	0.165791	0.906118	0.0122336	-0.314342																						33.9992	1.58803	33.2912	3.7739	34.7572	5.87735	38.536	1.87849	37.5116
NIST612-9			17.3713	18.5725	1.06915	673.194	22.1932	17.1187	0.724714	34.395	1.89419	0.274817	0.0149971	0.987142	3.66808	0.191718	0.906582	0.0117716	0.0794127																						34.0999	1.85076	36.5273	3.60965	60.6726	4.90747	37.5273	1.68594	39.2267
OG-1-1			223.548	343.251	1.53547	4.86337	8.1195	79481.7	132698	28.747	0.624146	0.697715	0.01515	0.978701	1.43215	0.0185595	0.29861	0.00303262	-0.0108801	0.164982	0.00459998	3463.03	15.7394	0.990438																	206.405	1.9336	315.417	5.28307	216.705	4.95811	23.2191	1.62583	1935.58
OG-1-2			111.016	70.3865	0.634021	-0.385659	6.37925	-528327	-8.73914e+06	30.9967	0.692054	0.749831	0.0165916	0.948786	1.33432	0.0181305	0.299325	0.00311493	-0.104844	0.194843	0.00643693	3466.73	16.1236	1.02499																	105.115	1.36647	66.9867	1.68987	115.328	4.33485	8.3092	0.611971	361.458
OG-1-3			241.448	284.733	1.17927	34.1179	8.34919	12368.4	3028.05	29.1323	0.624662	0.707685	0.0152247	0.97849	1.41282	0.0179856	0.299184	0.00304015	0.195077	0.185879	0.00435377	3466	15.7449	0.997611																	224.661	3.18275	267.467	8.18116	192.581	6.44051	21.648	1.29284	1821.76
OG-1-4			180.773	171.372	0.947996	-5.10191	4.70781	-62182.3	-57380.6	29.2705	0.61253	0.713538	0.0149632	0.940485	1.40197	0.0166264	0.298177	0.00305956	0.273266	0.190593	0.00453745	3460.78	15.9049	1.00264																	172.535	1.56387	163.018	2.49957	122.889	2.98547	10.2375	0.622176	1031.39
OG-1-5			214.868	279.072	1.29881	0.866725	5.68476	433660	2.84433e+06	29.5754	0.651482	0.716578	0.0159275	0.974537	1.39926	0.0195499	0.299193	0.00304832	0.362124	0.185752	0.004196	3466.05	15.7866	1.00299																	199.768	1.91716	260.905	2.69253	264.396	3.7477	12.6	0.573591	2251.27
OG-1-6			138.403	157.988	1.14151	3.863	5.83467	63103.8	95313.3	29.625	0.64733	0.717847	0.0157423	0.964926	1.39351	0.0184941	0.299426	0.003071	0.0972864	0.186991	0.00464981	3467.26	15.8903	1.00389																	130.725	1.54299	150.757	2.05267	177.049	4.64898	8.86559	0.538814	1585.41
OG-1-7			171.735	166.657	0.970431	7.69125	5.58153	39228.6	28470.3	29.6843	0.628315	0.718731	0.0151763	0.954631	1.39076	0.0167881	0.299182	0.00307482	0.103338	0.187136	0.00445052	3465.99	15.9245	1.00428																	155.422	1.73236	151.49	2.19817	198.381	4.41578	9.96643	0.715982	1291.55
Tem2-1			71.0119	23.1307	0.32573	19.301	7.20106	611.507	228.242	0.528624	0.0260545	0.0675775	0.00173227	0.304874	14.7573	0.279541	0.0562022	0.00250036	0.0780172	0.0293458	0.00593565	422.665	7.95631	0.978297							0.282714	5e-05	0.001229	2.5e-05	3698	67	144100	1700	1.46756	0.00023	69.6993	1.08295	22.7972	1.64225	129.497	4.03221	12.0477	0.743391	365.171
Tem2-2			101.82	59.211	0.581526	0.690887	5.49021	24217	192443	0.525191	0.0177981	0.0668733	0.0015341	0.217831	14.9316	0.224124	0.057089	0.00158073	0.0752945	0.0202884	0.000747499	417.887	6.19499	0.973584							0.282675	3.6e-05	0.000583	1.2e-05	1910	37	70500	1800	1.46741	0.0002	103.262	1.36399	60.1572	1.63863	162.589	3.99193	16.3892	0.835019	1478.02
Tem2-3			232.583	93.7764	0.403195	6.43969	7.10844	5982.87	6605.08	0.51782	0.0127907	0.0672676	0.00143764	0.36795	14.8648	0.185694	0.0558824	0.00095518	0.183434	0.021511	0.00069069	419.706	5.16324	0.990509							0.282637	6.1e-05	0.0013211	9e-06	3953	24	149800	1200	1.46752	0.00021	238.533	3.42239	96.4263	2.4875	158.07	2.85773	7.70903	0.434048	960.636
Tem2-4			366.832	181.733	0.495412	6.52144	6.05336	9300.72	8634.24	0.510112	0.012508	0.0672665	0.00141892	0.447607	14.8615	0.176833	0.0550552	0.00084602	-0.156269	0.0215836	0.000496786	419.796	4.92078	1.00273							0.28268	5.2e-05	0.001184	2.8e-05	3607	75	133900	2400	1.46753	0.00027	367.431	4.65687	181.547	2.58633	90.3494	2.74885	3.86661	0.374773	828.321
Tem2-5			254.429	67.2296	0.264237	8.30863	5.38168	5019.87	3251.74	0.495069	0.0120266	0.0669962	0.00145675	0.437631	14.9568	0.197316	0.0536128	0.000826679	0.107231	0.0205446	0.000774991	417.206	5.42708	1.02369							0.282689	6.6e-05	0.00124	2.1e-05	3756	48	140900	2900	1.4675	0.00025	241.235	2.16243	63.9453	1.85417	159.909	3.59425	8.1434	0.603058	773.287
Tem2-6			273.982	148.193	0.540886	2.19523	5.6697	20649.8	53333.6	0.516495	0.0134513	0.0670903	0.00146617	0.460998	14.9235	0.197549	0.0553243	0.00100976	0.113604	0.0211202	0.000591165	418.107	5.45407	0.990053							0.282701	6.8e-05	0.000618	1e-05	2018	29	72600	1600	1.46772	0.00022	265.409	3.64098	143.95	2.56152	128.69	3.48247	6.12173	0.471042	1281.14
Tem2-7			109.157	39.1811	0.358943	4.90437	6.06777	3713.37	4594.51	0.524112	0.0161658	0.0683216	0.00160491	0.431178	14.6414	0.229431	0.0555109	0.00133407	0.136058	0.0234279	0.00172561	425.902	6.58259	0.995656							0.282665	5.5e-05	0.000931	1.3e-05	2918	34	109500	2100	1.46754	0.00016	105.626	1.51267	37.4932	1.80753	147.236	5.35772	9.63749	0.802969	413.097
Tem2-8																															0.282652	9.2e-05	0.001404	2.7e-05	4150	74	158700	1200	1.46759	0.0002
Tem2-9																															0.282595	7.1e-05	0.00141	3.6e-05	4159	97	160500	2000	1.46759	0.00014
Tem2-10																															0.282571	9.1e-05	0.001201	1.9e-05	3685	47	127700	2900	1.46756	0.00019
Tem2-11																															0.282637	8.7e-05	0.00121	1e-05	3722	21	124400	2600	1.46749	0.00021
Tem2-12																															0.282765	8e-05	0.001659	1.5e-05	4807	47	175930	860	1.46769	0.00018
Tem2-13																															0.282658	5.3e-05	0.0005659	3.9e-06	1857	11	67830	740	1.4676	0.00021
Plesovice-1			287.734	25.7929	0.0896415	2.05163	7.77831	18437.3	69901.5	0.390597	0.0100301	0.0535794	0.00112861	0.281203	18.6868	0.22394	0.0531828	0.00101429	0.223521	0.0202422	0.00344589	336.058	3.98668	1.00494							0.282466	4.5e-05	8.77e-05	1.6e-06	304.8	5.3	16960	430	1.46738	0.00021	288.292	3.9175	25.5713	1.76732	166.845	4.38789	46.9353	1.36528	196.644
Plesovice-2			594.832	59.4272	0.0999059	0.836256	7.01956	93409.6	784084	0.399844	0.00943709	0.0536448	0.00110698	0.397137	18.6283	0.209027	0.0538391	0.000838982	0.0961018	0.0172284	0.000831822	337.086	3.73644	0.986311							0.28248	4.7e-05	0.0001447	1.2e-06	497.1	3.8	27340	430	1.46741	0.00018	627.546	6.99408	63.5288	2.43202	263.548	5.27258	58.5774	1.48285	398.876
Plesovice-3			726.923	84.7435	0.116578	3.73589	6.69081	25510	45687.7	0.391479	0.00890347	0.0533064	0.00109651	0.463179	18.7499	0.209627	0.0533835	0.000713926	-0.150954	0.0168464	0.00054525	334.956	3.69688	0.998032							0.282499	3.1e-05	0.0001069	1.1e-06	370.1	3.8	21070	420	1.46739	0.00025	749.744	7.28784	88.4367	1.79123	321.187	6.02574	65.896	1.92759	500.978
Plesovice-4			797.629	123.356	0.154653	-5.24161	5.96762	-19990.7	-22760.3	0.392244	0.00878407	0.0534654	0.00111233	0.548204	18.7081	0.214522	0.0533003	0.000688858	-0.0325339	0.0166384	0.000446764	335.685	3.7988	0.99927							0.282487	3.7e-05	0.00012607	6.2e-07	434.6	2	24730	290	1.46741	0.00021	809.48	7.74441	125.673	2.27973	385.58	5.24948	65.5372	1.05176	563.411
Plesovice-5			812.766	116.348	0.143151	-2.13949	5.58344	-49536.4	-129276	0.391059	0.0087091	0.05311	0.00113044	0.501762	18.795	0.235623	0.0533718	0.0007329	0.349616	0.0168208	0.000439553	334.172	4.13352	0.995358							0.282472	6e-05	0.0001405	1.7e-06	482.7	5.5	27720	550	1.46739	0.00023	828.693	5.91073	119.139	1.87183	472.176	5.51905	82.1891	1.74163	641.521
Plesovice-6			617.781	62.7098	0.101508	1.84274	5.69922	43996	136071	0.394215	0.00896372	0.053444	0.00112862	0.548116	18.7067	0.225653	0.053839	0.00073901	0.133186	0.0167724	0.000736611	335.709	3.99434	0.994629							0.282469	4.4e-05	0.0001428	5.8e-07	491.1	1.8	26770	360	1.46734	0.00021	624.722	6.53259	63.3763	2.2636	429.239	7.87443	84.7711	1.64578	518.489
Plesovice-7			666.886	69.7174	0.104542	1.54217	5.28852	56568.5	193989	0.39202	0.00923493	0.0531007	0.00112087	0.664274	18.8106	0.225629	0.0533144	0.000710659	-0.286011	0.0172853	0.000668194	333.902	3.9523	0.99311							0.282473	4.7e-05	0.00015418	4.7e-07	529.6	1.5	28500	320	1.46731	0.00024	661.582	6.56332	69.0769	2.19327	482.285	6.07569	96.8806	1.65641	562.764
Plesovice-8																															0.28251	4.9e-05	0.00015573	5.7e-07	534.1	1.9	29180	210	1.46743	0.00019
Plesovice-9																															0.282478	5.6e-05	0.00013153	5.7e-07	453.5	2.1	24160	270	1.46748	0.00016
Plesovice-10																															0.282455	8.4e-05	0.00013103	8.1e-07	452.7	2.7	24100	350	1.46756	0.00017
Plesovice-11																															0.282475	5.4e-05	0.00013235	7.8e-07	456.2	2.5	24260	360	1.4675	0.00018
Plesovice-12																															0.282491	7.5e-05	0.0001198	1e-06	414	3.5	22610	180	1.46752	0.00018
Plesovice-13																															0.282495	7.9e-05	0.00013212	7.1e-07	455.7	2.2	24220	350	1.4676	0.0002
BHVO-1																																									-0.427303	1.11637	-0.851367	2.89828	927.705	14.5385	14047.4	96.5663	16.8736
BHVO-2																																									0.331236	1.54997	1.68531	2.84102	887.38	13.3814	13539.8	118.077	17.0218
BHVO-3																																									0.694074	1.63948	1.16268	3.19361	897.876	17.9987	14253.8	127.713	17.6955
BHVO-4																																									0.177991	1.30521	0.580778	2.74605	885.242	10.3164	13783.2	126.722	18.5202
BHVO-1																																									0.280076	1.47519	0.719039	2.87928	903.621	10.929	13616.8	79.604	16.5006
BHVO-2																																									0.422287	1.52771	0.396544	3.61077	892.293	14.9974	14114.5	177.305	18.5319
BHVO-3																																									0.352976	1.40104	0.993915	3.27318	884.695	10.6487	13672.5	149.56	18.0695
BHVO-4																																									-0.173181	1.45333	0.598446	2.60724	909.307	20.4304	14071	112.616	18.3871
BHVO-5																																									-0.428326	1.35287	0.99363	3.08158	868.576	9.42823	13735.9	101.481	17.4572
BHVO-6																																									-0.225019	1.25304	2.7252	3.37078	899.743	14.4974	13704.1	140.626	17.2443
BHVO-7																																									0.722694	1.37269	0.635411	2.66948	878.747	17.7769	14019.1	91.9286	16.586
BHVO-8																																									-0.223111	1.44276	1.68778	2.9193	902.689	16.4877	13491.8	106.412	16.6367
BHVO-5																																									0.510836	1.55167	0.36942	3.09753	882.963	13.6311	14107	103.515	17.5111
BHVO-6																																									-0.184801	1.31987	0.659022	3.44574	893.18	11.1451	13648.3	128.694	16.4809
BHVO-7																																									0.391882	1.41732	1.09906	2.74002	904.05	9.67228	13628.1	111.449	17.6315
Mudtank-1																															0.282523	5.2e-05	0.00014277	7e-07	492.9	2.4	22940	140	1.4674	0.00026
Mudtank-2																															0.282521	5.9e-05	0.00013755	8.5e-07	475.1	2.7	22380	310	1.4674	0.00022
Mudtank-3																															0.282504	4.9e-05	0.00014487	4.5e-07	500	1.4	23560	220	1.46732	0.00028
Mudtank-4																															0.282498	5.3e-05	0.0001429	5.7e-07	492.7	1.6	23200	230	1.46745	0.00019
Mudtank-5																															0.282484	4.8e-05	0.00014656	6.6e-07	505.1	2	23400	180	1.46734	0.00024
Mudtank-6																															0.282499	4.9e-05	0.00014513	4.6e-07	500.5	1.3	23030	240	1.46734	0.00024
Mudtank-7																															0.282403	6e-05	0.00014507	9.4e-07	500.8	3	22610	220	1.46753	0.00018
Mudtank-8																															0.282474	9.3e-05	0.00014062	8.3e-07	486.3	2.7	21880	290	1.46756	0.00021
Mudtank-9																															0.282542	7.9e-05	0.0001418	1.1e-06	489.6	3	21860	260	1.46754	0.00023
Mudtank-10																															0.282492	9.6e-05	0.00014502	7.4e-07	501.1	2.3	22540	270	1.4675	0.00018
Mudtank-11																															0.282593	7.7e-05	0.00014805	6.2e-07	509.7	2.1	22770	310	1.46757	0.00016
*207Pb/206Pb preferred age
**Concordance calculated by concordia distance
*** Crystallization age used Hf calculations, except for inherited grains, for which 207Pb/206Pb apparent ages are used
aobtained using the model of Ferry, J.M., Watson, E.B. New thermodynamic models and revised calibrations for the Ti-in-zircon and Zr-in-rutile thermometers. Contributions to Mineralogy and Petrology 154, 429-437 (2007).
bobtained using the model of Crisp, L.J., Berry, A.J., Burnham, A.D., Miller, L.A., Newville, M. The Ti-in-zircon thermometer revised: The effect of pressure on the Ti site in zircon. Geochimica et Cosmochimica Acta 360, 241-258 (2023).
cobtained only for samples with whole-rock geochemical data using the model of Smythe, D.J., Brenan, J.M. Magmatic oxygen fugacity estimated using zircon-melt partitioning of cerium. Earth and Planetary Science Letters 453, 260-266 (2016).
dobtained using the model of Moreira, H., Buzenchi, A., Hawkesworth, C.J.,, Dhuime, B.Plumbing the depths of magma crystallization using 176Lu/177Hf in zircon as pressure proxy. Geology 51(3), 233-237 (2023).
[truncated: 52 more columns]

## Sheet: Data U-Pb diagrams
CYCLE 1
CYCLE 2
CYCLE 3

## Sheet: Data WL Geochem.
*Whole-rock geochemical data used for oxygen fugacity calculation following the **Smythe and Brenan (2016) model
	SiO2	TiO2	Al2O3	Fe2O3	MgO	CaO	Na2O	K2O	P2O5	MnO	Cr2O3	LOI	Sum	Total-LOI	SiO2	TiO2	Al2O3	Fe2O3	MgO	CaO	Na2O	K2O	P2O5	MnO	Cr2O3	TOTAL	La	Ce	Pr
VR-04	68.68	0.37	15.27	2.89	0.36	0.39	3.28	6.15	0.06	0.05	0.005	2.3	99.805	97.505	70.4374	0.379468	15.6607	2.96395	0.369212	0.399979	3.36393	6.30737	0.0615353	0.0512794	0.00512794	100	60.3	108.8	12.31
VR-05	64.27	0.56	15.79	4.75	1.16	2.44	3.69	5.46	0.19	0.09	0.011	1.3	99.711	98.411	65.3077	0.569042	16.045	4.8267	1.17873	2.4794	3.74958	5.54816	0.193068	0.0914532	0.0111776	100	50.7	94.9	10.8
MA-01	69.65	0.36	14.54	3.27	0.34	1.58	4.14	4.78	0.09	0.07	0.005	0.8	99.625	98.825	70.4781	0.36428	14.7129	3.30888	0.344042	1.59879	4.18922	4.83683	0.0910701	0.0708323	0.00505945	100	63.1	122.6	13.82
MA-02	74.36	0.15	12.58	2.55	0.11	0.75	3.3	4.96	0.02	0.04	0.006	1	99.826	98.826	75.2434	0.151782	12.7294	2.58029	0.111307	0.75891	3.3392	5.01892	0.0202376	0.0404752	0.00607128	100	71.2	137.8	15.08
GLR-24	71	0.52	13.13	3.23	0.32	0.79	3.77	5.5	0.1	0.11	0.007	1.3	99.777	98.477	72.0981	0.528042	13.3331	3.27995	0.324949	0.802218	3.82831	5.58506	0.101547	0.111701	0.00710826	100	108.8	197.9	22.36
GLR-35	71.47	0.36	14.03	2.64	0.41	0.98	4.56	4.5	0.05	0.07	0.006	0.6	99.676	99.076	72.1365	0.363357	14.1608	2.66462	0.413824	0.98914	4.60253	4.54197	0.0504663	0.0706528	0.00605596	100	63.1	122.3	13.93
PGR-27	70.5	0.33	14.02	2.55	0.51	1.35	4.14	4.91	0.07	0.07	0.004	1.3	99.754	98.454	71.607	0.335182	14.2402	2.59004	0.518008	1.3712	4.20501	4.9871	0.0710992	0.0710992	0.00406281	100	72.1	140.5	15.98
LA-01A	70.66	0.54	13.24	5.14	0.48	0.27	4.11	4.55	0.15	0.09	0.019	0.4	99.649	99.249	71.1947	0.544086	13.3402	5.17889	0.483632	0.272043	4.1411	4.58443	0.151135	0.090681	0.0191438	100	18.6	49.2	4.82
*whole-rock data was acquired at Bureau Veritas Laboratories using Lithium borate fusion. Major element were acquired by ICP-ES and trace elements by ICP-MS. Detection limits are 0.01% for SiO2, Al2O3, CaO, K2O, MgO, MnO, Na2O, P2O5 and TiO2, 0.04% for Fe2O3 (total Fe), 0.1 ppm for La, Ce and 0.02 ppm for Pr.
Samples SS-39, PB-07 and PB-09 were calculared using data from ***Meloni et al. (2021)
** Smythe, D.J., Brenan, J.M. Magmatic oxygen fugacity estimated using zircon-melt partitioning of cerium. Earth and Planetary Science Letters 453, 260-266 (2016).
***Meloni, R.E., Simões, M.S., Oliveira, A.C.S. Áreas de Relevante Interesse Mineral – Evolução Crustal e Metalogenia do Sudeste do Amazonas: Distrito Aurífero Juma. Informe de Recursos Minerais, Série Províncias Minerais do Brasil, n° 33. Manaus, Serviço Geológico do Brasil (2021).
