# Supplementary material for: Large-scale crustal growth driven by LIP magmatism during the Paleoproterozoic
Source: Nat Commun. 2025 Nov 28;16:10779. doi: 10.1038/s41467-025-65826-5 (PMC12663317; doi:10.1038/s41467-025-65826-5)
Supplement: Supplementary file 9 — Supplementary Data 8 [file 41467_2025_65826_MOESM9_ESM.xlsx]

## Sheet: Cover
Supplementary Table for
Large-scale crustal growth driven by LIP magmatism during the Paleoproterozoic
Matheus S. Simões, Andrew R.C. Kylander-Clark, Marcelo L. Vasquez, Carlos A. Sommer, Lucas M.M. Rossetti, John M. Cottle, Túlio A. Mendes
Compilation of literature zircon trace-element and whole-rock geochemical data used to reproduce Figures 3 and 6
Literature whole-rock geochemical data for chemical mohometry

## Sheet: Literature zircon chem
Author	Rock	Yb(n)	Tb(n)	Ce(n)	Sm(n)	Nd(n)	Yb/Tb(n)	Yb/Ce(n)	Sm/Nd(n)
Rubatto (2002)	Garnet-bearing granulites (Reynolds Range)	3968.94	163.989	1.92496	7.16216	2.99781	24.2025	2061.83	2.38913
Rubatto (2002)	Garnet-bearing granulites (Reynolds Range)	4055.9	154.848	2.18597	7.16216	1.4442	26.1928	1855.42	4.95925
Rubatto (2002)	Garnet-bearing granulites (Reynolds Range)	3316.77	296.399	5.31811	24.6622	3.91685	11.1902	623.675	6.29643
Rubatto (2002)	Garnet-bearing granulites (Reynolds Range)	2894.41	282.548	3.29527	24.5946	3.63239	10.2439	878.353	6.77092
Rubatto (2002)	Garnet-free granulites (Reynolds Range)	4788.82	131.856	5.15498		1.06346	36.3186	928.97
Rubatto (2002)	Garnet-free granulites (Reynolds Range)	5204.97	132.41	1.82708	4.68243	0.260394	39.3095	2848.79	17.9821
Rubatto (2002)	Garnet-free granulites (Reynolds Range)	7900.62	236.842	4.91028	9.59459	0.737418	33.3582	1609	13.0111
Rubatto (2002)	Garnet-free granulites (Reynolds Range)	581.366	44.5983	15.0408	11.0135	0.741794			14.8471
Rubatto (2002)	Garnet-free granulites (Reynolds Range)	6223.6	567.867	1.13866	39.7297	3.28228	10.9596	5465.71	12.1043
Rubatto (2002)	Eclogitic micaschist (Sesia– Lanzo Zone)	24.472	12.1607	0.306688	0.202703	0.0328228	2.01239	79.7945	6.17568
Rubatto (2002)	Eclogitic micaschist (Sesia– Lanzo Zone)	40	27.6454	0.275693	0.682432	0.105033	1.44689	145.089	6.49733
Rubatto (2002)	Eclogitic micaschist (Sesia– Lanzo Zone)	398.758	31.3019	11.9086	2.08784	0.669584	12.7391	33.4847	3.11811
Rubatto (2002)	Eclogitic micaschist (Sesia– Lanzo Zone)	1745.34	116.343	1.95759	6.71622	0.501094	15.0016	891.579	13.4031
Rubatto (2002)	Eclogitic micaschist (Sesia– Lanzo Zone)	45.8385	21.0526	0.442088			2.17733	103.686
Rubatto (2002)	Eclogitic micaschist (Sesia– Lanzo Zone)	149.689	36.0111	0.288744			4.15676	518.416
Rubatto (2002)	Eclogitic micaschist (Sesia– Lanzo Zone)	261.491	470.914	3807.5			0.555283	0.0686777
Rubatto (2002)	Eclogitic micaschist (Sesia– Lanzo Zone)	48.2609	11.5235	0.363785			4.18802	132.663
Rubatto (2002)	Eclogitic micaschist (Sesia– Lanzo Zone)	2118.01	247.368	432.3			8.56218	4.8994
Guevara et al. (2020)	UHT granulites (Pikwitonei granulite)	3900.62	461.773	16.3132	56.0811	5.33917	8.44706	239.108	10.5037
Guevara et al. (2020)	UHT granulites (Pikwitonei granulite)	4316.77	470.914	12.708	71.6216	5.03282	9.16679	339.689	14.2309
Guevara et al. (2020)	UHT granulites (Pikwitonei granulite)	254.037	175.623	28.8744	62.1622	7.96499	1.44649	8.79801	7.80443
Guevara et al. (2020)	UHT granulites (Pikwitonei granulite)	275.776	214.127	27.4225	62.8378	7.13348	1.28791	10.0566	8.80886
Guevara et al. (2020)	UHT granulites (Pikwitonei granulite)	175.155	181.44	26.1011	83.1081	10.9409	0.96536	6.71064	7.59608
Guevara et al. (2020)	UHT granulites (Pikwitonei granulite)	152.174	118.837	28.5481	70.9459	8.90591	1.28053	5.33043	7.96617
Guevara et al. (2020)	UHT granulites (Pikwitonei granulite)	383.23	362.881	18.6949	84.4595	6.12691	1.05608	20.4991	13.785
Guevara et al. (2020)	UHT granulites (Pikwitonei granulite)	541.615	332.687	17.0473	63.5135	7.68053	1.628	31.7713	8.26942
Guevara et al. (2020)	UHT granulites (Pikwitonei granulite)	362.112	362.881	18.4176	87.1622	8.75274	0.997881	19.6612	9.95828
Guevara et al. (2020)	UHT granulites (Pikwitonei granulite)	437.888	368.421	18.9723	93.2432	8.97155	1.18855	23.0804	10.3932
Guevara et al. (2020)	UHT granulites (Pikwitonei granulite)	686.992	190.244	0.0969828	9.76909	4.86486	3.61111	7083.65	2.00809
Guevara et al. (2020)	UHT granulites (Pikwitonei granulite)	7617.89	386.992	1.39009	3.5524	3.71622	19.6849	5480.15	0.955918
Guevara et al. (2020)	UHT granulites (Pikwitonei granulite)	134.783	137.119	34.0946	71.6216	11.3786	0.98296	3.95319	6.29444
Guevara et al. (2020)	UHT granulites (Pikwitonei granulite)	130.435	122.161	31.9739	68.2432	6.12691	1.06773	4.07941	11.1383
Guevara et al. (2020)	UHT granulites (Pikwitonei granulite)	336.646	193.906	20.3426	65.5405	6.12691	1.73613	16.5488	10.6972
Guevara et al. (2020)	UHT granulites (Pikwitonei granulite)	520.497	351.801	14.2251	58.1081	5.31729	1.47952	36.59	10.9282
Guevara et al. (2020)	UHT granulites (Pikwitonei granulite)	401.863	371.191	17.6183	86.4865	7.3523	1.08263	22.8095	11.7632
Guevara et al. (2020)	UHT granulites (Pikwitonei granulite)	326.708	339.889	15.8238	80.4054	4.98906	0.961219	20.6466	16.1163
Guevara et al. (2020)	UHT granulites (Pikwitonei granulite)	464.596	313.019	17.1615	61.4865	4.92341	1.48424	27.072	12.4886
Guevara et al. (2020)	UHT granulites (Pikwitonei granulite)	518.012	315.789	15.8238	68.2432	5.68928	1.64037	32.7362	11.9951
Guevara et al. (2020)	UHT granulites (Pikwitonei granulite)	312.422	219.391	7.56933	4.72973	0.2407	1.42405	41.2748	19.6499
Guevara et al. (2020)	UHT granulites (Pikwitonei granulite)	532.298	256.233	4.55139	20.9459	0.415755	2.0774	116.953	50.3805
Guevara et al. (2020)	UHT granulites (Pikwitonei granulite)	368.323	246.537	23.491	57.4324	7.00219	1.49398	15.6793	8.20207
Guevara et al. (2020)	UHT granulites (Pikwitonei granulite)	493.168	429.363	19.7064	93.2432	6.12691	1.1486	25.0258	15.2186
Guevara et al. (2020)	UHT granulites (Pikwitonei granulite)	300	257.618	14.2904	67.5676	4.92341	1.16452	20.9932	13.7237
Guevara et al. (2020)	UHT granulites (Pikwitonei granulite)	578.882	473.684	9.72268	68.2432	5.09847	1.22208	59.5394	13.385
Guevara et al. (2020)	UHT granulites (Pikwitonei granulite)	298.137	249.584	14.5188	48.6486	3.52298	1.19453	20.5346	13.809
Guevara et al. (2020)	UHT granulites (Pikwitonei granulite)	584.472	299.169	15.8401	56.7568	4.15755	1.95365	36.8982	13.6515
Guevara et al. (2020)	UHT granulites (Pikwitonei granulite)	488.82	310.249	18.1077	47.973	6.56455	1.57557	26.9952	7.30788
Guevara et al. (2020)	UHT granulites (Pikwitonei granulite)	582.609	382.271	22.0228	70.9459	8.53392	1.52407	26.4548	8.31341
Guevara et al. (2020)	UHT granulites (Pikwitonei granulite)	608.696	411.357	22.5122	92.5676	8.53392	1.47972	27.0384	10.847
Guevara et al. (2020)	UHT granulites (Pikwitonei granulite)	472.05	453.463	20.4405	99.3243	7.76805	1.04099	23.0939	12.7863
Guevara et al. (2020)	UHT granulites (Pikwitonei granulite)	311.18	310.249	16.8026	51.3514	4.17943	1.003	18.5197	12.2867
Guevara et al. (2020)	UHT granulites (Pikwitonei granulite)	354.658	328.532	15.1713	87.1622	8.3151	1.07953	23.3769	10.4824
Guevara et al. (2020)	UHT granulites (Pikwitonei granulite)	337.267	308.31	15.6607	63.5135	5.25164	1.09392	21.5359	12.094
Blereau et al. (2020)	Garnet–Sillimanite–Cordierite migmatite (ROG13/11, 30 km)	906.832	177.285		24.3243		5.1151
Blereau et al. (2020)	Garnet–Sillimanite–Cordierite migmatite (ROG13/11, 30 km)	1925.47	257.618		72.2973		7.47412
Blereau et al. (2020)	Garnet–Sillimanite–Cordierite migmatite (ROG13/11, 30 km)	701.863	127.701		35.1351		5.49615
Blereau et al. (2020)	Garnet–Sillimanite–Cordierite migmatite (ROG13/11, 30 km)	1373.29	227.147		92.5676		6.04583
Blereau et al. (2020)	Garnet–Sillimanite–Cordierite migmatite (ROG13/11, 30 km)	1546.58	185.596		164.189		8.33309
Blereau et al. (2020)	Garnet–Sillimanite–Cordierite migmatite (ROG13/11, 30 km)	391.925	162.05		14.8649		2.41855
Blereau et al. (2020)	Garnet–Sillimanite–Cordierite migmatite (ROG13/11, 30 km)	4695.65	144.875		3.44595		32.4117
Blereau et al. (2020)	Garnet–Sillimanite–Cordierite migmatite (ROG13/11, 30 km)	1695.65	73.6842		6.62162		23.0124
Blereau et al. (2020)	Garnet–Sillimanite–Cordierite migmatite (ROG13/11, 30 km)	199.379	182.271		32.4324		1.09386
Blereau et al. (2020)	Garnet–Sillimanite–Cordierite migmatite (ROG13/11, 30 km)	122.36	163.158		45.9459		0.74995
Blereau et al. (2020)	Osumilite–Orthopyroxene–Spinel migmatite (ROG13/2, 2 km)	1577.64	257.618		37.8378		6.12396
Blereau et al. (2020)	Osumilite–Orthopyroxene–Spinel migmatite (ROG13/2, 2 km)	2465.84	255.125		47.973		9.66523
Blereau et al. (2020)	Osumilite–Orthopyroxene–Spinel migmatite (ROG13/2, 2 km)	2900.62	504.155		405.405		5.75343
Blereau et al. (2020)	Osumilite–Orthopyroxene–Spinel migmatite (ROG13/2, 2 km)	932.919	414.127		39.1892		2.25273
Blereau et al. (2020)	Osumilite–Orthopyroxene–Spinel migmatite (ROG13/2, 2 km)	987.578	357.341		36.4865		2.76369
Blereau et al. (2020)	Osumilite–Orthopyroxene–Spinel migmatite (ROG13/2, 2 km)	463.975	219.114		50		2.11751
Blereau et al. (2020)	Osumilite–Orthopyroxene–Spinel migmatite (ROG13/2, 2 km)	2571.43	334.626		77.7027		7.68448
Blereau et al. (2020)	Garnet–Sillimanite–Cordierite–Spinel migmatite (ROG14/5, at the contact)	50.9317	167.313		88.5135		0.30441
Blereau et al. (2020)	Garnet–Sillimanite–Cordierite–Spinel migmatite (ROG14/5, at the contact)	49.0683	75.9003		60.8108		0.646484
Blereau et al. (2020)	Garnet–Sillimanite–Cordierite–Spinel migmatite (ROG14/5, at the contact)	65.2174	69.8061		14.3243		0.934265
Blereau et al. (2020)	Garnet–Sillimanite–Cordierite–Spinel migmatite (ROG14/5, at the contact)	57.764	109.418		20.9459		0.527919
Blereau et al. (2020)	Garnet–Sillimanite–Cordierite–Spinel migmatite (ROG14/5, at the contact)	50.9317	106.925		8.64865		0.47633
Blereau et al. (2020)	Garnet–Sillimanite–Cordierite–Spinel migmatite (ROG14/5, at the contact)	39.7516	97.2299		8.10811		0.408841
Blereau et al. (2020)	Garnet–Sillimanite–Cordierite–Spinel migmatite (ROG14/5, at the contact)	74.5342	101.662		22.973		0.733156
Blereau et al. (2020)	Garnet bearing anorthosite (ROG14/8, at the contact)	1216.15	212.742		16.5541		5.71653
Blereau et al. (2020)	Garnet bearing anorthosite (ROG14/8, at the contact)	1265.22	116.62		8.51351		10.849
Blereau et al. (2020)	Garnet bearing anorthosite (ROG14/8, at the contact)	2211.18	331.856		22.973		6.66307
Blereau et al. (2020)	Garnet bearing anorthosite (ROG14/8, at the contact)	73.2919	167.036		30.4054		0.438779
Blereau et al. (2020)	Garnet bearing anorthosite (ROG14/8, at the contact)	2285.71	197.784		21.6216		11.5566
Blereau et al. (2020)	Garnet bearing anorthosite (ROG14/8, at the contact)	1403.73	133.518		14.1892		10.5134
Blereau et al. (2020)	Garnet bearing anorthosite (ROG14/8, at the contact)	4155.28	183.38		1.21622		22.6595
Blereau et al. (2020)	Garnet bearing anorthosite (ROG14/8, at the contact)	1409.94	110.526		12.1622		12.7566
Blereau et al. (2020)	Garnet bearing anorthosite (ROG14/8, at the contact)	2180.12	131.856		11.4865		16.5341
Blereau et al. (2020)	Garnet bearing anorthosite (ROG14/8, at the contact)	1914.29	144.875		22.973		13.2133
Blereau et al. (2020)	Garnet bearing anorthosite (ROG14/8, at the contact)	1571.43	165.374		33.1081		9.50227
Blereau et al. (2020)	Garnet bearing anorthosite (ROG14/8, at the contact)	1459.63	141.274		25		10.3319
Blereau et al. (2020)	Garnet bearing anorthosite (ROG14/8, at the contact)	1372.67	143.767		29.0541		9.54786
Blereau et al. (2020)	Garnet bearing anorthosite (ROG14/8, at the contact)	1527.33	451.524		133.108		3.38261
Blereau et al. (2020)	Garnet bearing anorthosite (ROG14/8, at the contact)	919.876	99.723		25.6757		9.22431
Blereau et al. (2020)	Garnet bearing anorthosite (ROG14/8, at the contact)	2633.54	440.443		140.541		5.9793
Blereau et al. (2020)	Garnet bearing anorthosite (ROG14/8, at the contact)	2695.65	216.343		36.4865		12.4601
Blereau et al. (2020)	Garnet bearing anorthosite (ROG14/8, at the contact)	1927.95	167.59		20.2703		11.504
Blereau et al. (2020)	Garnet bearing anorthosite (ROG14/8, at the contact)	2022.36	139.612		12.8378		14.4856
Blereau et al. (2020)	Garnet bearing anorthosite (ROG14/8, at the contact)	3621.12	529.086		113.514		6.8441
Blereau et al. (2020)	Garnet bearing anorthosite (ROG14/8, at the contact)	1120.5	95.5679		8.85135		11.7246
Blereau et al. (2020)	Garnet bearing anorthosite (ROG14/8, at the contact)	3962.73	493.075		79.0541		8.03678
Blereau et al. (2020)	Garnet bearing anorthosite (ROG14/8, at the contact)	1397.52	193.906		18.9189		7.20719
Blereau et al. (2020)	Garnet bearing anorthosite (ROG14/8, at the contact)	1697.52	134.349		13.5135		12.6351
Blereau et al. (2020)	Garnet bearing anorthosite (ROG14/8, at the contact)	1428.57	98.338		14.8649		14.5272
Blereau et al. (2020)	Garnet bearing anorthosite (ROG14/8, at the contact)	2428.57	329.64		25.6757		7.36735
Blereau et al. (2020)	Garnet bearing anorthosite (ROG14/8, at the contact)	1055.9	192.521		23.6486		5.48461
Kotokvá et al. (2016)	Garnet-clinopyroxene UHP rock (Bohemian Massif)	37.7019		8.35237				4.51391
Kotokvá et al. (2016)	Garnet-clinopyroxene UHP rock (Bohemian Massif)	46.1491		14.5024				3.18216
Kotokvá et al. (2016)	Garnet-clinopyroxene UHP rock (Bohemian Massif)	51.9876		15.0245				3.46019
Kotokvá et al. (2016)	Garnet-clinopyroxene UHP rock (Bohemian Massif)	110.124		7.73246				14.2418
Kotokvá et al. (2016)	Garnet-clinopyroxene UHP rock (Bohemian Massif)	146.087		6.81892				21.4238
Kotokvá et al. (2016)	Garnet-clinopyroxene UHP rock (Bohemian Massif)	45.4658		4.77977				9.51214
Kotokvá et al. (2016)	Garnet-clinopyroxene UHP rock (Bohemian Massif)	52.4224		9.55954				5.48377
Kotokvá et al. (2016)	Garnet-clinopyroxene UHP rock (Bohemian Massif)	733.851		18.5644				39.5299
Kotokvá et al. (2016)	Garnet-clinopyroxene UHP rock (Bohemian Massif)	40.8696		7.37357				5.54271
Kotokvá et al. (2016)	Garnet-clinopyroxene UHP rock (Bohemian Massif)	104.845		21.0604				4.9783
Kotokvá et al. (2016)	Garnet-clinopyroxene UHP rock (Bohemian Massif)	41.7391		7.17781				5.81502
Kotokvá et al. (2016)	Garnet-clinopyroxene UHP rock (Bohemian Massif)	73.2919		10.1305				7.23477
Kotokvá et al. (2016)	Garnet-clinopyroxene UHP rock (Bohemian Massif)	68.5714		5.59543				12.2549
Kotokvá et al. (2016)	Garnet-clinopyroxene UHP rock (Bohemian Massif)	70.6211		4.92659				14.3347
Kotokvá et al. (2016)	Garnet-clinopyroxene UHP rock (Bohemian Massif)	76.9565		7.94454				9.68672
Kotokvá et al. (2016)	Garnet-clinopyroxene UHP rock (Bohemian Massif)	37.5776		11.2398				3.34326
Kotokvá et al. (2016)	Garnet-clinopyroxene UHP rock (Bohemian Massif)	72.2981		10.6525				6.78695
Kotokvá et al. (2016)	Garnet-clinopyroxene UHP rock (Bohemian Massif)	33.2298		7.42251				4.4769
Kotokvá et al. (2016)	Garnet-clinopyroxene UHP rock (Bohemian Massif)	16.1491		6.52529				2.47484
Kotokvá et al. (2016)	Garnet-clinopyroxene UHP rock (Bohemian Massif)	76.2733		9.60848				7.93812
Kotokvá et al. (2016)	Garnet-clinopyroxene UHP rock (Bohemian Massif)	26.3975		6.99837				3.77195
Kotokvá et al. (2016)	Garnet-clinopyroxene UHP rock (Bohemian Massif)	57.205		9.85318				5.80574
Kotokvá et al. (2016)	Garnet-clinopyroxene UHP rock (Bohemian Massif)	75.2174		8.30343				9.0586
Kotokvá et al. (2016)	Garnet-clinopyroxene UHP rock (Bohemian Massif)	728.075		11.1746				65.1547
Kotokvá et al. (2016)	Garnet-clinopyroxene UHP rock (Bohemian Massif)	185.404		11.0114				16.8374
Kotokvá et al. (2016)	Garnet-clinopyroxene UHP rock (Bohemian Massif)	368.758		7.35726				50.1216
Kotokvá et al. (2016)	Garnet-clinopyroxene UHP rock (Bohemian Massif)	81.3665		9.80424				8.29911
Kotokvá et al. (2016)	Garnet-clinopyroxene UHP rock (Bohemian Massif)	142.919		8.35237				17.1112
Kotokvá et al. (2016)	Garnet-clinopyroxene UHP rock (Bohemian Massif)	59.2547		5.677				10.4377
Kotokvá et al. (2016)	Garnet-clinopyroxene UHP rock (Bohemian Massif)	50.2484		6.49266				7.73927
Kotokvá et al. (2016)	Garnet-clinopyroxene UHP rock (Bohemian Massif)	119.689		10.4568				11.4461
Kotokvá et al. (2016)	Garnet-clinopyroxene UHP rock (Bohemian Massif)	118.634		10.0326				11.8248
Kotokvá et al. (2016)	Garnet-clinopyroxene UHP rock (Bohemian Massif)	118.323		8.30343				14.2499
Kotokvá et al. (2016)	Garnet-clinopyroxene UHP rock (Bohemian Massif)	54.8447		4.55139				12.0501
Kotokvá et al. (2016)	Garnet-clinopyroxene UHP rock (Bohemian Massif)	85.8385		9.42904				9.10363
Kotokvá et al. (2016)	Garnet-clinopyroxene UHP rock (Bohemian Massif)	41.1801		16.0685				2.56278
Kotokvá et al. (2016)	Garnet-clinopyroxene UHP rock (Bohemian Massif)	27.764		10.1305				2.74063
Kotokvá et al. (2016)	Garnet-clinopyroxene UHP rock (Bohemian Massif)	32.4224		11.5171				2.81514
Gao et al. (2011)	UHP eclogite Dabie Orogen	23.8509	14.2936	4.92659	1.82432	0.700219	1.66864	4.84127	2.60536
Gao et al. (2011)	UHP eclogite Dabie Orogen	36.9565	21.4681	9.77162	7.63514	1.57549	1.72146	3.78203	4.84619
Gao et al. (2011)	UHP eclogite Dabie Orogen	32.2981	15.0416	4.323	1.82432	0.547046	2.14726	7.47123	3.33486
Gao et al. (2011)	UHP eclogite Dabie Orogen	17.6398	10.4432	6.60685	4.39189	0.875274	1.68911	2.66992	5.01774
Gao et al. (2011)	UHP eclogite Dabie Orogen	22.6708	12.0222	4.79608	3.51351	0.284464	1.88575	4.72694	12.3514
Gao et al. (2011)	UHP eclogite Dabie Orogen	32.1118	20.3601	6.11746	4.05405	0.503282	1.57719	5.24921	8.05523
Gao et al. (2011)	UHP eclogite Dabie Orogen	31.9876	19.2798	6.39478	4.93243	0.525164	1.65913	5.00214	9.39217
Gao et al. (2011)	UHP eclogite Dabie Orogen	20.3106	11.6343	6.2969	2.56757	0.59081	1.74574	3.22549	4.34585
Gao et al. (2011)	UHP eclogite Dabie Orogen	29.9379	21.6898	6.59054	4.32432	0.547046	1.38028	4.54256	7.90486
Gao et al. (2011)	UHP eclogite Dabie Orogen	25.0311	14.1828	5.02447	2.7027	0.415755	1.76488	4.98183	6.50071
Gao et al. (2011)	UHP eclogite Dabie Orogen	22.1118	12.1053	6.36215	3.78378	0.83151	1.82663	3.47552	4.5505
Gao et al. (2011)	UHP eclogite Dabie Orogen	18.1988	12.0499	4.77977	3.04054	0.4814	1.51029	3.80745	6.31603
Gao et al. (2011)	UHP eclogite Dabie Orogen	19.0683	11.662	4.29038	2.09459	0.568928	1.63507	4.44444	3.68165
Gao et al. (2011)	UHP eclogite Dabie Orogen	23.2298	14.6814	4.43719	3.64865	0.371991	1.58226	5.23525	9.80843
Gao et al. (2011)	UHP eclogite Dabie Orogen	15.3416	9.50139	4.35563	2.09459	0.393873	1.61467	3.52225	5.31794
Gao et al. (2011)	UHP eclogite Dabie Orogen	33.6025	15.5125	5.48124	3.24324	0.262582	2.16616	6.13045	12.3514
Gao et al. (2011)	UHP eclogite Dabie Orogen	12.5466	8.42105	3.49103	1.60811	0.2407	1.48991	3.59395	6.68096
Gao et al. (2011)	UHP eclogite Dabie Orogen	24.2857	14.9307	6.5416	5.47297	2.18818	1.62656	3.7125	2.50115
Gao et al. (2011)	UHP eclogite Dabie Orogen	23.2298	21.2742	21.3703	11.9595	2.6477	1.09192	1.08701	4.51692
Gao et al. (2011)	UHP eclogite Dabie Orogen	15.2174	9.55679	4.33931	2.56757	0.315098	1.59231	3.50686	8.14846

## Sheet: WR C1 Lit
CITATIONS	SAMPLE NAME	ROCK NAME	ROCK TYPE	SIO2(WT%)	TIO2(WT%)	B2O3(WT%)	AL2O3(WT%)	CR2O3(WT%)	FE2O3(WT%)	FEO(WT%)	FEOT(WT%)	CAO(WT%)	MGO(WT%)	MNO(WT%)	NIO(WT%)	K2O(WT%)	NA2O(WT%)	P2O5(WT%)	H2O(WT%)	H2OP(WT%)	H2OM(WT%)	H2OT(WT%)	CO2(WT%)	CO1(WT%)	F(WT%)	CL(WT%)	CL2(WT%)	OH(WT%)	CH4(WT%)	SO2(WT%)	SO3(WT%)	SO4(WT%)	S(WT%)	LOI(WT%)	VOLATILES(WT%)	O(WT%)	OTHERS(WT%)	HE(CCM/G)	HE(CCMSTP/G)	HE3(CCMSTP/G)	HE3(AT/G)	HE4(CCM/G)	HE4(CCMSTP/G)	HE4(AT/G)	HE4(MOLE/G)	HE4(NCC/G)	HE(NCC/G)	LI(PPM)	BE(PPM)
Roverato et al. (2019)	NP-093	Volcaniclastic	VOL	60.706	0.814643		15.5084				5.73268	4.61631	3.25857	0.110631		4.69677	2.80599	0.352006
Alves et al. (2010)	SK172		VOL	60.7589	0.609086		15.996				7.10934	5.19221	3.14528	0.109835		3.00549	3.43485	0.0998502
Fraga et al. (2010)	HG-16B	Monzogranite	VOL	61.2923	0.892947		16.5647				5.71887	4.6353	1.86616	0.100331		3.39119	3.80255	0.431424
Lamarao et al. (2002)	106a	Trachyte	VOL	61.3534	0.411028		18.8471				2.98747	1.60401	0.952381	0.100251		5.81454	6.21554	0.160401
Vasquez et al. (2017)	EY-111A	Andesite	VOL	61.478	1.12393		14.4321				9.10086	3.47126	1.06425	0.159141		4.75433	3.60056	0.34812
Vasquez et al. (2017)	EY-67	Ignimbrite	VOL	61.5438	0.675541		17.723				5.4242	4.02345	1.68885	0.0993443		3.54659	4.1824	0.168885
Vasquez et al. (2017)	CE-21	Andesite	VOL	61.6612	0.697976		17.4693				4.30751	3.20072	1.28627	0.0897398		4.16791	5.35447	0.229335
Alves et al. (2010)	CAR034C	-	VOL	61.9416	0.565813		15.3762				6.36291	3.87135	3.92098	0.0893389		3.95076	2.432	0.218384
Silva et al. (2019)	LT-08		VOL	62.3005	0.963565		15.2866				7.568	4.15537	1.63605	0.130483		3.13159	4.055	0.311151
Vasquez et al. (2017)	CE-41	Ignimbrite	VOL	62.576	0.725917		15.8328				5.19914	2.4328	1.95213	0.0882872		5.04218	4.56151	0.235433
Roverato et al. (2019)	NP-094	Volcaniclastic	VOL	62.7865	0.894652		16.4455				4.99598	3.04584	1.68878	0.0904704		5.89063	3.12626	0.392039
Vasquez et al. (2017)	CE-236	Quartz monzonite	VOL	63.0868	0.502959		17.5049				4.30966	4.08284	1.31164	0.0887574		3.14596	4.94083	0.157791
Fraga et al. (2010)	HG-124B	Granodiorite	VOL	63.5353	0.640961		15.1027				5.63846	4.52679	2.61392	0.10015		3.32499	3.28493	0.230346
Roverato et al. (2019)	NP-114	Rhyolite	VOL	63.5965	0.73764		17.9326				3.28947	1.53509	0.697767	0.0498405		5.49242	5.00399	0.219298
Fraga et al. (2010)	HG-78	Monzogranite	VOL	63.6883	0.631769		17.0979				4.06137	4.10148	1.34376	0.100281		3.55997	4.30205	0.31087
Fraga et al. (2010)	MF-135	Granodiorite	VOL	63.732	0.590946		14.7236				5.59896	3.94631	3.75601	0.110176		3.3754	3.33534	0.200321
Vasquez et al. (2017)	MV-30A	Ignimbrite	VOL	64.0964	0.707312		17.1648				4.16418	1.843	1.20542	0.069735		6.30604	3.69596	0.13947
Vasquez et al. (2017)	MV-22C	Monzogranite	VOL	64.4323	0.517928		16.3247				5.22908	3.59562	1.23506	0.109562		4.05378	3.91434	0.109562
Vasquez et al. (2017)	EY-42	Monzogranite	VOL	64.6807	0.520302		15.9661				4.70312	3.14222	1.60171	0.091818		4.37666	3.98898	0.132626
Fraga et al. (2010)	HG-01B	Tonalite	VOL	64.8209	0.631959		16.3407				4.46384	3.53095	1.97613	0.0501555		2.27706	4.30334	0.190591
Lamarão et al. (2002)	103	Quartz monzonite	VOL	64.8437	0.432291		17.8948				3.08636	2.81492	0.884689	0.070373		4.42344	4.72504	0.180959
Lamarao et al. (2002)	107	Trachyte	VOL	64.9077	0.541734		16.553				4.05297	2.90931	1.20385	0.140449		4.41413	4.11316	0.19061
Silva et al. (2019)	LT-19		VOL	65.0476	0.600901		15.6234				4.82724	2.84427	1.332	0.0901352		4.42664	4.667	0.230346
Vasquez et al. (2017)	CE-234	Quartz syenite	VOL	65.0867	0.544574		16.5894				2.76321	2.34974	0.968132	0.131101		3.88261	5.09278	0.181525
Vasquez et al. (2017)	MV-01	Monzogranite	VOL	65.1328	0.519066		15.8415				4.42204	3.13436	1.00819	0.109802		4.43202	3.80315	0.109802
Fraga et al. (2010)	MF-100	Monzogranite	VOL	65.4004	0.400922		17.3299				3.16728	3.68848	1.12258	0.0801844		2.98687	4.86118	0.260599
Fraga et al. (2010)	HG-89	Granodiorite	VOL	65.6585	0.801202		14.7321				5.89885	3.54532	1.75263	0.12018		2.90436	3.64547	0.240361
Fraga et al. (2010)	HG-66A	Monzogranite	VOL	65.6948	0.531009		16.0104				3.74712	3.12594	1.34255	0.10019		4.05771	4.23805	0.250476
Roverato et al. (2019)	NP-039B	Rhyolite	VOL	65.7672	0.865888		16.7237				3.29239	2.08417	0.513492	0.0906162		3.90656	5.02416	0.221506
Fraga et al. (2010)	LM-91	Monzogranite	VOL	66.2487	0.541625		15.7573				3.77131	3.20963	1.42427	0.0902708		3.78134	3.95186	0.210632
Vasquez et al. (2017)	EY-101	Monzogranite	VOL	66.259	0.468766		15.3368				4.72842	3.25079	1.10058	0.0917151		3.82146	3.48517	0.132477
Alves et al. (2010)	CAR003A	Quartz Latite	VOL	66.2943	0.462963		15.9521				3.99557	2.27456	0.875604	0.0503221		4.22705	4.91143	0.150966
Vasquez et al. (2017)	MV-42	Quartz monzonite	VOL	66.3141	0.513986		16.3191				5.28813	1.90768	0.810517	0.0988435		5.37709	4.75437	0.128497
Fraga et al. (2010)	HG-206	Dacite	VOL	66.6466	0.521774		16.1449				3.3815	1.99679	0.712422	0.160546		4.71603	4.42505	0.190648
Alves et al. (2010)	GMR050		VOL	66.7895	0.358494		16.0426				4.19239	2.91775	1.15515	0.0896236		3.58494	4.46126	0.129456
Alves et al. (2010)	GMR030	Dacite	VOL	66.8695	0.588587		15.7821				3.86073	3.01277	0.957702	0.0498803		3.65124	4.33958	0.0598563
Fraga et al. (2010)	MF-162	Granodiorite	VOL	66.8739	0.370965		17.1446				2.8073	3.24845	1.11289	0.0701825		3.63946	4.14077	0.180469
Fraga et al. (2010)	HG-01A	Granodiorite	VOL	66.9107	0.461384		16.5396				3.2999	3.36008	1.40421	0.0802407		2.45737	4.44333	0.230692
Vasquez et al. (2017)	CE-166	Ignimbrite	VOL	66.9528	0.522992		16.1535				4.05565	3.05901	0.0690744	0.0690744		4.92402	3.41425	0.128281
Vasquez et al. (2017)	CE-111	Ignimbrite	VOL	67.021	0.462553		15.2347				3.72995	2.40134	1.1613	0.0984155		4.55664	4.14329	0.108257
Silva et al. (2019)	SS-29	Andesite	VOL	67.1256	0.465728		14.3971				5.33563	1.75154	1.06308	0.0303736		2.90574	4.7889	0.404981
Vasquez et al. (2017)	EY-105	Ignimbrite	VOL	67.2307	0.468861		15.3399				4.58669	1.73275	0.88676	0.0815411		4.24014	3.84263	0.112119
Bezerra (2010)	ST-02	Rhyodacite	VOL	67.2925	0.565314		13.1637				6.10741	1.34262	0.181708	0.211993		6.17807	3.81587	0.100949
Roverato et al. (2019)	Np411c	Ignimbrite	VOL	67.3227	0.730445		15.7959				3.69281	1.51162	0.913057	0.0710155		3.78411	4.6363	0.223192
Fraga et al. (2010)	MF-92	Monzogranite	VOL	67.4214	0.500902		15.6381				2.90523	2.35424	1.16209	0.0801443		4.73853	3.84692	0.250451
Vasquez et al. (2017)	CE-135	Ignimbrite	VOL	67.5472	0.435342		16.2066				3.13644	1.55338	0.494707	0.0890472		5.60997	4.59088	0.0692589
Lamarão et al. (2002)	32	Quartz monzonite	VOL	67.6045	0.506022		16.1927				2.73252	1.82168	0.627467	0.070843		5.26263	4.55419	0.121445
Vasquez et al. (2017)	MV-03	Syenogranite	VOL	67.6312	0.45899		15.5957				3.24287	1.0477	0.159649	0.0798244		5.89703	4.11096	0.0498902
Vasquez et al. (2017)	EY-66	Quartz Latite	VOL	67.6582	0.459173		15.9313				3.32402	2.38571	0.788581	0.0798563		4.35217	4.46197	0.0798563
Vasquez et al. (2017)	MV-91	Monzogranite	VOL	67.6965	0.402536		15.6687				3.45175	2.43534	0.996277	0.0805072		4.56878	4.25682	0.120761
Fraga et al. (2010)	MF-73	Dacite	VOL	67.6989	0.561235		14.8827				3.0467	2.17478	0.811786	0.120265		3.85849	4.46983	0.210463
Vasquez et al. (2017)	CE-117	Ignimbrite	VOL	67.714	0.462917		15.099				3.65409	2.47218	1.06373	0.0984931		4.57993	3.97912	0.0984931
Vasquez et al. (2017)	EY-109	Ignimbrite	VOL	67.7855	0.453583		15.5529				3.30612	1.46155	1.04828	0.080637		4.67695	4.4048	0.0705574
Vasquez et al. (2017)	CE-151	Quartz monzonite	VOL	67.8878	0.439209		15.542				3.39389	1.70693	0.0898383	0.0898383		5.61988	4.79138	0.0798563
Fraga et al. (2010)	HG-69	Monzogranite	VOL	67.9756	0.550937		14.5648				3.6462	2.04347	1.21206	0.0901533		4.43754	4.16708	0.200341
Lamarão et al. (2002)	27a	Monzogranite	VOL	67.9972	0.391134		16.2471				2.80814	2.30669	0.812356	0.0601745		4.21222	4.4128	0.140407
Bezerra (2010)	ST-10	Rhyodacite	VOL	68.06	0.584206		13.1547				6.36583	1.84327	0.302176	0.181305		4.80459	4.2506	0.141015
Fraga et al. (2010)	MF-193	Monzogranite	VOL	68.109	0.520833		15.004				3.39543	1.84295	1.0617	0.0801282		4.02644	3.88622	0.170272
Alves et al. (2010)	AS47		VOL	68.1644	0.47193		13.8236				4.7193	2.93973	1.75991	0.0688231		4.10972	3.1757	0.245797
Vasquez et al. (2017)	EY-22B	Granodiorite	VOL	68.189	0.367355		15.4786				3.40548	2.20413	0.873709	0.0694996		4.8749	4.02105	0.129071
Alves et al. (2010)	SK169A		VOL	68.1954	0.486401		14.2247				4.26841	2.47171	1.51876	0.0595593		4.51658	3.37502	0.228311
Alves et al. (2010)	CAR034B	-	VOL	68.2321	0.324577		15.4884				4.19921	2.32275	1.05487	0.10143		3.5602	3.76306	0.142002
Vasquez et al. (2017)	MV-84	Monzogranite	VOL	68.3132	0.365149		15.4985				3.45877	2.31261	0.912871	0.0811441		4.62522	4.13835	0.10143
Alves et al. (2010)	GMR020	-	VOL	68.3559	0.514699		15.5201				3.16738	2.27655	0.603781	0.0593883		3.97902	4.32545	0.118777
Silva et al. (2019)	SS-75B		VOL	68.4848	0.492271		15.221				4.27292	1.87063	0.531653	0.127991		4.15477	4.37137	0.0984543
Roverato et al. (2019)	NP – 084A*	Ignimbrite	VOL	68.6235	0.483335		15.5372				2.03403	0.986809	0.543752	0.0906253		5.66912	4.59168	0.0906253
Fraga et al. (2010)	HG-159A	rhyolite	VOL	68.688	0.430991		15.9667				2.36544	2.50576	0.631452	0.0400922		4.51037	3.67846	0.0801844
Lamarao et al. (2002)	62a	Trachyte	VOL	68.7783	0.442433		15.7868				2.53394	2.31272	0.573152	0.0502765		4.32378	4.42433	0.0904977
Fraga et al. (2010)	LM- 226B	Monzogranite	VOL	68.7863	0.410575		14.8408				3.11436	1.92269	1.12157	0.0600841		4.52634	3.73523	0.180252
Lamarao et al. (2002)	92a	Trachyte	VOL	68.8333	0.363343		15.7449				2.06904	0.867985	0.595478	0.0504643		5.55107	5.34921	0.0807428
Fraga et al. (2010)	MF-124	Monzogranite	VOL	68.8626	0.410493		15.3684				2.78334	3.13376	1.12135	0.0700841		3.55427	3.71446	0.170204
Fraga et al. (2010)	MF-160	Granodiorite	VOL	68.8746	0.591242		15.1518				2.87604	1.99419	1.02215	0.0400842		4.13869	3.78795	0.120253
Fraga et al. (2010)	HG-47C	Monzogranite	VOL	68.8827	0.410493		14.7277				2.97357	2.57309	1.12135	0.0800961		3.99479	3.75451	0.180216
Fraga et al. (2010)	MF- 191C	Monzogranite	VOL	68.9303	0.510817		15.9555				2.19351	2.02324	0.651042	0.110176		4.54728	4.30689	0.170272
Silva et al. (2019)	SS-60		VOL	68.973	0.492805		14.449				4.07057	1.98108	0.75892	0.0689927		4.55352	3.75517	0.118273
Alves et al. (2010)	GMR015B	Syenogranite	VOL	69.0297	0.455446		15.1782				3.0495	2.0297	0.683168	0.049505		4.38614	4.53465	0.00990099
Fraga et al. (2010)	LM-25	Monzogranite	VOL	69.324	0.500751		14.5118				3.10466	1.68252	0.861292	0.110165		4.23635	4.11617	0.14021
Lamarão et al. (2002)	28	Monzogranite	VOL	69.3368	0.372346		15.397				2.70705	2.01268	0.835262	0.0704438		4.32726	4.02536	0.110697
Vasquez et al. (2017)	CE-157	Ignimbrite	VOL	69.3777	0.424328		15.0232				3.17236	2.42473	0.0606183	0.0606183		4.19277	4.42514	0.0707214
Lamarao et al. (2002)	98	Rhyolite	VOL	69.4556	0.370296		16.3131				2.24179	1.20096	0.370296	0.060048		4.80384	4.30344	0.0900721
Alves et al. (2010)	SK150		VOL	69.5821	0.407747		14.4648				3.36391	2.30377	1.04995	0.0917431		4.11825	4.04689	#VALUE!
Alves et al. (2010)	GMR051		VOL	69.6065	0.524723		14.5913				3.24924	2.1998	1.02926	0.0706357		4.12714	3.83451	0.12109
Alves et al. (2010)	CAR044		VOL	69.6396	0.33033		15.4855				3.29329	2.49249	0.860861	0.0700701		3.53353	3.64364	0.01001
Lamarao et al. (2002)	93a	Rhyolite	VOL	69.6582	0.329802		15.9904				1.96882	0.89946	0.439736	0.079952		4.997	4.79712	0.079952
Vasquez et al. (2017)	FH-26	Ignimbrite	VOL	69.7637	0.555443		13.9669				4.50414	2.61563	1.11089	0.10099		2.71662	3.58513	0.171682
Roverato et al. (2019)	NP-180	Ignimbrite	VOL	69.7719	0.440264		15.2091				2.03122	0.880528	0.360216	0.090054		5.64339	4.4927	0.070042
Alves et al. (2010)	AS123		VOL	70.0278	0.308274		14.996				3.2319	2.16786	0.785601	0.0696102		3.60979	4.33572	0.109387
Bezerra (2010)	STM-3A	rhyolite	VOL	70.0658	0.344304		15.1696				2.93671	2.16709	0.891139	0.0607595		4.36456	3.90886	0.0911392
Alves et al. (2010)	SK192		VOL	70.0936	0.348675		14.3754				3.56645	2.7097	0.996214	0.0597729		4.04463	3.3672	0.149432
Fraga et al. (2010)	MF-10A	Rhyolite	VOL	70.1364	0.391095		14.8716				2.2864	1.44404	0.541516	0.0701966		4.88367	4.16165	0.110309
Vasquez et al. (2017)	CE-106	Ignimbrite	VOL	70.2673	0.40044		14.0555				3.19351	1.87206	0.870958	0.120132		4.75523	3.79417	0.0800881
Vasquez et al. (2017)	CE-180	Quartz monzonite	VOL	70.2838	0.422272		13.8761				4.38967	2.53363	0.716881	0.0589217		4.31111	3.54512	0.108023
Brooks et al. (1995)	IC-005	Ryholite	VOL	70.3007	0.492809		14.9854				3.0172	0.130745	0.321834	0.120688		5.69245	3.82178	0.0804586
Silva et al. (2019)	SS-09		VOL	70.3509	0.423558		14.0783				3.64058	2.22872	0.615167	0.070593		4.09439	3.98346	0.161355
Roverato et al. (2019)	NP-CO67*	Ignimbrite	VOL	70.7534	0.39968		14.7482				1.52878	0.909273	0.34972	0.0899281		5.70544	4.41647	0.069944
Roverato et al. (2019)	Np406	Rhyolite	VOL	70.7666	0.456297		14.926				1.80491	0.770635	0.304198	0.0506997		5.64794	3.92415	0.0709795
Reis & Fraga (1996)	SR-172A	Dacite	VOL	70.8325	0.498677		15.6727				3.05312	3.25667	0.742927	0.17301		2.64604	2.95135	0.17301
Brooks et al. (1995)	IC-007	Crystal tuff	VOL	70.8733	0.484604		13.6295				3.37203	0.787481	0.302877	0.121151		4.99748	3.68501	0.111055
Vasquez et al. (2017)	CE-162A	Ignimbrite	VOL	70.9303	0.463663		14.9582				2.04616	0.352787	0.0403185	0.0403185		6.15865	4.53583	0.0503981
Roverato et al. (2019)	NP-178B	Ignimbrite	VOL	70.9807	0.390664		14.6449				1.57267	0.881499	0.290494	0.0701192		5.1187	4.708	0.0601022
Roverato et al. (2019)	NP - 080C	Ignimbrite	VOL	71.013	0.401204		14.5637				1.59478	0.631896	0.310933	0.0702106		5.78736	4.08225	0.0601805
Vasquez et al. (2017)	CE-104	Ignimbrite	VOL	71.0952	0.359066		13.6146				3.20168	1.62577	0.797925	0.0797925		4.79753	3.57072	0.0997407
Brooks et al. (1995)	IC-025	Crystal tuff	VOL	71.1183	0.464693		14.5469				2.28306	1.11122	0.464693	0.0707142		5.12173	4.18224	0.0808162
Alves et al. (2010)	GMR047	:	VOL	71.1272	0.333562		15.2458				2.55077	1.31463	0.480722	0.0882959		4.54233	3.78691	0.0490533
Roverato et al. (2019)	NP-184	Ignimbrite	VOL	71.2179	0.371188		14.5867				1.75562	0.682183	0.300963	0.0802568		4.88563	4.98596	0.0601926
Fraga et al. (2010)	MF-110A	Rhyolite	VOL	71.3498	0.290814		14.3				2.31649	1.5343	0.5716	0.0401123		3.86081	4.04132	0.0902527
Lamarao et al. (2002)	101	Rhyolite	VOL	71.364	0.371374		15.6579				1.49553	0.682525	0.521931	0.0200743		2.91077	5.6208	0.07026
Roverato et al. (2019)	NP-183A	Ignimbrite	VOL	71.4357	0.411069		14.6882				1.57409	0.56146	0.240626	0.0902346		5.58452	4.55183	0.0501303
Alves et al. (2010)	GMR019		VOL	71.4426	0.334119		14.2197				2.43711	1.62146	0.520833	0.0393082		4.71698	3.91116	0.196541
Bezerra (2010)	ST-4	Rhyolite	VOL	71.4575	0.394737		12.3482				4.86842	1.2247	0.131579	0.566802		4.8583	3.83603	0.0708502
Fraga et al. (2010)	LM- 129C	Monzogranite	VOL	71.5058	0.24012		14.9175				1.87094	1.44072	0.52026	0.06003		4.85243	3.92196	0.070035
Vasquez et al. (2017)	CE-109	Ignimbrite	VOL	71.5227	0.354122		13.614				2.97069	1.69191	0.65906	0.068857		4.86917	3.7773	0.0786937
Alves et al. (2010)	CAR001	-	VOL	71.5568	0.35517		14.2364				2.72297	1.24309	0.374901	0.0394633		4.87372	4.16338	0.00986582
Alves et al. (2010)	AS125		VOL	71.6944	0.437767		13.7598				3.26336	1.3531	0.53726	0.0497463		5.60143	2.94498	0.119391
Silva et al. (2019)	LT-10		VOL	71.697	0.252525		14.5859				2.24242	2.10101	0.424242	0.0606061		4.43434	4.0101	0.020202
Fraga et al. (2010)	LM-79	Alkali-feldspar granite	VOL	71.7134	0.561122		14.1082				2.43487	0.661323	0.160321	0.0901804		5.82164	3.91784	0.0601202
Silva et al. (2019)	SS-10		VOL	71.7548	0.243581		14.1277				2.38506	1.71521	0.456714	0.0405968		4.90206	3.84654	0.111641
Lamarao et al. (2002)	115	Rhyolite	VOL	71.8503	0.350245		14.7103				1.89132	1.20084	0.250175	0.050035		4.80336	4.20294	0.050035
Alves et al. (2010)	GMR014		VOL	71.8694	0.346192		13.7685				2.69041	1.4639	0.642928	0.049456		4.68843	3.86746	0.16815
Roverato et al. (2019)	NP-179	Ignimbrite	VOL	71.8831	0.3667		14.3112				1.6551	0.644202	0.297324	0.0891972		5.51041	4.34093	0.0594648
Lamarão et al. (2002)	73a	Monzogranite	VOL	71.8876	0.261044		14.759				1.76707	1.40562	0.461847	0.0502008		4.91968	4.01606	0.0803213
Alves et al. (2010)	GMR018		VOL	71.8951	0.326571		13.8644				2.5235	1.53389	0.534389	0.0395844		4.8194	3.85948	0.00989609
Lamarão et al. (2002)	68a	Leucomonzogranite	VOL	71.996	0.268123		14.5978				1.63853	0.983118	0.327706	0.0595829		4.76663	4.27011	0.0595829
Roverato et al. (2019)	NP-272A	Rhyolite	VOL	72.0304	0.496203		14.6228				2.5519	1.58987	0.516456	0.0607595		2.34937	4.32405	0.0607595
Roverato et al. (2019)	NP – 079*	Volcaniclastic	VOL	72.0739	0.341297		14.214				1.41538	1.04397	0.321221	0.0401526		5.75186	3.7643	0.0401526
Fraga et al. (2010)	HG-68	Alkali-feldspar granite	VOL	72.1689	0.30012		14.906				1.71068	0.220088	0.030012	0.040016		5.17207	4.98199	0.030012
Brooks et al. (1995)	IC-004	Ryholite	VOL	72.2273	0.413015		14.2037				2.2061	0.453309	0.271985	0.0906618		5.23824	3.64662	0.0503677
Brooks et al. (1995)	IC-006	Crystal tuff	VOL	72.3631	0.442834		14.7947				1.87198	0.0905797	0.402576	0.0201288		5.60588	2.84823	0.0805153
Fraga et al. (2010)	HG-57	Alkali-feldspar granite	VOL	72.3668	0.2503		14.5875				1.30156	0.400481	0.020024	0.0400481		5.03604	5.06608	0.010012
Roverato et al. (2019)	NP - 156B*	Ignimbrite	VOL	72.3936	0.364041		14.4302				1.4056	0.505612	0.192133	0.040449		5.66286	3.67075	0.040449
Roverato et al. (2019)	NP – 101*	Ignimbrite	VOL	72.4955	0.321221		14.3345				1.34511	0.592251	0.250954	0.0401526		5.62136	4.13572	0.0401526
Bezerra (2010)	STM-6	Rhyolite	VOL	72.4975	0.364004		13.0435				4.03438	0.758342	0.0808898	0.111223		4.57027	4.46916	0.0505561
Roverato et al. (2019)	Np380b	Ignimbrite	VOL	72.5264	0.351582		14.3044				1.48669	0.944249	0.291311	0.050226		5.34405	4.32948	0.050226
Silva et al. (2019)	SS-85		VOL	72.5423	0.270568		13.8591				2.17457	1.43301	0.370779	0.0400842		4.83014	3.64766	0.0601263
Vasquez et al. (2017)	CE-153	Syenogranite	VOL	72.6573	0.25974		13.9061				4.65534	0.649351	0.20979	0.04995		5.08492	4.28571	0.04995
Reis & Fraga (1996)	SR-206B	rhyolite	VOL	72.6644	0.335844		14.9603				1.93365	2.54427	0.722573	0.142479		3.35844	3.25667	0.0814166
Brooks et al. (1995)	IC-028	Crystal tuff	VOL	72.861	0.382949		13.9071				2.0256	0.775975	0.372871	0.0705432		5.07911	3.97057	0.0604656
Lamarão et al. (2002)	74	Leucomonzogranite	VOL	73.1269	0.23976		14.2857				1.35864	0.909091	0.27972	0.04995		5.09491	4.3956	0.04995
Roverato et al. (2019)	NP-073	Rhyolite	VOL	73.1271	0.311307		13.8984				1.29544	0.893754	0.281181	0.0401687		5.73408	3.62523	0.0401687
Alves et al. (2010)	SK192A		VOL	73.2364	0.127726		13.7453				1.63097	1.06111	0.265278	0.0294753		5.99332	3.46826	0.157202
Alves et al. (2010)	GMR021		VOL	73.3254	0.307631		13.4663				2.32212	1.02213	0.416791	0.0396944		5.01141	3.86028	0.00992359
Vasquez et al. (2017)	MV-27	Ignimbrite	VOL	73.3743	0.231528		14.1031				1.86229	0.291927	0.181196	0.0503322		5.95933	3.63398	0.0301993
Silva et al. (2019)	SS-15		VOL	73.4092	0.281917		13.2098				2.2654	0.906162	0.26178	0.0402739		4.8228	3.72533	0.0906162
Brooks et al. (1995)	IC-021	Crystal tuff	VOL	73.4583	0.342604		13.7042				1.80371	0.624748	0.312374	0.0806127		4.63523	4.38331	0.0503829
BARBOSA (2020)	FCI2A	Lithic Lapilli Tuff	VOL	73.4929	0.288013		12.4143				2.60205	0.893833	0.585957	0.0496574		5.25375	3.65478	0.0695203
Alves et al. (2010)	CAR047A	-	VOL	73.5233	0.255528		12.8943				3.05651	0.992629	0.285012	0.0687961		4.95332	3.96069	0.00982801
Brooks et al. (1995)	IC-018	Crystal tuff	VOL	73.5516	0.332494		13.4005				1.71285	0.826196	0.372796	0.0604534		5.04786	3.84887	0.0503778
Fraga et al. (2010)	LM-70A	Rhyolite	VOL	73.5828	0.230762		13.8256				1.6053	0.90298	0.230762	0.0401324		5.28745	3.24069	0.0501655
Fraga et al. (2010)	MF- 191A	Syenogranite	VOL	73.64	0.15		14.35				0.93	0.46	0.18	0.05		5.39	4.13	0.03
Vasquez et al. (2017)	MV-89	Monzogranite	VOL	73.8064	0.211076		13.8104				2.52287	0.572922	0.211076	0.100513		4.91507	4.3723	0.0100513
Fraga et al. (2010)	LM-60	Alkali-feldspar granite	VOL	73.8148	0.470094		13.5927				1.70034	0.160032	0.010002	0.010002		6.66133	3.21064	0.020004
Fraga et al. (2010)	MF-84	Alkali-feldspar granite	VOL	73.9387	0.260312		12.9255				2.20264	0.630757	0.110132	0.0700841		5.14618	4.07489	0.0400481
BARBOSA (2020)	FCI5A	Lithic Lapilli Tuff	VOL	73.9645	0.265252		12.2934				2.5301	0.877372	0.571312	0.040808		5.17241	3.5911	0.061212
Roverato et al. (2019)	NP-175A	Ignimbrite	VOL	74.1269	0.240867		13.4484				1.10397	0.501807	0.110397	0.0702529		5.42955	3.79366	0.0200723
Silva et al. (2019)	MR-14	Andesitic ignimbrite	VOL	74.1309	0.325269		12.3501				3.44582	1.19943	0.162635	0.213458		4.33015	3.2222	0.0406587
Vasquez et al. (2017)	CE-59	Ignimbrite	VOL	74.1826	0.19998		13.5086				2.16978	0.139986	0.149985	0.059994		5.64944	3.71963	0.009999
Lamarão et al. (2002)	85	Leucomonzogranite	VOL	74.3338	0.190343		14.1254				1.08195	0.540974	0.0901623	0.0500902		5.00902	4.10739	0.0200361
Fraga et al. (2010)	HG-64	Alkali-feldspar granite	VOL	74.4072	0.170085		13.5568				1.27064	0.350175	0.02001	0.02001		5.01251	4.44222	0.010005
BARBOSA (2020)	FCI12A	Lava flow	VOL	74.4379	0.243063		12.4063				2.30909	0.749443	0.475998	0.0405104		4.88151	3.99028	0.0405104
BARBOSA (2020)	FCI16A	Lithic Lapilli Tuff	VOL	74.5012	0.260704		12.4837				2.28617	0.792139	0.381029	0.0401083		4.39186	4.3317	0.0501354
Fraga et al. (2010)	LM-71B	Alkali-feldspar granite	VOL	74.5349	0.140028		13.3927				1.62032	0.270054	0.020004	0.010002		5.05101	4.55091	0.010002
BARBOSA (2020)	FCI6A	Lithic Lapilli Tuff	VOL	74.589	0.274		12.4822				2.29348	0.801705	0.375482	0.0405927		4.39415	4.33327	0.0507408
BARBOSA (2020)	FCI19A	Eutaxitic Lapilli Tuff	VOL	74.6135	0.259352		12.419				2.28429	0.78803	0.379052	0.0399002		4.37905	4.3591	0.0498753
Roverato et al. (2019)	NP-175B	Rhyolite	VOL	74.8056	0.219342		13.4197				0.957129	0.418744	0.189432	0.0897308		5.37388	3.67896	0.0199402
BARBOSA (2020)	FCI9A	Eutaxitic Lapilli Tuff	VOL	74.9189	0.186806		11.9457				2.14335	0.894701	0.344116	0.0491594		4.4735	4.0704	0.0294956
Lamarão et al. (2002)	35a	Leucomonzogranite	VOL	74.9426	0.189602		13.4717				1.11765	0.648638	0.109769	0.0399162		4.98952	4.09141	0.0199581
BARBOSA (2020)	FCI18A	Eutaxitic Lapilli Tuff	VOL	74.9975	0.189488		11.9677				2.15418	0.897577	0.339084	0.0498654		4.46794	4.05904	0.0398923
[truncated: 98 more columns]

## Sheet: WR C2 Lit
CITATIONS	SAMPLE NAME	SIO2(WT%)	TIO2(WT%)	B2O3(WT%)	AL2O3(WT%)	CR2O3(WT%)	FE2O3(WT%)	FEO(WT%)	FEOT(WT%)	CAO(WT%)	MGO(WT%)	MNO(WT%)	NIO(WT%)	K2O(WT%)	NA2O(WT%)	P2O5(WT%)	H2O(WT%)	H2OP(WT%)	H2OM(WT%)	H2OT(WT%)	CO2(WT%)	CO1(WT%)	F(WT%)	CL(WT%)	CL2(WT%)	OH(WT%)	CH4(WT%)	SO2(WT%)	SO3(WT%)	SO4(WT%)	S(WT%)	LOI(WT%)	VOLATILES(WT%)	O(WT%)	OTHERS(WT%)	HE(CCM/G)	HE(CCMSTP/G)	HE3(CCMSTP/G)	HE3(AT/G)	HE4(CCM/G)	HE4(CCMSTP/G)	HE4(AT/G)	HE4(MOLE/G)	HE4(NCC/G)	HE(NCC/G)	LI(PPM)	BE(PPM)	B(PPM)	C(PPM)
Almeida (2006)	MA-112	60.6705	1.05401		16.0008				5.86228	5.35033	2.5798	0.0903433		3.56354	3.71411	0.612327
Almeida (2006)	MA-053B	61.1562	0.400761		20.0982				2.88548	5.70083	0.901713	0.0500952		2.25428	4.44845	0.300571
Almeida (2006)	MJ-061B	61.4648	0.259429		15.9649				5.51786	5.28837	2.79385	0.239473		3.49232	3.89144	0.548793
Almeida (2006)	MA-121	62.1546	0.683348		17.8274				3.94935	4.68295	1.57773	0.0703447		3.07507	4.97437	0.40197
Almeida (2006)	MJ-134A2	63.6163	0.551876		14.9508				6.8232	3.91331	2.10716	0.230785		3.61228	3.11058	0.17058
Almeida (2006)	MF-142A2	63.9237	0.551932		16.1565				5.63974	3.61264	1.70597	0.160562		3.31159	3.61264	0.180632
Almeida (2006)	SR-13D2	64.0923	0.511535		16.0481				5.51655	3.41023	1.50451	0.180542		4.71414	3.41023	0.150451
Almeida (2006)	MA-144A	65.7265	0.528204		16.3644				3.43831	3.17919	0.976679	0.0597967		4.58441	4.02631	0.318916
Almeida (2006)	MF-129B2	65.8767	0.502109		15.3645				5.06126	3.61518	2.00844	0.0903796		3.71561	3.01265	0.180759
Almeida (2006)	MJ-133A2	66.0775	0.291223		16.3687				4.30809	3.41434	0.954007	0.200844		3.91645	3.51476	0.100422
Almeida (2006)	MA-053A	66.3329	0.620869		15.722				4.00561	3.42479	1.51212	0.0700981		3.84538	3.7152	0.25035
Almeida (2006)	MA-002	68.0606	0.371039		16.1753				2.25632	2.68753	0.601685	0.0501404		4.94384	3.98115	0.160449
Almeida (2006)	MA-150	68.2132	0.369963		16.6983				1.84982	2.53975	0.489951	0.049995		4.42956	4.34957	0.209979
Almeida (2006)	MA-119A	68.4475	0.402455		15.3436				3.02847	3.13915	1.05644	0.0704296		4.33645	3.06872	0.201227
Almeida (2006)	MF-144A2	68.5014	0.391724		15.2672				3.83688	3.01326	1.30575	0.100442		3.51547	3.31458	0.110486
Almeida (2006)	MA-079	68.5825	0.406988		16.0413				2.29303	2.60075	0.675005	0.0496327		4.40739	4.03018	0.218384
Almeida (2006)	MA-276	68.8371	0.388292		15.7407				2.51892	2.17045	0.657109	0.0696933		4.67941	4.15173	0.189168
Almeida (2006)	MA-186A	70.56	0.290494		15.296				1.98337	1.83312	0.490834	0.0601022		5.55945	3.53601	0.0901533
Almeida (2006)	MF-010B	70.949	0.370779		14.5305				3.02636	1.30274	0.681431	0.0701473		5.61178	2.80589	0.140295
Almeida (2006)	MA-147A	71.0732	0.270812		14.654				1.80542	1.27382	0.361083	0.0501505		6.43932	3.31996	0.0501505
Almeida (2006)	MF-006A	71.6146	0.190304		15.1242				1.79287	1.60256	0.310497	0.0701122		4.60737	4.30689	0.0701122
Almeida (2006)	MF-102A	71.7161	0.180216		15.0581				1.38166	1.36163	0.190228	0.0400481		5.73688	3.68442	0.0500601
Almeida (2006)	MA-201A	71.8195	0.300752		14.4862				2.01504	2.16541	0.481203	0.0401003		4.51128	3.61905	0.0601504
Almeida (2006)	MA-088	71.9335	0.328554		14.1776				2.11071	0.906014	0.487853	0.049781		6.42174	2.69813	0.0896057
Almeida (2006)	MF-144B2	74.323	0.290873		14.0421				1.2337	0.441324	0.130391	0.0401204		4.81444	4.01204	0.0300903
Barreto et al. (2014)	LT-31	64.3481	0.802971		16.1899				4.64719	2.05761	0.7026	0.0802971		5.98213	3.79404	0.291077
Barreto et al. (2014)	LT-26	64.8971	0.642248		16.287				4.01405	1.42499	1.34471	0.080281		4.39538	4.97742	0.230808
Barreto et al. (2014)	LT-29	66.0978	0.371449		15.7916				3.16233	2.99167	1.34525	0.0602349		3.73456	4.73848	0.200783
Barreto et al. (2014)	LT-01	67.6966	0.57183		16.0112				3.2805	0.341091	0.411316	0.0200642		6.18981	4.48435	0.19061
Barreto et al. (2014)	LT-16	67.9005	0.501555		15.3175				2.52784	1.46454	0.431337	0.0702177		5.49704	4.57418	0.110342
Barreto et al. (2014)	LT-32	69.6167	0.331126		14.0478				3.14068	2.03693	1.44491	0.0602047		3.93337	3.80293	0.180614
Barreto et al. (2014)	LT-07B	71.6605	0.280589		14.5305				2.00421	0.681431	0.511073	0.0701473		4.62972	4.66981	0.0601263
Barreto et al. (2014)	LT-08	72.2634	0.350842		14.7755				1.92462	0.0501203	0.130313	0.0601443		5.73376	4.17001	0.0400962
Barreto et al. (2014)	LT-25	72.6188	0.401043		14.3373				1.77461	0.461199	0.2306	0.0501303		4.82254	4.75236	0.0501303
Barreto et al. (2014)	LT-22	73.0245	0.220618		13.7485				2.05576	0.621741	0.140393	0.0501404		4.48255	4.41235	0.0401123
Barreto et al. (2014)	LT-20	73.6199	0.130247		14.6278				1.80343	0.531009	0.120228	0.0601142		3.95752	4.51859	0.0300571
Barreto et al. (2014)	LT-21	73.7608	0.190648		13.6263				2.0871	0.531808	0.150512	0.0602047		5.5589	3.51194	0.0200682
Barreto et al. (2014)	LT-18	73.8172	0.240577		13.9134				1.60385	0.721732	0.250601	0.0400962		4.27025	4.39054	0.0501203
Barreto et al. (2014)	LT-03	73.8982	0.290465		13.742				1.53245	0.600962	0.240385	0.0701122		5.42869	3.35537	0.0400641
Bocanegra (2013)	X2-11-7	64.8817	0.52146		15.8343				5.06418	1.54432	0.551544	0.21059		5.40513	4.19174	0.130365
Bocanegra (2013)	X2-11-3	66.1611	0.439078		16.1261				3.99162	1.89602	0.578785	0.179623		4.78994	4.33091	0.0997904
Bocanegra (2013)	X2-17-1	67.517	0.718696		13.4224				5.9419	2.4294	0.485879	0.12147		5.02075	2.37878	0.16196
Bocanegra (2013)	X2-10-1	68.8161	0.352645		15.7985				2.19647	2.70025	0.654912	0.0403023		3.5869	4.4131	0.100756
Bocanegra (2013)	FV6-2-46	72.0522	0.301054		14.28				1.93678	0.461616	0.632213	0.0602107		5.13798	3.25138	0.080281
CPRM (2000)	MJ-134A2	63.6163	0.551876		14.9508				6.8232	3.91331	2.10716	0.230785		3.61228	3.11058	0.17058
CPRM (2000)	MF-142A2	63.9237	0.551932		16.1565				5.63974	3.61264	1.70597	0.160562		3.31159	3.61264	0.180632
CPRM (2000)	SR-13D2	64.0923	0.511535		16.0481				5.51655	3.41023	1.50451	0.180542		4.71414	3.41023	0.150451
CPRM (2000)	MF-129B2	65.8767	0.502109		15.3645				5.06126	3.61518	2.00844	0.0903796		3.71561	3.01265	0.180759
CPRM (2000)	MJ-133A2	66.0775	0.291223		16.3687				4.30809	3.41434	0.954007	0.200844		3.91645	3.51476	0.100422
CPRM (2000)	MF-144A2	68.5014	0.391724		15.2672				3.83688	3.01326	1.30575	0.100442		3.51547	3.31458	0.110486
CPRM (2000)	MF-144B2	74.323	0.290873		14.0421				1.2337	0.441324	0.130391	0.0401204		4.81444	4.01204	0.0300903
Dallagnol & Oliveira (2007)	DCR 34	66.3655	1.20482		13.1526				6.85743	2.81124	1.10442	0.130522		3.91566	3.71486	0.421687
Dallagnol & Oliveira (2007)	KM 144B	69.5416	0.643345		13.2791				4.71452	2.38239	0.8846	0.0603136		4.03096	3.60877	0.321673
Dallagnol & Oliveira (2007)	DCR 63A	70.9581	0.598802		13.4731				3.72255	2.09581	0.598802	0.0698603		4.19162	3.69261	0.219561
Dallagnol & Oliveira (2007)	JCR 09	71.041	0.442122		14.2685				3.28577	1.60772	0.462219	0.0602894		4.82315	3.51688	0.140675
Dallagnol & Oliveira (2007)	R 67	71.1226	0.565828		13.2262				3.74861	2.03092	0.464787	0.0606244		4.18309	3.41518	0.161665
Dallagnol & Oliveira (2007)	AU 391	71.3913	0.722746		12.4674				4.53724	2.40915	0.682594	0.070267		3.71411	3.38285	0.321221
Dallagnol & Oliveira (2007)	KM 32	71.7928	0.449955		13.0787				3.40966	1.84982	0.559944	0.039996		4.56954	3.51965	0.289971
Dallagnol & Oliveira (2007)	R 241	72.9362	0.423344		12.8515				3.06421	1.67322	0.352787	0.0503981		4.59631	3.22548	0.110876
Dallagnol & Oliveira (2007)	CRE 37A	73.051	0.382255		12.7351				2.87697	1.53908	0.362137	0.0704155		4.64742	3.43024	0.221306
Dallagnol & Oliveira (2007)	AU 375	73.9318	0.351053		12.3972				2.7984	1.21364	0.320963	0.0401204		4.76429	3.27984	0.200602
Dallagnol & Oliveira (2007)	JCR 01D	74.1259	0.2997		13.2867				1.92807	1.0989	0.21978	0.04995		5.09491	3.4965	0.04995
Dallagnol & Oliveira (2007)	JCR 07	74.6838	0.220839		13.15				1.54587	0.672556	0.180687	0.0401526		5.32022	3.41297	0.0401526
Fernandes et al. (2011)	177	72.1449	0.460414		13.9526				1.97177	0.680613	0.380342	0.050045		5.57502	3.2229	0.0900811
Fernandes et al. (2011)	35	72.3516	0.424278		13.9522				1.68283	0.469153	0.591541	0.0336566		5.89501	2.87611	0.0917908
Fernandes et al. (2011)	344a	73.1058	0.365631		13.4471				1.46252	0.355474	0.3961	0.0609385		7.77981	1.92972	0.0710949
Fernandes et al. (2011)	27d	73.3839	0.538707		13.2582				2.74342	0.209497	0.169593	0.0299282		4.998	3.40184	0.129689
Fernandes et al. (2011)	69	73.5994	0.31334		12.7871				2.02809	0.618567	0.121685	0.0567865		6.27694	2.86975	0.0405618
Fernandes et al. (2011)	11	73.6978	0.193654		12.7613				2.71116	1.03282	0.0595859	0.0794478		5.38259	3.3964	0.00993098
Fernandes et al. (2011)	42	74.5374	0.262918		13.7223				0.738194	0.343816	0.151684	0.080898		5.51117	3.24603	0.0606735
Fernandes et al. (2011)	140	74.8362	0.30245		13.2977				1.03841	0.564573	0.403266	0.030245		4.66781	3.43785	0.0705716
Fernandes et al. (2011)	319	74.9049	0.27027		12.8428				1.18118	0.4004	0.18018	0.02002		6.52653	2.42242	0.0500501
Ferron et al. (2010)	RD-70a	64.3538	0.711922		14.6897				7.34984	2.70731	1.11301	0.260704		4.54226	3.92059	0.220596
Ferron et al. (2010)	RD-15	65.0843	0.682457		14.6126				6.68406	2.56925	0.993577	0.240867		4.78723	3.91409	0.200723
Ferron et al. (2010)	RY-5	65.6049	0.693328		14.168				7.1242	2.17042	0.693328	0.271302		4.99397	3.88867	0.190916
Ferron et al. (2010)	RD-65a	65.6833	0.652218		14.4893				6.68272	2.49849	1.01345	0.260887		4.56552	3.80293	0.220751
Ferron et al. (2010)	RD72A	65.934	0.672488		14.8349				6.34347	2.38884	1.00371	0.220817		4.86801	3.62341	0.190706
Ferron et al. (2010)	RZ-62	66.1279	0.361409		15.6008				4.58789	3.0519	1.33521	0.150587		3.73456	4.21644	0.130509
Ferron et al. (2010)	RX-3	66.3052	0.64257		14.5382				5.34137	2.22892	0.913655	0.130522		4.8996	4.00602	0.190763
Ferron et al. (2010)	BC-03g1	66.3226	0.641283		15.4309				4.37876	1.55311	0.791583	0.0901804		6.98397	2.13427	0.170341
Ferron et al. (2010)	PTG-76	66.8036	0.681568		14.1526				6.12409	2.21509	0.932144	0.160369		4.37005	3.75864	0.0200461
Ferron et al. (2010)	BC-03f4	66.8404	0.611284		14.3902				4.47941	1.49314	0.641347	0.0801684		7.21515	3.20673	0.140295
Ferron et al. (2010)	RK-49	66.9277	0.672691		14.1968				6.0241	2.03815	0.62249	0.190763		5.2008	3.75502	0.170683
Ferron et al. (2010)	RK-27	66.974	0.681568		14.2728				5.94367	2.12489	0.641475	0.190438		4.37005	4.14954	0.150346
Ferron et al. (2010)	PRFM-03a	67.2946	0.681363		15.1503				5.21042	1.25251	0.430862	0.0801603		6.0521	2.44489	0.200401
Ferron et al. (2010)	RD-18	67.5356	0.541408		14.4576				5.34389	1.60417	0.571486	0.210547		5.28374	3.88009	0.140365
Ferron et al. (2010)	BC-03b	67.8894	0.581279		13.7202				4.57005	1.70375	0.661455	0.10022		6.8651	2.64582	0.160353
Ferron et al. (2010)	PTG-70	67.9009	0.541842		14.2685				5.24784	1.28437	0.311058	0.150512		6.05057	3.81296	0.200682
Ferron et al. (2010)	DV-10b	68.1331	0.551157		14.6508				3.84808	1.92404	0.450947	0.0801684		5.26105	4.08859	0.110231
Ferron et al. (2010)	DV-10e	68.2465	0.551102		14.5491				3.72745	2.18437	0.651303	0.0601202		5.19038	4.01804	0.12024
Ferron et al. (2010)	BC-02b	68.4485	0.581687		13.7398				4.32254	1.38401	0.712065	0.0802327		6.60917	3.0689	0.150436
Ferron et al. (2010)	RD28A	68.5995	0.561798		14.3158				4.43419	1.75562	0.491573	0.100321		4.74518	3.74197	0.150482
Ferron et al. (2010)	RO-20	68.6041	0.230484		16.2241				3.60758	0.681431	0.370779	0.150316		4.89027	4.39924	0.0400842
Ferron et al. (2010)	BC-03i	68.7168	0.591005		13.9537				4.27727	1.0017	0.580988	0.0701192		6.50105	3.55605	0.150255
Ferron et al. (2010)	DV-03a	68.9517	0.531169		14.1411				3.62798	1.363	0.420926	0.0801764		6.19363	3.60794	0.0801764
Ferron et al. (2010)	RP-33	69.1404	0.502109		13.6875				4.99096	1.52641	0.371561	0.180759		5.47299	3.38421	0.14059
Ferron et al. (2010)	RD26A	69.1545	0.540974		14.0753				4.48808	1.8333	0.581046	0.120216		4.78862	3.6666	0.15027
Ferron et al. (2010)	RP-9	69.2431	0.501907		13.7422				5.85224	1.41538	0.371411	0.220839		4.8685	3.16202	0.120458
Ferron et al. (2010)	RB-11	69.3011	0.471982		13.4465				4.73991	1.34565	0.381603	0.150633		5.68387	3.36413	0.130548
Ferron et al. (2010)	P-04e	69.4088	0.440882		13.7275				3.72745	2.13427	0.290581	0.0601202		6.29259	2.63527	0.0901804
Ferron et al. (2010)	RB-8	69.4172	0.440617		13.559				4.45624	1.59223	0.430603	0.15021		5.48768	3.39475	0.0801122
Ferron et al. (2010)	P-11a	69.4751	0.480866		13.885				3.79683	1.88339	0.450811	0.10018		5.17932	3.65658	0.0701262
Ferron et al. (2010)	RM-82	69.484	0.481831		14.0835				4.98896	1.1042	0.311182	0.190725		5.43064	3.63381	0.11042
Ferron et al. (2010)	P-09a	69.5369	0.461107		13.8833				3.60866	1.26303	0.701684	0.110265		6.6259	2.51604	0.0902165
Ferron et al. (2010)	PTG-16	69.5569	0.491179		13.8432				4.78148	1.59383	0.761828	0.180433		6.09463	2.085	0.0902165
Ferron et al. (2010)	RX-2	69.5626	0.501605		14.2356				4.33387	1.5951	0.471509	0.150482		4.77528	3.88242	0.0902889
Ferron et al. (2010)	P-09d	69.6131	0.481058		14.0008				3.34736	1.7739	0.711565	0.120265		6.44418	2.19483	0.110243
Ferron et al. (2010)	RP-32	69.7064	0.501052		13.9092				5.23099	1.54324	0.3808	0.180379		4.8101	3.32699	0.110231
Ferron et al. (2010)	P-08a	69.7556	0.490884		13.915				3.75676	1.38249	0.450811	0.110198		5.30956	3.53637	0.110198
Ferron et al. (2010)	RT-4	69.8675	0.441501		13.5059				4.65583	1.41481	0.381296	0.150512		5.72948	3.37146	0.0802729
Ferron et al. (2010)	RT-5	69.9198	0.451354		13.8616				4.65396	1.05316	0.371113	0.170512		5.55667	3.59077	0.0902708
Ferron et al. (2010)	RT-3	70.1003	0.451354		13.6911				4.20261	1.1334	0.451354	0.110331		5.14544	3.53059	0.0802407
Ferron et al. (2010)	PTG-81	70.1976	0.431337		13.6924				3.67138	1.08336	0.310964	0.0802488		5.93841	3.28017	0.110342
Ferron et al. (2010)	PTG-84	70.2226	0.431121		13.4851				3.97032	1.17305	0.340886	0.0902346		6.22619	3.25847	0.100261
Ferron et al. (2010)	PTG-94	70.2367	0.47132		13.5279				4.98396	1.04292	0.401123	0.170477		5.44525	3.19896	0.0701966
Ferron et al. (2010)	DV-04a	70.3882	0.491524		14.0034				3.27014	0.872705	0.300933	0.0601866		6.42993	3.19992	0.120373
Ferron et al. (2010)	PRFM-01a	70.4709	0.430862		13.7074				3.52705	1.54309	0.300601	0.0901804		5.57114	3.65731	0.0801603
Ferron et al. (2010)	RH-9	70.6643	0.440838		13.6259				4.37832	1.34255	0.340647	0.110209		4.71897	3.39645	0.0801523
Ferron et al. (2010)	RD15A	70.8358	0.320706		14.4117				2.79615	1.30287	0.280617	0.0501102		5.1814	3.64803	0.0701543
Ferron et al. (2010)	RL-57	70.9784	0.3713		13.5876				3.96387	1.21425	0.200702	0.160562		5.54942	3.51229	0.100351
Ferron et al. (2010)	RQ-17	71.4744	0.411234		13.3902				4.27282	0.822467	0.300903	0.140421		5.80742	3.08927	0.0601805
Ferron et al. (2010)	PTG-64	71.8596	0.290727		13.1529				3.12782	0.83208	0.310777	0.0601504		5.90476	3.46867	0.0902256
Ferron et al. (2010)	UH-26a	71.9195	0.400721		13.2939				3.03546	1.30234	0.290523	0.0601082		5.77039	3.26588	0.0901623
Ferron et al. (2010)	RD12A	71.9699	0.290727		13.9048				2.50627	1.07268	0.240602	0.0601504		5.53383	3.36842	0.0501253
Ferron et al. (2010)	RD21A	73.2105	0.220242		13.4848				2.21243	0.780859	0.140154	0.0600661		5.51607	3.33367	0.040044
Ferron et al. (2010)	RM-68	73.2985	0.250954		13.0998				3.09175	0.772937	0.130496	0.0903433		5.62136	3.11182	0.0301144
Ferron et al. (2010)	DV-01a	73.5902	0.431467		12.4523				2.5587	0.571945	0.200682	0.0602047		7.31487	2.06703	0.0501706
Ferron et al. (2010)	PTG-68	73.749	0.2502		13.6509				2.63211	0.35028	0.160128	0.060048		4.82386	3.39271	0.030024
Ferron et al. (2010)	UH-08a	73.8186	0.370445		12.4249				2.69323	0.640769	0.240288	0.0500601		6.33761	2.45294	0.0700841
Ferron et al. (2010)	RD2A	73.8617	0.140098		13.5195				1.87131	0.680476	0.090063	0.030021		5.44381	3.53247	0.030021
Ferron et al. (2010)	UH-09a	74.0014	0.270297		13.1445				2.02222	0.700771	0.0800881	0.020022		6.11673	3.12344	0.020022
Ferron et al. (2010)	PTG-4	74.0299	0.190514		12.2932				3.37912	0.772085	0.140379	0.17046		5.95608	2.61707	0.0501354
Ferron et al. (2010)	DV-06b	74.252	0.240168		12.4587				2.77194	0.560392	0.030021	0.050035		5.84409	3.2823	0.0050035
Ferron et al. (2010)	DV-08a	74.5171	0.240216		11.9107				2.90261	0.540486	0.050045	0.050045		6.90622	2.17195	0.010009
Ferron et al. (2010)	RH-14	74.6127	0.1999		12.7236				2.4088	0.69965	0.13993	0.07996		5.3973	3.09845	0.03998
Ferron et al. (2010)	DV-07a	74.975	0.240144		12.0873				2.58155	0.540324	0.030018	0.05003		5.92355	2.96178	0.005003
Lagler et al. (2019)	844b	67.2235	0.915769		14.8636				4.44802	1.3485	0.483043	0.120761		4.93107	3.76371	0.201268
Lagler et al. (2019)	538	70.0973	0.466437		13.2123				3.76191	2.32204	0.577976	0.0912594		6.45914	1.33847	0.111539
Lagler et al. (2019)	20	72.4932	0.283889		12.9981				2.57528	1.31806	0.1825	0.121667		6.74237	2.34209	0.0304167
Lagler et al. (2019)	537	72.6961	0.352894		12.4622				3.82133	1.40149	0.191571	0.0604961		5.60597	2.04678	0.030248
Lagler et al. (2019)	535	73.5368	0.261912		12.471				2.37735	1.94419	0.211544	0.0402941		5.7117	2.13559	0.0302206
Lagler et al. (2019)	694a	74.0257	0.251105		12.4749				2.72198	0.391724	0.482121	0.0301326		4.8413	3.19405	0.0200884
Lagler et al. (2019)	459	74.4146	0.233147		12.2554				3.1627	0.0709579	0.223011	0.0304105		5.68677	2.04764	0.0304105
Lagler et al. (2019)	04a	74.6364	0.242424		11.5051				2.71717	1.15152	0.131313	0.0505051		5.37374	2.50505	0.040404
Lagler et al. (2019)	276	74.9047	0.260782		11.8556				2.2668	0.300903	0.110331	0.0100301		7.41224	1.20361	0.0401204
Lamarao et al. (2002)	48	67.573	0.539784		15.9936				2.80888	1.9992	0.609756	0.079968		5.09796	5.09796	0.129948
Lamarao et al. (2002)	15a	73.036	0.170786		13.7633				1.7179	0.894113	0.281294	0.0301386		5.42495	3.7171	0.0401849
Lamarão et al. (2002)	703	67.1392	0.383934		15.8496				3.64245	2.36267	1.27978	0.0393778		4.43001	4.13467	0.127978
Lamarão et al. (2002)	910	67.4056	0.399441		15.7779				3.68484	2.39664	1.19832	0.0399441		3.99441	4.39385	0.139804
Lamarão et al. (2002)	18a	68.1152	0.485093		15.9677				2.9712	1.61698	0.333502	0.0606367		5.15412	4.44669	0.121273
Lamarão et al. (2002)	54a	70.6533	0.261307		14.8744				2.25126	1.10553	0.211055	0.080402		5.62814	4.42211	0.040201
Lamarão et al. (2002)	03a	71.1213	0.280084		14.6044				2.29069	1.70051	0.570171	0.030009		4.90147	3.90117	0.050015
Lamarão et al. (2002)	22a	74.3465	0.208727		13.4181				1.45115	0.397575	0.139151	0.0397575		5.26787	4.17454	0.0298181
Lamarão et al. (2002)	70	74.6766	0.0808407		14.1471				0.697251	0.616411	0.121261	0.0303153		4.64834	4.64834	0.0101051
Lima et al. (2014)	PCM-52	71.9634	0.383255		12.3231				5.07075	1.21855	0.294811	0.0491352		4.5794	3.34119	0.0884434
Lima et al. (2014)	PCM-53	72.2873	0.383669		12.0413				4.95819	1.07231	0.285293	0.0491884		4.73192	3.21692	0.0885391
Lima et al. (2014)	PCM-21	73.9581	0.197511		12.2852				3.69346	0.740668	0.0987557	0.0395023		4.99704	3.36757	0.0296267
Lima et al. (2014)	PC-02A	74.0929	0.21871		12.4267				3.56894	0.745601	0.0596481	0.029824		4.78179	3.46953	0.00994135
Lima et al. (2014)	PCM-19	74.5573	0.217628		11.9695				3.61064	0.712237	0.0692452	0.0395687		4.86695	3.34356	0.0197844
Lima et al. (2014)	PCM-32	74.9479	0.208437		11.6526				3.067	0.655087	0.119107	0.0297767		4.78412	3.21588	0.0297767
Lombello (2011)	DP‐R‐043	66.165	0.782661		14.7702				5.07726	2.10716	0.913105	0.150512		4.85651	4.22436	0.250853
Lombello (2011)	JL‐R‐103	67.8009	0.742748		14.6643				4.10519	1.86691	0.722674	0.110409		4.9182	4.17545	0.190706
Lombello (2011)	JL‐R‐090	69.4096	0.441014		13.6614				4.26982	1.21279	0.481107	0.140323		5.3924	4.24977	0.140323
Lombello (2011)	DP‐R‐042	69.6328	0.672151		14.2957				3.62159	1.61517	0.652087	0.120385		5.03612	3.99278	0.160514
Lombello (2011)	MA‐R‐005	71.864	0.320866		13.2558				3.3691	0.631706	0.17046	0.120325		5.76557	3.96069	0.0401083
Lombello (2011)	JL‐R‐088	71.9226	0.290698		13.3119				3.29791	0.74178	0.180433	0.130313		5.69366	4.09984	0.0300722
Lombello (2011)	JL‐R‐089	72.0212	0.330694		13.0274				3.46728	0.761599	0.250526	0.130274		5.59174	3.95831	0.0601263
Lombello (2011)	JL‐R‐074	72.9004	0.260573		12.9786				2.83624	0.49108	0.170375	0.110243		5.40188	4.01884	0.0300661
Lombello (2011)	JL‐R‐104	73.5518	0.250551		12.9685				2.6358	0.200441	0.0801764	0.130287		6.07336	3.28723	0.0200441
Lombello (2011)	JL‐R‐101	73.6847	0.250526		12.7668				2.69566	0.310652	0.280589	0.10021		5.07065	3.79798	0.0400842
Lombello (2011)	DP‐R‐049	74.7973	0.20018		12.5613				2.27204	0.150135	0.10009	0.0700631		5.54499	3.29296	0.010009
Marques et al. (2014)	SVP20	67.289	0.602228		14.865				4.08511	2.59962	0.973602	0.0802971		4.32601	3.89441	0.150557
Marques et al. (2014)	SVP3C1	70.4445	0.430517		13.6464				3.5843	2.14257	0.891069	0.0700841		4.01482	3.8346	0.140168
Marques et al. (2014)	GC3753	70.8676	0.261097		13.6875				4.05704	1.23519	0.180759	0.110464		5.59349	3.67544	0.0301265
Marques et al. (2014)	C6604	71.0961	0.392908		14.2656				3.39512	1.46081	0.886561	0.0705219		4.11042	3.69736	0.120895
Marques et al. (2014)	GC3735	71.2708	0.260992		13.4009				4.06545	0.793013	0.180687	0.070267		5.60128	3.82453	0.0301144
Marques et al. (2014)	GC3717	71.4415	0.261175		13.2998				4.02813	0.813661	0.291311	0.100452		6.0673	3.26469	0.0301356
Marques et al. (2014)	GC3715	72.4654	0.240915		12.9894				3.57358	0.602289	0.140534	0.0903433		5.22987	3.82453	0.0401526
Paiva Junior et al. (2011)	AC-107	68.8746	0.661402		12.231				6.69299	1.87562	0.661402	0.05923		4.29418	3.47483	0.227048
Paiva Junior et al. (2011)	AC-28	69.0326	0.681145		12.3001				6.72261	2.03356	0.621915	0.0691017		3.92892	3.35637	0.217177
Paiva Junior et al. (2011)	AC-59	69.1017	0.71076		12.1915				6.82132	2.01382	0.5923	0.0691017		4.1461	3.31688	0.207305
Paiva Junior et al. (2011)	AC-85	69.1412	0.691017		12.2804				6.69299	2.01382	0.65153	0.0691017		4.13623	3.21816	0.217177
Paiva Junior et al. (2011)	AC-97	69.2095	0.583004		12.8656				6.01779	1.99605	0.494071	0.0592885		4.03162	3.65613	0.177866
Paiva Junior et al. (2011)	AC-32	69.3874	0.632411		12.5				6.32411	2.05534	0.583004	0.0592885		3.89328	3.33992	0.187747
Paiva Junior et al. (2011)	AC-48	69.9209	0.613254		12.5519				5.96439	1.97824	0.553907	0.0593472		4.06528	3.32344	0.207715
Paiva Junior et al. (2011)	AC-17A	73.3793	0.246305		12.4828				3.59606	1.17241	0.157635	0.0197044		4.60099	3.25123	0.0591133
Paiva Junior et al. (2011)	AC-87B	74.5168	0.25641		11.6963				3.29389	0.670611	0.128205	0.0197239		5.60158	2.75148	0.0295858
Paiva Junior et al. (2011)	AC-26	74.796	0.189055		12.01				2.41791	0.597015	0.0895522	0.0298507		5.70149	3.10448	0.0298507
Paiva Junior et al. (2011)	AC-24B	74.9012	0.197628		11.7688				3.02372	0.918972	0.118577	0.0197628		5.17787	2.9249	0.0296443
Pierosan et al. (2011)	A66a	63.7597	0.884156		14.679				6.42017	3.68733	1.37647	0.110519		4.29016	3.53662	0.331558
Pierosan et al. (2011)	A67a	64.5422	0.877718		14.5222				6.154	3.43108	1.37642	0.109715		4.11929	3.48095	0.31917
Pierosan et al. (2011)	A77b	66.5464	0.721371		14.5877				4.90933	2.39455	0.93177	0.110209		4.80914	3.97756	0.230438
Pierosan et al. (2011)	A75a	68.484	0.547223		14.5014				3.61775	1.42886	0.749899	0.101338		5.24929	4.13458	0.152006
Pierosan et al. (2011)	A70a	68.5178	0.548223		14.3959				3.62437	1.82741	0.670051	0.071066		5.3401	3.90863	0.142132
Pierosan et al. (2011)	A76a	68.5614	0.54326		14.6076				3.52113	1.62978	0.643863	0.0804829		5.72435	3.95372	0.140845
Pierosan et al. (2011)	A02a	68.6383	0.575351		13.9094				4.26971	1.66549	0.62582	0.080751		5.71313	3.56314	0.151408
Pierosan et al. (2011)	A81a	68.7544	0.532824		14.1952				3.94089	1.54821	0.653463	0.0904795		5.62984	3.80014	0.140746
Pierosan et al. (2011)	A44e	68.886	0.533844		14.1821				3.62611	2.16559	0.644641	0.0604351		5.00604	4.09952	0.141015
Pierosan et al. (2011)	A53a	68.9958	0.58894		13.875				4.32222	1.56718	0.529048	0.0698742		5.90936	3.21421	0.169695
Pierosan et al. (2011)	A71a	69.0004	0.540865		14.4231				3.49559	1.54247	0.510817	0.0701122		5.67909	3.86619	0.140224
Pierosan et al. (2011)	A81b	69.0979	0.505102		14.062				3.65694	1.34357	0.757652	0.0404081		5.9501	3.68724	0.141428
Pierosan et al. (2011)	A44c	69.1263	0.547334		14.0787				3.84148	1.44942	0.861545	0.0709507		5.2909	3.70971	0.111494
Pierosan et al. (2011)	A03i	69.3305	0.577332		13.6129				4.19325	0.992606	0.587461	0.0709004		5.92525	3.66657	0.243087
Pierosan et al. (2011)	A58a	69.603	0.539946		14.6385				3.31967	0.659934	0.639936	0.049995		5.49945	3.92961	0.139986
Pierosan et al. (2011)	A36a	70.6708	0.484946		13.4876				3.71792	1.0002	0.555668	0.0808244		5.19297	3.84926	0.111134
Pierosan et al. (2011)	A05u	71.0532	0.444714		13.7053				3.61835	0.929856	0.363857	0.0606428		6.509	2.36507	0.111178
Pierosan et al. (2011)	A07a	71.5047	0.442256		13.4385				3.29681	1.11569	0.432204	0.0804101		5.03568	3.80943	0.100513
Pierosan et al. (2011)	A93a	71.8772	0.383722		13.2182				2.74664	1.08048	0.292841	0.0605877		5.72554	3.36262	0.0807836
Pierosan et al. (2011)	A94b	72.0444	0.403836		13.4377				2.93791	0.696618	0.333165	0.0605755		5.65371	3.51338	0.0908632
Pierosan et al. (2011)	A50a	72.1061	0.34017		13.5268				2.78139	1.01051	0.26013	0.110055		6.07304	3.10155	0.070035
Pierosan et al. (2011)	A79a	72.4239	0.394378		13.1257				3.10446	0.67752	0.232582	0.0606735		5.75387	3.35727	0.0910102
Pierosan et al. (2011)	A61a	73.0453	0.334652		12.3821				3.5899	0.922827	0.0709867	0.0912686		4.98935	3.96512	0.0405638
Pierosan et al. (2011)	A18a	74.5666	0.350737		11.905				2.61549	0.631326	0.250526	0.0501052		6.15292	2.50526	0.0601263
Pierosan et al. (2011)	A19a	74.9777	0.25786		12.7442				1.97362	0.704156	0.0793415	0.029753		5.97045	3.253	0.0396707
Silva et al. (2016)	23	60.4171	0.772007		13.8159				8.59234	5.39402	3.00782	0.120313		2.74714	3.06798	0.160417
Silva et al. (2016)	24	61.804	0.591953		14.257				7.38437	4.79583	3.04003	0.100331		3.17046	2.83937	0.110364
Silva et al. (2016)	25B	62.7634	1.06362		12.633				9.09091	3.66245	2.45836	0.110375		3.3815	3.27112	0.160546
Silva et al. (2016)	25A	66.8806	0.661986		12.9488				5.93781	2.77834	1.40421	0.0802407		4.10231	3.0993	0.100301
Silva et al. (2016)	6B1	69.4168	0.471745		12.8977				4.54682	1.91709	1.0539	0.0602228		5.1089	2.69999	0.120446
Silva et al. (2016)	4A	71.1776	0.431684		12.9907				3.845	1.34525	0.612388	0.0903524		4.86899	3.13222	0.100392
Silva et al. (2016)	1	71.7435	0.420842		13.0962				3.70741	1.26253	0.450902	0.0501002		4.92986	3.03607	0.1002
Silva et al. (2016)	3	72.2317	0.381488		12.6594				4.01566	0.933641	0.622427	0.0602349		5.37095	2.75073	0.0702741
Silva et al. (2016)	30B	74.1483	0.210421		12.3948				2.50501	0.841683	0.290581	0.0300601		5.46092	3.08617	0.0300601
Silva et al. (2016)	26	74.9148	0.190419		12.1968				2.48547	0.591301	0.10022	0.0400882		5.12127	3.34736	0.010022
Silva et al. (2016)	10B	74.9449	0.120168		12.0168				2.34328	0.510715	0.0700981	0.020028		5.64791	3.02423
Silva et al. (2019)	JB-68	66.0822	0.54032		14.0687				6.24936	2.47732	1.02967	0.0815578		4.45509	4.07789	0.285452
Silva et al. (2019)	JB-97	68.733	0.543424		14.8435				3.93479	1.21767	0.593741	0.0603804		4.80024	4.71973	0.140888
Silva et al. (2019)	SS-49	69.5472	0.485143		13.7053				3.79018	1.16232	0.555892	0.0707499		6.99414	3.04225	0.111178
Silva et al. (2019)	JB-85	70.7226	0.404245		14.472				3.16321	0.434563	0.242547	0.0505306		5.27539	4.8004	0.0606367
Silva et al. (2019)	JB-62	71.0142	0.385396		14.1176				2.70791	0.243408	0.30426	0.0608519		5.1217	5.54767	0.0811359
Silva et al. (2019)	JB-17	71.7974	0.178059		13.8886				2.26531	0.662776	0.36601	0.0593531		5.25275	5.10436	0.0890296
Silva et al. (2019)	JB-72	74.2483	0.269703		12.5262				3.13655	0.599341	0.29967	0.029967		4.7248	3.9956	0.0699231
Silva et al. (2019)	SS-03	74.2897	0.269166		12.9997				2.46237	0.309042	0.32898	0.0398764		4.9048	3.80819	0.10966
Teixeira et al. (2017)	PFR-18B	64.4844	0.682799		15.8751				5.8038	4.20725	0.592429	0.0803294		3.15293	3.77548	0.26107
Teixeira et al. (2017)	PFA-22	64.4967	0.763512		15.431				6.18847	4.02853	0.66305	0.0904159		3.23488	3.61664	0.271248
Teixeira et al. (2017)	PFA-21A	64.8689	0.723109		15.3962				6.14643	4.30853	0.652807	0.0803455		3.30421	3.56533	0.271166
Teixeira et al. (2017)	PFR-19A	65.117	0.692841		14.7404				6.34602	3.74536	0.612511	0.0903705		3.65499	3.38387	0.26107
Teixeira et al. (2017)	PFR-18A	67.3701	0.693398		14.2096				5.80846	3.35645	0.522561	0.0803939		3.9192	3.20571	0.231133
Teixeira et al. (2017)	PFR-22	68.3814	0.512408		14.1264				4.84276	3.11464	0.432031	0.0703306		3.82799	3.28544	0.160756
Teixeira et al. (2017)	PFR-20	69.2346	0.512254		13.6902				5.01205	2.71193	0.381679	0.0602652		4.27883	3.15388	0.150663
Teixeira et al. (2017)	PFA-21B	71.9007	0.231063		12.397				4.39019	1.46675	0.130601	0.0602773		5.22403	2.79285	0.0301386
Teixeira et al. (2017)	PFR-19B	73.0055	0.270948		12.2228				3.95384	1.43502	0.190667	0.0501756		5.04767	2.73959	0.0501756
Teixeira et al. (2017)	PFR-21	73.7878	0.170666		12.1875				3.43339	1.23482	0.0903524	0.0401566		5.09989	2.75073	0.0200783
Valério et al. (2009)	C6304	65.2278	0.410616		15.8538				3.95593	3.51527	1.74261	0.0701052		4.00601	3.74562	0.16024
Valério et al. (2009)	C2604	65.9824	0.82115		13.7192				6.31885	3.41478	1.34188	0.130182		4.15582	3.42479	0.190266
Valério et al. (2009)	C5104B	67.0307	0.340613		16.5097				2.91525	2.58465	1.18213	0.0701262		3.63655	4.68844	0.140252
Valério et al. (2009)	C5104A	67.0307	0.320577		16.5298				2.92527	2.52454	1.19215	0.0701262		3.75676	4.72851	0.120216
Valério et al. (2009)	C1804A	67.0609	0.390938		16.8003				3.04731	2.78669	1.00241	0.0601443		3.43825	4.67121	0.140337
Valério et al. (2009)	C6504	67.155	0.451581		15.8756				3.49222	2.96036	1.35474	0.0602107		3.80331	3.98394	0.160562
Valério et al. (2009)	REC5104B	67.4013	0.340613		16.0689				3.0555	2.62472	1.28231	0.0801443		3.81687	4.48808	0.130234
Valério et al. (2009)	C2104A	68.7606	0.340647		15.4293				2.85543	2.65504	1.09207	0.0500952		3.84731	4.04769	0.130247
Valério et al. (2009)	C2104B	69.0204	0.340545		15.2043				2.84455	2.66426	1.13181	0.0600962		3.73598	3.96635	0.120192
Valério et al. (2009)	C4104	70.0892	0.611039		13.7934				3.85656	1.78303	0.84143	0.0901533		4.95843	3.48593	0.190324
Valério et al. (2009)	C5004A	70.4441	0.280056		14.983				2.26045	2.24045	0.840168	0.05001		4.06081	4.04081	0.090018
Valério et al. (2009)	C5004B	70.5658	0.290436		14.9925				2.25338	2.21332	0.821232	0.0500751		4.02604	4.00601	0.0901352
Valério et al. (2009)	C6604	70.7398	0.390938		14.1941				3.37811	1.95469	0.882117	0.0701684		4.08982	3.67883	0.120289
Valério et al. (2009)	C0404A	71.3999	0.21059		15.012				1.785	1.86522	0.431207	0.0501404		4.13157	4.12154	0.0802246
Valério et al. (2009)	C4304	71.4615	0.26026		14.7447				2.68268	1.32132	0.38038	0.0500501		4.18418	4.06406	0.0600601
Valério et al. (2009)	C1704A	72.3596	0.340374		13.7752				2.40264	1.21133	0.470518	0.0800881		5.52608	3.2736	0.0800881
Valério et al. (2009)	C3504	72.4459	0.230369		14.7236				2.0633	1.6226	0.500801	0.0701122		4.02644	4.03646	0.0801282
Valério et al. (2009)	C4204	72.6936	0.180108		14.1885				2.0012	0.930558	0.280168	0.05003		5.03302	4.08245	0.05003
Valério et al. (2009)	C0504A	72.7282	0.200381		14.1569				1.73329	1.30247	0.31059	0.0300571		4.68891	3.74712	0.0601142
Valério et al. (2009)	C5404	73.0184	0.30024		13.4908				2.60208	1.27102	0.45036	0.060048		4.76381	3.46277	0.0800641
Valério et al. (2009)	C3404	73.107	0.400641		13.5517				2.26362	0.761218	0.280449	0.0600962		5.30849	3.59575	0.0600962
Valério et al. (2009)	C2004A	73.2919	0.500902		13.2639				2.38429	0.731316	0.290523	0.0701262		5.34963	3.53637	0.0801443
Valério et al. (2009)	C1904A	73.7795	0.140056		13.7955				1.70068	0.440176	0.230092	0.05002		4.90196	4.36174	0.010004
Valério et al. (2009)	C3904	74.1635	0.120216		13.875				1.71308	0.350631	0.220397	0.0400721		4.86876	4.21759	0.0300541
Valério et al. (2018)	CC-55	67.4157	0.511637		13.9346				5.21669	2.13684	1.13363	0.120385		5.07624	3.48114	0.170546
Valério et al. (2018)	CC-95	67.8002	0.55171		15.2673				3.07955	2.49774	0.611897	0.0902799		4.94533	4.00241	0.351088
Valério et al. (2018)	CC-61	68.6058	0.581745		14.7643				2.98897	2.20662	0.702106	0.0802407		5.05517	3.97192	0.341023
Valério et al. (2018)	CC-80	69.3172	0.471272		13.5767				4.29159	1.90514	0.962599	0.100271		4.8531	3.46937	0.150406
Valério et al. (2018)	CC-106	69.7525	0.430819		14.5476				3.21611	1.95371	0.761447	0.0801523		4.70895	4.208	0.150286
Valério et al. (2018)	CC-122A	69.8427	0.350666		14.9484				2.49474	2.01383	0.721371	0.0801523		4.5787	4.11782	0.160305
Valério et al. (2018)	CC-131	69.9088	0.320545		14.6349				3.01513	2.10358	0.84143	0.0601022		4.10698	4.15707	0.110187
Valério et al. (2018)	CC-46A	69.9268	0.351088		14.505				3.07955	1.86578	0.832581	0.0601866		4.91524	3.57107	0.190591
Valério et al. (2018)	CC-72	70.3704	0.592191		13.0282				4.16541	1.36505	0.692562	0.120446		5.05872	3.513	0.190706
Valério et al. (2018)	CC-122C	70.7364	0.632022		14.3258				2.13684	1.21388	0.531701	0.100321		6.2199	3.52127	0.100321
Valério et al. (2018)	C-6604	70.7398	0.390938		14.1941				3.37811	1.95469	0.882117	0.0701684		4.08982	3.67883	0.120289
Valério et al. (2018)	SVP-3c1a	71.0133	0.433993		13.7566				3.61324	2.15987	0.898264	0.07065		4.04723	3.86556	0.1413
Valério et al. (2018)	CC-46	71.4816	0.290698		14.154				2.39575	1.14274	0.471131	0.100241		5.42302	3.68885	0.150361
Valério et al. (2018)	CC-45	71.5389	0.341091		13.5032				3.04976	1.23395	0.451445	0.100321		5.31701	3.67175	0.0902889
Valério et al. (2018)	C-1704	72.3596	0.340374		13.7752				2.40264	1.21133	0.470518	0.0800881		5.52608	3.2736	0.0800881
Valério et al. (2018)	C-5404	73.0184	0.30024		13.4908				2.60208	1.27102	0.45036	0.060048		4.76381	3.46277	0.0800641
Valério et al. (2018)	C-2004A	73.2919	0.500902		13.2639				2.38429	0.731316	0.290523	0.0701262		5.34963	3.53637	0.0801443
Valério et al. (2021)	CC-132B	60.367	1.04271		16.3224				6.45679	4.0004	1.62422	0.130339		3.83998	4.57189	0.391017
Valério et al. (2021)	CC-65	60.6222	0.82288		15.5544				6.28199	4.77672	2.93026	0.100351		4.03412	2.94029	0.331159
Valério et al. (2021)	CC-17	61.7907	0.802085		15.6006				6.49689	4.54181	2.06537	0.120313		3.29858	3.99037	0.290756
Valério et al. (2021)	C-4004	64.5313	0.601504		15.3183				4.4812	3.6391	1.94486	0.110276		4.06015	3.54887	0.260652
Valério et al. (2021)	C-6304	65.2278	0.410616		15.8538				3.95593	3.51527	1.74261	0.0701052		4.00601	3.74562	0.16024
Valério et al. (2021)	C-1504	66.9977	0.481493		14.3244				4.67449	2.33725	1.3241	0.150466		4.86508	3.35039	0.190591
Valério et al. (2021)	C-5104B	67.0307	0.340613		16.5097				2.91525	2.58465	1.18213	0.0701262		3.63655	4.68844	0.140252
Valério et al. (2021)	C-5104A	67.0307	0.320577		16.5298				2.92527	2.52454	1.19215	0.0701262		3.75676	4.72851	0.120216
Valério et al. (2021)	C-1804A	67.0609	0.390938		16.8003				3.04731	2.78669	1.00241	0.0601443		3.43825	4.67121	0.140337
Valério et al. (2021)	C-6504	67.155	0.451581		15.8756				3.49222	2.96036	1.35474	0.0602107		3.80331	3.98394	0.160562
Valério et al. (2021)	C-5104C	67.4013	0.340613		16.0689				3.0555	2.62472	1.28231	0.0801443		3.81687	4.48808	0.130234
Valério et al. (2021)	CC-50	67.6665	0.421348		15.1184				3.44101	2.62841	1.3744	0.0501605		4.45425	3.52127	0.220706
Valério et al. (2021)	CC-64	68.4284	0.501454		14.3015				4.01163	2.36686	1.28372	0.0802327		4.7237	3.35974	0.240698
Valério et al. (2021)	C-2104A	68.7606	0.340647		15.4293				2.85543	2.65504	1.09207	0.0500952		3.84731	4.04769	0.130247
Valério et al. (2021)	C-2104B	69.0204	0.340545		15.2043				2.84455	2.66426	1.13181	0.0600962		3.73598	3.96635	0.120192
Valério et al. (2021)	CC-47	69.0632	0.391606		15.2425				2.63079	1.707	0.733005	0.060247		5.07079	3.89597	0.200823
Valério et al. (2021)	CC-142	69.8828	0.270514		15.4193				2.30438	2.28434	0.951808	0.0300571		3.86735	4.06773	0.0901713
Valério et al. (2021)	C-5004A	70.4441	0.280056		14.983				2.26045	2.24045	0.840168	0.05001		4.06081	4.04081	0.090018
Valério et al. (2021)	C-5004B	70.5658	0.290436		14.9925				2.25338	2.21332	0.821232	0.0500751		4.02604	4.00601	0.0901352
Valério et al. (2021)	C-0404A	71.3999	0.21059		15.012				1.785	1.86522	0.431207	0.0501404		4.13157	4.12154	0.0802246
Valério et al. (2021)	C-3504	72.4459	0.230369		14.7236				2.0633	1.6226	0.500801	0.0701122		4.02644	4.03646	0.0801282
Valério et al. (2021)	C-0504A	72.7282	0.200381		14.1569				1.73329	1.30247	0.31059	0.0300571		4.68891	3.74712	0.0601142
Valério et al. (2021)	C-6704	74.4046	0.210126		13.2479				1.73104	1.20072	0.480288	0.030018		5.09306	3.04183	0.060036
Vasquez et al. (2017)	JO-104	62.342	1.3247		15.856				6.66397	4.09546	1.42583	0.121347		3.08424	3.8022	0.171908
Vasquez et al. (2017)	EY-132A	63.8875	0.517924		16.0557				4.98629	4.96598	2.57947	0.0913984		2.9349	2.87397	0.162486
Vasquez et al. (2017)	JO-103	64.4355	0.796371		15.0202				5.99798	3.91129	1.42137	0.141129		3.0746	4.28427	0.514113
Vasquez et al. (2017)	CE-287	64.7543	0.562644		16.5779				4.09927	1.39656	0.552597	0.100472		6.54074	4.68201	0.130614
Vasquez et al. (2017)	MV-64	64.7557	0.747757		15.4835				5.42373	2.87139	1.20638	0.109671		4.89531	3.89831	0.199402
Vasquez et al. (2017)	JO-102	65.0535	0.757729		14.8313				5.79915	3.55627	1.3134	0.13134		3.24308	4.13215	0.474843
Vasquez et al. (2017)	EY-33	69.6982	0.328718		14.7923				3.4366	2.15161	0.707242	0.0697281		4.6917	3.68563	0.0697281
Vasquez et al. (2017)	MV-75	70.5783	0.268737		14.5317				2.98597	1.28397	0.298597	0.0796258		5.26525	4.14054	0.0199064
Vasquez et al. (2017)	FH-13	71.2465	0.374342		13.6686				2.75192	1.20397	0.475516	0.0607042		5.50384	4.16835	0.101174
Vasquez et al. (2017)	MV-74C	71.3644	0.38926		14.1232				2.54516	0.998104	0.379279	0.0698673		5.75906	3.90259	0.0698673
Vasquez et al. (2017)	CE-253	73.0781	0.265096		14.1973				1.93422	0.363279	0.17673	0.0392734		5.40992	3.79971	0.0392734
Vasquez et al. (2017)	CE-242	73.2182	0.218384		13.1924				2.0945	0.526107	0.148898	0.0297796		5.80703	4.01032	0.0397062
Vasquez et al. (2017)	FH-39	73.2617	0.17082		12.922				2.55225	0.823955	0.17082	0.0502412		5.63706	3.80828	0.0301447
Vasquez et al. (2017)	MV-119	73.5015	0.211907		14.0868				1.8668	0.787084	0.221998	0.0504541		5.02523	3.99596	0.0302725
Vasquez et al. (2017)	EY-112A	73.8983	0.269192		12.6919				3.08076	1.05683	0.119641	0.0697906		5.81256	2.79163	0.0398804
Vasquez et al. (2017)	EY-52	74.4826	0.187266		12.9805				2.48374	0.492805	0.118273	0.0394244		4.86891	4.15927	-
Vasquez et al. (2017)	JK-02	74.5241	0.190343		12.4725				2.41435	0.691244	0.190343	0.0601082		5.03907	4.00721	0.0300541
Vasquez et al. (2017)	FH-33	74.743	0.0907075		12.4672				2.23745	0.483773	0.0503931	0.0503931		5.3719	4.09192
[truncated: 96 more columns]

## Sheet: WR C3 Lit
CITATIONS	SAMPLE NAME	SIO2(WT%)	TIO2(WT%)	B2O3(WT%)	AL2O3(WT%)	CR2O3(WT%)	FE2O3(WT%)	FEO(WT%)	FEOT(WT%)	CAO(WT%)	MGO(WT%)	MNO(WT%)	NIO(WT%)	K2O(WT%)	NA2O(WT%)	P2O5(WT%)	H2O(WT%)	H2OP(WT%)	H2OM(WT%)	H2OT(WT%)	CO2(WT%)	CO1(WT%)	F(WT%)	CL(WT%)	CL2(WT%)	OH(WT%)	CH4(WT%)	SO2(WT%)	SO3(WT%)	SO4(WT%)	S(WT%)	LOI(WT%)	VOLATILES(WT%)	O(WT%)	OTHERS(WT%)	HE(CCM/G)	HE(CCMSTP/G)	HE3(CCMSTP/G)	HE3(AT/G)	HE4(CCM/G)	HE4(CCMSTP/G)	HE4(AT/G)	HE4(MOLE/G)	HE4(NCC/G)	HE(NCC/G)	LI(PPM)	BE(PPM)	B(PPM)	C(PPM)
Costa et al. (2013)	UPR52	70.341	0.471414		14.2227				3.05918	0.120361	0.481444	0.150451		5.98796	3.48044
Costa et al. (2013)	FSR56C	74.3734	0.431121		12.1917				2.44636	0.0300782	0.33086	0.0200521		8.4219	0.110287
Costa et al. (2013)	UPR69B	74.762	0.210484		13.0801				1.25288	0.160369	0.240553	0.0100231		5.7833	2.64609
Alves et al. (2010)	CAR054	67.5477	0.566375		14.4575				4.36208	1.53021	0.576312	0.1093		4.58068	5.60413
Alves et al. (2010)	CAR006	69.2566	0.37468		14.8196				3.29324	1.61704	0.423979	0.0492999		5.13705	4.16092
Alves et al. (2010)	GM052	69.9951	0.622837		14.0583				3.93475	1.10727	0.533861	0.108749		4.96293	4.05339
Alves et al. (2010)	CAR048	70.513	0.497715		14.2509				4.26612	1.14779	0.670391	0.132047		4.774	3.63636
Alves et al. (2010)	GM011A	71.0242	0.424628		13.942				3.05328	1.70862	0.4954	0.0808816		5.45951	2.86119
Alves et al. (2019)	FS77A	62.9476	0.85746		16.1404				5.84082	3.36931	1.45264	0.110965		2.79431	5.17502
Alves et al. (2019)	FS77D	64.233	0.468781		16.2577				4.64792	3.36126	1.925	0.109715		3.33134	4.21903
Alves et al. (2019)	CAR189A	67.9348	0.523349		14.996				4.2975	2.20411	1.11715	0.100644		4.00564	4.2975
Alves et al. (2019)	CAR201B	68.5377	0.488103		15.7616				3.42689	1.79988	0.579622	0.0711816		4.38275	4.33191
Alves et al. (2019)	FS307	68.7909	0.605519		13.9964				4.02025	1.69744	0.992654	0.138972		5.37026	3.38495
Alves et al. (2019)	GR213	69.7179	0.476964		14.4104				3.72438	1.75563	0.852446	0.0913335		4.53623	3.95778
Alves et al. (2019)	CAR212	71.357	0.611345		13.63				3.60794	0.551213	0.410904	0.0901984		5.42193	3.82842
Alves et al. (2019)	FS304	71.4429	0.340204		14.4086				2.53152	0.90054	0.380228	0.10006		5.01301	4.54273
Alves et al. (2019)	CA87	71.6892	0.581797		13.2137				3.53022	0.956513	0.424021	0.108471		5.3052	3.66828
Alves et al. (2019)	CAR168	71.9033	0.292044		14.1994				2.54783	0.855992	0.322256	0.0805639		5.40785	3.91742
Alves et al. (2019)	FS170	71.961	0.536726		13.9151				2.75321	0.119272	0.367757	0.079515		5.88411	3.25017
Alves et al. (2019)	GR215	72.2634	0.386218		13.3144				3.2422	1.3416	0.609818	0.0813091		4.90904	3.65891
Alves et al. (2019)	FS157	72.4348	0.519532		13.1881				2.86742	0.379658	0.289739	0.0799281		6.35428	3.28704
Alves et al. (2019)	FS305	72.4968	0.287214		14.0636				2.268	0.663563	0.316926	0.0495197		4.90245	4.19927
Alves et al. (2019)	CA82	72.9302	0.50812		12.8524				2.56053	1.0262	0.388562	0.119558		4.28415	3.87566
Alves et al. (2019)	FS162	73.0229	0.525199		13.837				2.5351	0.3434	0.2828	0.0807999		4.9692	3.1714
Alves et al. (2019)	FS297	73.2832	0.290727		13.8346				2.18546	0.180451	0.380952	0.0401003		6.16541	2.82707
Alves et al. (2019)	FS57	73.3036	0.396236		13.5711				2.36751	0.0990589	0.237741	0.0594354		5.76523	3.68499
Alves et al. (2019)	GG136	73.3655	0.354995		13.2137				2.6526	0.571936	0.483187	0.0591658		4.68396	3.9148
Alves et al. (2019)	FS242	73.5527	0.277557		13.6796				2.0222	0.872324	0.307296	0.0693894		4.76804	4.05432
Meloni et al. (2021)	SS39A	73.7015	0.360007		13.1003				2.85006	1.36003	0.48001	0.0800016		5.0301	2.95006
Meloni et al. (2021)	SS12	74.1041	0.263211		13.363				2.27779	0.961733	0.384693	0.0911116		5.27435	3.21928
Meloni et al. (2021)	SS39B	74.5424	0.340651		12.7243				2.58494	1.06203	0.410785	0.0601148		5.16987	3.02578
Barros et al. (2009)	B7 165	71.0966	0.470706		14.652				2.79419	0.911367	0.741112	0.0400601		3.47521	3.84577
Barros et al. (2009)	B3 101	71.4458	0.443012		14.5288				2.74869	0.946436	0.563834	0.0503423		3.383	4.40999
Barros et al. (2009)	B7 117	72.3	0.33		14				1.7	0.3	0.2	0.05		4.8	4.5
Barros et al. (2009)	WB8	72.3404	0.466059		14.1135				2.84701	0.516717	0.628166	0.0607903		3.83992	3.62715
Barros et al. (2009)	FI5	74.1	0.19		12.1				0.9	0.2	0.1	0.01		7	4.4
Batata et al. (2008)	FET 08.A	62.6364	0.380342		10.3493				6.30568	8.47763	5.46492	0.520468		5.28476	0.180162
Batata et al. (2008)	ME 93	62.749	0.630694		16.2779				5.9966	5.9065	2.0022	0.0900991		2.17239	3.20352
Batata et al. (2008)	ME 92	63.3227	0.65013		16.1132				5.83117	4.58092	2.04041	0.090018		3.09062	3.30066
Batata et al. (2008)	ME 32.B	66.4475	0.707312		14.6444				5.55888	2.5005	0.518031	0.0597729		5.67842	2.69974
Batata et al. (2008)	ME 13.A	66.457	0.509287		16.1474				3.75474	3.36529	0.968644	0.0798882		3.88456	3.59497
Batata et al. (2008)	ME 33.B	66.68	0.679592		14.4913				5.14691	3.40796	1.3292	0.09994		4.21747	2.95823
Batata et al. (2008)	ME 20.C	66.9266	0.679864		14.957				4.88902	2.4895	1.13977	0.029994		3.58928	4.26915
Batata et al. (2008)	ME 96	67.3939	0.448296		16.7464				2.81929	1.61387	0.757123	0.0996214		4.04463	4.98107
Batata et al. (2008)	ME 11	67.4221	0.469249		15.8746				3.60423	2.84545	0.908546	0.0599042		4.03355	3.57428
Batata et al. (2008)	ME 12.A	67.694	0.501958		15.6912				3.7948	3.22257	0.94368	0.100392		3.85503	4.09597
Batata et al. (2008)	ME 19	67.9206	0.498902		14.4083				3.89144	2.78388	0.50888	0.0598683		4.45021	3.64199
Batata et al. (2008)	ME 146	68.2088	0.515158		14.5829				3.35843	1.36715	1.25817	0.0693481		4.49772	4.12126
Batata et al. (2008)	ME 06.A	68.3843	0.499301		14.7294				3.1456	2.86599	0.559217	0.179748		4.59357	3.59497
Batata et al. (2008)	ME 32.A	68.7166	0.695635		14.0438				4.97026	2.3087	0.927513	0.0504083		5.74655	2.29862
Batata et al. (2008)	ME 127	69.1831	0.9287		13.6109				6.15139	1.61774	0.439385	0.0499301		4.26403	2.66627
Batata et al. (2008)	ME 21.B	69.3769	0.480048		14.5715				4.55046	1.9502	0.190019	0.060006		3.59036	5.10051
Batata et al. (2008)	ME 103.D	69.4924	0.38349		13.5332				6.11565	2.78535	0.787163	0.161469		5.97437	0.676153
Batata et al. (2008)	ME 01.A	70.2901	0.391448		14.4635				3.56318	1.51561	0.592191	0.190706		6.72488	2.1881
Batata et al. (2008)	FET 12.Z	70.3262	0.4949		15.8772				2.9997	0.0202	0.303	0.0101		9.79699	0.0706999
Batata et al. (2008)	ME 24.A	70.6794	0.291897		14.9774				3.5229	2.52642	0.301963	0.0905888		3.54303	3.99597
Batata et al. (2008)	ME 27.A	71.4807	0.313956		14.9281				3.03828	2.92688	0.607656	0.0607656		3.13956	3.42313
Batata et al. (2008)	ME 09.A	71.6709	0.385983		15.094				2.68156	2.80345	0.43677	0.0609446		3.67699	3.0777
Batata et al. (2008)	ME 04.C	73.0769	0.261097		13.5569				2.82185	0.853585	0.261097	0.0401687		6.05543	3.03274
Batata et al. (2008)	ME 03.C	73.243	0.251004		13.8153				2.48996	1.31526	0.251004	0.0903614		5.57229	2.93173
Batata et al. (2008)	ME 02.3N	73.7278	0.229495		13.3207				2.24506	0.878068	0.289363	0.0399122		6.44582	1.78607
Batata et al. (2008)	ME 23.A	74.7568	0.250727		13.439				2.02588	0.882559	0.190553	0.0401163		4.90422	3.46003
Batata et al. (2008)	ME 28.A	74.9799	0.140393		13.5078				1.62455	1.43402	0.130365	0.170477		3.71039	4.26193
Santos et al. (2019)	DFR 58	68.3293	0.395377		16.474				2.62571	0.638686	0.466342	0.081103		6.33617	4.53163
Santos et al. (2019)	DFR 57	68.4959	0.410575		16.4731				2.51352	0.470659	0.480673	0.0801122		6.4991	4.47627
Santos et al. (2019)	GN 018A	69.7604	0.563721		15.4017				2.35555	0.322126	0.171129	0.171129		7.69076	3.45279
Santos et al. (2019)	DFR 33	70.6153	0.489413		14.133				3.21614	2.02757	0.858969	0.0799041		4.40471	3.99521
Santos et al. (2019)	DFR 33A	70.8861	0.465823		13.9747				3.12911	1.98481	0.789873	0.0810127		4.46582	4.05063
Santos et al. (2019)	GN 009A	72.4696	0.578958		13.1264				2.75504	1.09802	0.48912	0.129766		5.40028	3.79317
Santos et al. (2019)	GN 030A	72.6149	0.597529		13.2672				2.65343	0.729188	0.800081	0.101276		5.54993	3.52441
Santos et al. (2019)	FM 08A	72.9302	0.31882		14.1477				1.75351	0.956461	0.358673	0.0797051		5.14098	4.25426
Santos et al. (2019)	FM 04A	72.9405	0.317997		14.1111				1.82848	1.16268	0.347809	0.0695618		5.0482	4.12402
Santos et al. (2019)	FM 06 A	73.0649	0.302755		14.179				1.68534	1.05964	0.302755	0.060551		5.40922	3.89545
Santos et al. (2019)	DFR 50	73.2079	0.325369		14.4382				1.88104	0.752415	0.36604	0.0711744		4.96187	3.95526
Santos et al. (2019)	GN 019A	74.0964	0.523508		12.534				3.50347	0.342293	0.402698	0.100675		4.37934	4.00685
Santos et al. (2019)	DFR 31	74.3585	0.353607		14.0432				1.68721	0.49505	0.262679	0.0909275		5.16266	3.50576
Santos et al. (2019)	GN 016A	74.6209	0.485581		12.7341				2.19007	0.396393	0.218016	0.0891884		6.06481	3.11168
Silva & Abram (2008)	MA003H	66.4632	0.740592		14.2414				6.08487	2.71217	0.940753	0.120096		4.38351	3.56285
Souza et al. (2005)	CC218a	61.1806	0.655903		18.5671				5.41877	0.383451	1.59435	0.131181		4.86377	5.96367
Souza et al. (2005)	CC118	64.2497	0.847116		16.67				4.33643	2.80355	1.57322	0.141186		3.7616	3.48931
Souza et al. (2005)	PS67	65.1808	0.800324		15.0238				5.53135	2.83659	1.17516	0.14183		4.0928	3.94084
Souza et al. (2005)	LM106	65.4527	0.633803		16.8008				3.72233	3.2998	0.985915	0.0603622		3.4004	4.45674
Souza et al. (2005)	CC113b	65.5186	0.65213		15.6715				4.46301	3.41349	1.7526	0.0713267		4.71775	3.36254
Souza et al. (2005)	CC1	65.7972	0.535841		16.6515				3.83177	3.79133	1.16267	0.0808816		3.16449	4.37772
Souza et al. (2005)	PS108a	66.2712	0.532824		16.4572				3.86046	1.95034	0.663517	0.120639		5.15733	4.48376
Souza et al. (2005)	CC113b	66.411	0.575293		15.5127				4.05733	3.1086	1.46346	0.100929		4.57206	3.43157
Souza et al. (2005)	CC2c	66.969	0.601305		15.5728				4.27028	3.44476	1.35548	0.101916		4.3722	2.73135
Souza et al. (2005)	PS68	67.3503	0.548223		15.1168				4.01015	2.2335	1.15736	0.101523		4.63959	3.7665
Souza et al. (2005)	HG66a	67.634	0.483676		15.9412				2.98267	1.05804	0.604595	0.110842		5.77388	4.01048
Souza et al. (2005)	GM83	67.7014	0.699939		15.7436				3.38811	1.75492	0.557922	0.0912964		4.45324	4.39237
Souza et al. (2005)	CC117a	67.7084	0.584736		14.7192				3.88144	2.6414	1.37111	0.100817		4.90977	3.14548
Souza et al. (2005)	JD10	67.8121	0.620171		15.1281				3.96503	2.22651	0.681171	0.0813339		4.56486	4.06669
Souza et al. (2005)	CC229	68.2098	0.837115		14.937				3.73172	1.61372	0.625315	0.100857		4.59909	3.81241
Souza et al. (2005)	PS65	68.3824	0.543916		15.2397				3.2635	2.03465	0.896454	0.0906527		5.06648	3.86785
Souza et al. (2005)	GM97	68.5596	0.625378		15.2814				3.8834	0.181561	0.37321	0.0302602		9.06798	0.161388
Souza et al. (2005)	GM118	68.579	0.506791		15.2645				3.75025	3.05088	1.82445	0.0506791		2.99007	3.90229
Souza et al. (2005)	JD11a	68.743	0.355078		16.0292				2.37395	2.20148	0.598559	0.0608704		4.03774	5.01167
Souza et al. (2005)	CC210	68.7735	0.661578		15.8473				3.60305	2.00509	0.569975	0.111959		4.93639	3.18575
Souza et al. (2005)	CC205b	68.8873	0.58192		14.9694				3.54169	1.6354	0.682251	0.110364		5.35768	2.89957
Souza et al. (2005)	GM62	69.1261	0.493902		16.1677				1.86473	1.02812	0.413265	0.0705574		5.35228	4.80798
Souza et al. (2005)	GM62	69.1261	0.493902		16.1677				1.86473	1.02812	0.413265	0.0705574		5.35228	4.80798
Souza et al. (2005)	CC123	69.1718	0.575003		15.3536				2.60264	1.98729	0.786846	0.110965		4.83204	3.89388
Souza et al. (2005)	CC264	69.5227	0.274753		16.5564				2.19803	2.15732	0.630915	0.0508802		4.44693	4.10095
Souza et al. (2005)	PS73	69.9718	0.605205		12.6286				5.28545	1.28102	1.04902	0.151301		5.43676	2.1283
Souza et al. (2005)	CC22a	70.2134	0.434915		15.1917				2.02286	2.48812	0.4248	0.0404572		4.7436	3.73217
Souza et al. (2005)	PS35	70.2362	0.545014		14.0291				3.46185	2.29108	0.807428	0.0908357		4.76383	3.17925
Souza et al. (2005)	CC145	70.8122	0.516508		14.1989				3.3016	1.71157	0.42536	0.0911485		5.23597	3.14969
Souza et al. (2005)	PS116	71.2439	0.575525		13.9742				2.73627	1.56502	0.514943	0.0807754		4.84653	3.66519
Souza et al. (2005)	LM116	71.623	0.443548		14.6371				2.31855	0.756048	0.514113	0.0504032		5.13105	4.45565
Souza et al. (2005)	PS108	71.7726	0.313638		14.6904				1.84136	1.33549	0.283286	0.0809389		5.3015	3.87495
Souza et al. (2005)	JD9a	72.8089	0.302572		13.888				1.96672	0.917801	0.242057	0.0605144		5.80938	3.47958
Souza et al. (2005)	CC108	73.3165	0.212336		14.5096				1.45602	1.66835	0.475228	0.091001		4.30738	3.50859
Trevisan et al. (2021)	PBHPAB61207.17	60.1973	0.976445		17.3646				6.44252	4.00644	1.84216	0.0905979		2.91927	4.38897
Trevisan et al. (2021)	PBHPAB63107.37	60.2652	1.03455		14.6645				8.97951	4.8413	2.87264	0.140619		2.41061	3.5456
Trevisan et al. (2021)	PBHPAB61185.70	63.2746	0.644836		15.9194				5.70277	4.74559	2.1864	0.100756		2.42821	3.9194
Trevisan et al. (2021)	PBHPAB63145.45	63.8362	0.584913		15.8834				5.02219	4.52804	1.9161	0.121017		2.97499	3.90278
Trevisan et al. (2021)	PBHPAXPAB08419.519.83	64.6151	0.85098		15.09				6.83752	3.81951	1.45458	0.108846		1.8207	3.70077
Trevisan et al. (2021)	PBHPB2026	65.4086	0.612588		15.4135				5.21688	3.28031	1.73896	0.118565		2.20334	4.17943
Trevisan et al. (2021)	PBHPB2005:38.20	65.9341	0.732601		15.0975				4.7025	3.564	2.3958	0.0693001		2.079	3.5937
Trevisan et al. (2021)	COL16A	65.9888	0.777512		14.055				4.98405	1.90391	0.966906	0.109649		4.8744	3.9374
Trevisan et al. (2021)	PBHPB2024	67.1086	0.499745		15.9612				3.51861	3.54921	1.57063	0.0917899		2.07037	3.95716
Trevisan et al. (2021)	COL55(2)	67.1785	0.565714		15.0015				4.42469	2.35377	0.79806	0.0909183		4.32367	4.38428
Trevisan et al. (2021)	PBHPB2025	68.345	0.432688		15.7833				2.39945	2.77313	1.35707	0.0393352		2.62563	4.17937
Trevisan et al. (2021)	PBHPAB9743.84	69.7203	0.61816		14.1873				4.07377	2.98946	0.962708	0.0506688		2.87799	3.48602
Trevisan et al. (2021)	PBHPAB9730.70	72.2564	0.362794		14.0582				2.91243	3.47677	0.816285	0.0302328		1.27985	3.99073
Trevisan et al. (2021)	COL05(2)	73.7795	0.2983		12.628				2.28696	0.805409	0.517053	0.0795466		5.49866	2.27702
Trevisan et al. (2021)	TPS20	74.2834	0.272507		13.0198				1.86718	0.807428	0.333064	0.0403714		4.82438	4.05733
Trindade Netto et al. (2021)	DF304	62.5143	0.478579		15.5538				5.0849	2.25331	0.309082	0.0797631		8.25548	3.15064
Trindade Netto et al. (2021)	DF283	67.6059	0.398268		13.9394				2.80779	1.95151	0.229004	0.0398268		9.47877	1.68268
Trindade Netto et al. (2021)	FD177	67.9762	0.549808		14.4949				4.77833	2.88899	1.06963	0.0899685		4.03859	3.23887
Trindade Netto et al. (2021)	DF267	68.076	0.464614		15.0494				4.01992	2.15136	1.39384	0.0808024		4.11082	3.525
Trindade Netto et al. (2021)	FD226	68.1608	0.446468		14.287				3.28402	2.65897	0.32741	0.138901		5.91323	3.10544
Trindade Netto et al. (2021)	FD47C	68.2722	0.41469		13.9579				3.88393	1.29464	1.02155	0.111258		7.53522	2.72077
Trindade Netto et al. (2021)	FD244	68.8165	0.50012		14.7035				4.151	2.70065	0.820197	0.0700168		4.64111	3.05073
Trindade Netto et al. (2021)	FD161	68.9634	0.449762		14.8921				3.61808	1.98895	0.779587	0.0799576		4.46763	3.91792
Trindade Netto et al. (2021)	FD107	69.0046	0.318177		14.4174				2.25707	1.01419	0.457379	0.0795442		11.0368	1.07385
Trindade Netto et al. (2021)	FD70	69.145	0.461622		14.5362				3.86976	2.47508	0.579482	0.0785739		4.28228	3.67333
Trindade Netto et al. (2021)	DFR400	69.2657	0.482548		14.778				3.96091	2.45295	0.874618	0.110584		4.08155	3.2773
Trindade Netto et al. (2021)	DFR394B	69.3215	0.470146		14.6045				3.97123	2.50078	0.860267	0.100031		4.41137	3.27101
Trindade Netto et al. (2021)	FD181	69.5707	0.43236		14.6413				3.51784	2.67277	0.638714	0.0884373		4.21551	3.5768
Trindade Netto et al. (2021)	FD164	70.2094	0.369523		14.1817				3.34568	1.38821	0.838918	0.0499356		5.01353	3.83505
Trindade Netto et al. (2021)	FD31	70.2206	0.405499		14.5386				3.00663	1.85936	0.395609	0.0395609		6.03303	2.66047
Trindade Netto et al. (2021)	FD176	70.3	0.422783		14.2566				3.46092	2.2614	0.757077	0.0786573		4.30649	3.38226
Trindade Netto et al. (2021)	FD241	70.3548	0.461014		14.1311				4.02886	2.43536	0.561235	0.0601323		4.43977	2.86631
Trindade Netto et al. (2021)	FD240B	70.5629	0.468426		14.1524				3.83711	2.31223	0.727555	0.0797321		3.99657	3.17932
Trindade Netto et al. (2021)	FD175A	70.6493	0.362304		14.4922				3.12991	2.36504	0.583712	0.05032		4.6697	3.1601
Trindade Netto et al. (2021)	FD239	70.8572	0.383277		14.2501				3.16449	2.26035	0.638796	0.0687934		4.5895	3.06622
Trindade Netto et al. (2021)	FD235	70.8758	0.295727		13.3077				3.0657	0.650599	0.542166	0.0690029		9.68998	0.40416
Trindade Netto et al. (2021)	FD145	70.9284	0.350635		14.5263				2.765	0.360653	0.460834	0.0200363		5.78046	4.05734
Trindade Netto et al. (2021)	FD227	71.0494	0.365115		13.5191				3.42418	1.82557	0.444058	0.167755		6.07867	2.47686
Trindade Netto et al. (2021)	DF307	71.1314	0.309267		13.8671				3.05276	1.50643	0.708321	0.0598581		6.48463	2.29456
Trindade Netto et al. (2021)	FD146B	71.1456	0.35922		14.4686				2.9935	0.189589	0.329285	0.00997835		4.88939	4.11108
Trindade Netto et al. (2021)	MC187	71.2809	0.322629		14.6191				1.94586	0.504108	0.171397	0.110904		8.42869	1.84504
Trindade Netto et al. (2021)	FD191	71.4791	0.206473		13.4699				3.62803	0.186809	0.324458	0.0196641		8.09179	2.18272
Trindade Netto et al. (2021)	FD144	71.4874	0.376771		13.6827				2.97451	1.10057	0.287536	0.0198301		6.03825	3.59916
Trindade Netto et al. (2021)	FD207	71.5306	0.269738		13.387				3.45665	0.909118	0.229777	0.189816		6.99322	2.1679
Trindade Netto et al. (2021)	FD04	71.6418	0.263091		9.71414				4.93802	6.7999	1.81128	0.263091		0.394637	3.80471
Trindade Netto et al. (2021)	FD278A	71.9057	0.294695		13.7525				3.10413	0.157171	0.618861	0.0589391		6.3556	2.18075
Trindade Netto et al. (2021)	FD275B	71.9098	0.325965		13.6312				2.98307	0.730951	0.296331	0.148166		7.13171	1.20508
Trindade Netto et al. (2021)	FD37	71.9201	0.400669		14.0234				3.10519	1.02171	0.430719	0.0400669		4.70786	3.04509
Trindade Netto et al. (2021)	DF289	71.9995	0.406609		13.785				4.13551	0.0793383	0.337188	0.0198346		2.70742	5.63302
Trindade Netto et al. (2021)	DF313A	72.1327	0.259398		13.6683				3.18262	0.718333	0.947801	0.0798148		3.89097	4.03065
Trindade Netto et al. (2021)	FD270A	72.3478	0.25523		13.2523				3.03331	0.471193	0.117798	0.0392661		7.69616	2.24799
Trindade Netto et al. (2021)	FD184	72.7003	0.316518		13.7488				2.71019	1.35509	0.316518	0.0395648		5.26212	2.46291
Trindade Netto et al. (2021)	FD67	72.7302	0.23977		12.8876				3.35678	0.109895	0.49952	0.00999041		7.02326	2.59751
Trindade Netto et al. (2021)	FD281	72.8013	0.288027		14.302				2.41347	0.923673	0.387347	0.0397279		3.8536	4.36013
Trindade Netto et al. (2021)	DF305	73.1497	0.240163		12.6086				3.21218	0.640435	0.260177	0.0300204		6.59448	2.49169
Trindade Netto et al. (2021)	FD280A	73.4203	0.235888		12.9739				1.60208	0.786295	0.344004	0.0393147		7.79415	1.36619
Trindade Netto et al. (2021)	DF297	73.4606	0.203492		12.006				2.62505	0.915714	0.101746	0.0203492		8.34317	1.38375
Trindade Netto et al. (2021)	FD101	73.5678	0.291059		12.1442				2.17793	0.501827	0.742703	0.0200731		9.28379	0.632302
Trindade Netto et al. (2021)	DF296	73.645	0.238849		12.6391				3.68225	0.427937	1.21415	0.0497602		3.06523	4.49832
Trindade Netto et al. (2021)	FD10	73.837	0.632029		11.6374				5.12646	2.21712	0.621997	0.050161		2.6786	2.79898
Trindade Netto et al. (2021)	DF256	73.898	0.298377		13.0291				2.47653	1.06421	0.348106	0.0397836		4.58506	3.78939
Trindade Netto et al. (2021)	DF284	74.1774	0.220826		12.3462				3.61351	0.913416	1.83687	0.0301126		3.9849	1.80676
Trindade Netto et al. (2021)	FD65A	74.6328	0.208139		13.4795				1.62547	0.227962	0.128848	0.00991139		4.23216	5.17375
[truncated: 96 more columns]
