# Supplementary material for: Large-scale crustal growth driven by LIP magmatism during the Paleoproterozoic
Source: Nat Commun. 2025 Nov 28;16:10779. doi: 10.1038/s41467-025-65826-5 (PMC12663317; doi:10.1038/s41467-025-65826-5)
Supplement: Supplementary file 10 — Supplementary Data 9 [file 41467_2025_65826_MOESM10_ESM.xlsx]

## Sheet: Cover
Supplementary Table for
Large-scale crustal growth driven by LIP magmatism during the Paleoproterozoic
Matheus S. Simões, Andrew R.C. Kylander-Clark, Marcelo L. Vasquez, Carlos A. Sommer, Lucas M.M. Rossetti, John M. Cottle, Túlio A. Mendes
Compilation of literature zircon U–Pb data used to reproduce Figure 7

## Sheet: Hf_detrital
EXTRACTED FROM THE COMPILATION IN PUETZ AND CONDIE (2021)
Sample & Grain	GPS Latitude	GPS Longitude	Minor Geologic-Geographic Unit	Rock-Type-1	Rock-Type-3	U/Pb Age (Ma)	176Lu/ 177Hf sample	176Hf/ 177Hf sample	εHf(t) Numerator	εHf(t) Denominator	εHf(t)	TDM2 2nd half of Numerator	(1-stage) TDM1	(2-stage) TDM2	Reference	DOI/Web Link
BRZ01.z002	-14.6965	-56.3028	Raizama Formation	detrital	sandstone	1153	0.0014997	0.282129	0.282096	0.28205	1.65306	-0.954828	1603.18	1862.9	McGee, B et al.	http://dx.doi.org/10.1130/B30842.1
BRZ01.z010	-14.6965	-56.3028	Raizama Formation	detrital	sandstone	1414	0.00150862	0.282043	0.282002	0.281884	4.20293	-0.95456	1724.78	1903.97	McGee, B et al.	http://dx.doi.org/10.1130/B30842.2
BRZ01.z014	-14.6965	-56.3028	Raizama Formation	detrital	sandstone	1518	0.00193112	0.282004	0.281949	0.281818	4.65587	-0.941834	1798.95	1955.86	McGee, B et al.	http://dx.doi.org/10.1130/B30842.3
BRZ01.z016	-14.6965	-56.3028	Raizama Formation	detrital	sandstone	1111	0.00059563	0.282076	0.282064	0.282076	-0.434826	-0.982059	1637.52	1961.62	McGee, B et al.	http://dx.doi.org/10.1130/B30842.4
BRZ01.z019	-14.6965	-56.3028	Raizama Formation	detrital	sandstone	930	0.00044661	0.282237	0.282229	0.282191	1.37022	-0.986548	1410.85	1709.92	McGee, B et al.	http://dx.doi.org/10.1130/B30842.5
BRZ01.z024	-14.6965	-56.3028	Raizama Formation	detrital	sandstone	903	0.00069185	0.282251	0.282239	0.282208	1.12793	-0.979161	1400.36	1704.48	McGee, B et al.	http://dx.doi.org/10.1130/B30842.6
BRZ01.z025	-14.6965	-56.3028	Raizama Formation	detrital	sandstone	1553	0.00079554	0.28181	0.281787	0.281795	-0.308914	-0.976038	2012.78	2291.88	McGee, B et al.	http://dx.doi.org/10.1130/B30842.7
BRZ01.z029	-14.6965	-56.3028	Raizama Formation	detrital	sandstone	1107	0.00062687	0.282239	0.282226	0.282079	5.23565	-0.981118	1414.09	1602.71	McGee, B et al.	http://dx.doi.org/10.1130/B30842.8
BRZ01.z034	-14.6965	-56.3028	Raizama Formation	detrital	sandstone	1584	0.00128876	0.282025	0.281986	0.281776	7.48373	-0.961182	1739.38	1830.42	McGee, B et al.	http://dx.doi.org/10.1130/B30842.9
BRZ01.z038	-14.6965	-56.3028	Raizama Formation	detrital	sandstone	942	0.00096286	0.282251	0.282234	0.282183	1.79402	-0.970998	1411.03	1692.4	McGee, B et al.	http://dx.doi.org/10.1130/B30842.10
BRZ01.z042	-14.6965	-56.3028	Raizama Formation	detrital	sandstone	1322	0.00047521	0.28204	0.282028	0.281942	3.04123	-0.985686	1682.22	1905.82	McGee, B et al.	http://dx.doi.org/10.1130/B30842.11
BRZ01.z043	-14.6965	-56.3028	Raizama Formation	detrital	sandstone	903	0.00112164	0.28224	0.282221	0.282208	0.462917	-0.966216	1432.33	1746.27	McGee, B et al.	http://dx.doi.org/10.1130/B30842.12
BRZ01.z057	-14.6965	-56.3028	Raizama Formation	detrital	sandstone	1340	0.0012682	0.281896	0.281864	0.281931	-2.37682	-0.961801	1918.28	2257.63	McGee, B et al.	http://dx.doi.org/10.1130/B30842.13
BRZ01.z061	-14.6965	-56.3028	Raizama Formation	detrital	sandstone	1382	0.00098803	0.282007	0.281981	0.281904	2.72917	-0.97024	1750.66	1971.42	McGee, B et al.	http://dx.doi.org/10.1130/B30842.14
BRZ01.z062	-14.6965	-56.3028	Raizama Formation	detrital	sandstone	926	0.00044116	0.282192	0.282184	0.282193	-0.317068	-0.986712	1472.77	1812.95	McGee, B et al.	http://dx.doi.org/10.1130/B30842.15
BRZ01.z069	-14.6965	-56.3028	Raizama Formation	detrital	sandstone	1517	0.00075364	0.282031	0.282009	0.281818	6.77585	-0.9773	1707.05	1822.76	McGee, B et al.	http://dx.doi.org/10.1130/B30842.16
BRZ01.z071	-14.6965	-56.3028	Raizama Formation	detrital	sandstone	636	0.00071542	0.282283	0.282275	0.282375	-3.56317	-0.978451	1356.58	1796.46	McGee, B et al.	http://dx.doi.org/10.1130/B30842.17
BRZ01.z072	-14.6965	-56.3028	Raizama Formation	detrital	sandstone	1033	0.00042228	0.28216	0.282152	0.282125	0.942843	-0.987281	1515.21	1815.61	McGee, B et al.	http://dx.doi.org/10.1130/B30842.18
BRZ01.z073	-14.6965	-56.3028	Raizama Formation	detrital	sandstone	1198	0.00126085	0.282118	0.282089	0.282021	2.41511	-0.962023	1608.61	1849.7	McGee, B et al.	http://dx.doi.org/10.1130/B30842.19
BRZ01.z075	-14.6965	-56.3028	Raizama Formation	detrital	sandstone	1292	0.00143032	0.282014	0.281979	0.281961	0.639953	-0.956918	1760.89	2032.8	McGee, B et al.	http://dx.doi.org/10.1130/B30842.20
BRZ01.z076	-14.6965	-56.3028	Raizama Formation	detrital	sandstone	1984	0.00072921	0.281453	0.281426	0.281519	-3.31512	-0.978036	2495.49	2807.43	McGee, B et al.	http://dx.doi.org/10.1130/B30842.21
BRZ01.z077	-14.6965	-56.3028	Raizama Formation	detrital	sandstone	1193	0.00086672	0.282118	0.282098	0.282024	2.61748	-0.973894	1592.13	1833.21	McGee, B et al.	http://dx.doi.org/10.1130/B30842.22
BRZ01.z080	-14.6965	-56.3028	Raizama Formation	detrital	sandstone	928	0.00053967	0.282258	0.282249	0.282192	2.01195	-0.983745	1385.36	1667.99	McGee, B et al.	http://dx.doi.org/10.1130/B30842.23
BRZ01.z086	-14.6965	-56.3028	Raizama Formation	detrital	sandstone	1238	0.00096164	0.282167	0.282145	0.281996	5.2908	-0.971035	1526.9	1700.22	McGee, B et al.	http://dx.doi.org/10.1130/B30842.24
BRZ01.z095	-14.6965	-56.3028	Raizama Formation	detrital	sandstone	945	0.00086225	0.282262	0.282247	0.282181	2.33901	-0.974029	1390.97	1660.41	McGee, B et al.	http://dx.doi.org/10.1130/B30842.25
BRZ01.z097	-14.6965	-56.3028	Raizama Formation	detrital	sandstone	1235	0.00092581	0.282062	0.28204	0.281998	1.51938	-0.972114	1671.59	1934.19	McGee, B et al.	http://dx.doi.org/10.1130/B30842.26
BRZ01.z109	-14.6965	-56.3028	Raizama Formation	detrital	sandstone	1391	0.00088778	0.281972	0.281948	0.281899	1.76584	-0.97326	1794.89	2038.48	McGee, B et al.	http://dx.doi.org/10.1130/B30842.27
BRZ01.z115	-14.6965	-56.3028	Raizama Formation	detrital	sandstone	983	0.00078352	0.282231	0.282216	0.282157	2.1006	-0.9764	1431.85	1704.55	McGee, B et al.	http://dx.doi.org/10.1130/B30842.28
BRZ01.z119	-14.6965	-56.3028	Raizama Formation	detrital	sandstone	1053	0.00038615	0.28222	0.282212	0.282113	3.50878	-0.988369	1432.65	1669.75	McGee, B et al.	http://dx.doi.org/10.1130/B30842.29
BRZ01.z124	-14.6965	-56.3028	Raizama Formation	detrital	sandstone	1165	0.00102607	0.282128	0.282105	0.282042	2.24317	-0.969094	1584.59	1835.16	McGee, B et al.	http://dx.doi.org/10.1130/B30842.30
BRZ01.z131	-14.6965	-56.3028	Raizama Formation	detrital	sandstone	908	0.00057201	0.282161	0.282151	0.282204	-1.89627	-0.982771	1520.65	1898.4	McGee, B et al.	http://dx.doi.org/10.1130/B30842.31
BRZ01.z137	-14.6965	-56.3028	Raizama Formation	detrital	sandstone	1278	0.00079525	0.282003	0.281984	0.28197	0.492739	-0.976047	1746.77	2031.33	McGee, B et al.	http://dx.doi.org/10.1130/B30842.32
BRZ24.z005	-14.6526	-54.7946	Sepotuba Formation	detrital	sandstone	1431	0.0005204	0.281827	0.281813	0.281873	-2.12539	-0.984325	1974.94	2311.52	McGee, B et al.	http://dx.doi.org/10.1130/B30842.33
BRZ24.z006	-14.6526	-54.7946	Sepotuba Formation	detrital	sandstone	1268	0.00062977	0.282058	0.282043	0.281977	2.35525	-0.981031	1664.03	1907.23	McGee, B et al.	http://dx.doi.org/10.1130/B30842.34
BRZ24.z007	-14.6526	-54.7946	Sepotuba Formation	detrital	sandstone	1185	0.00075094	0.282128	0.282111	0.282029	2.91217	-0.977381	1572.59	1808.6	McGee, B et al.	http://dx.doi.org/10.1130/B30842.35
BRZ24.z009	-14.6526	-54.7946	Sepotuba Formation	detrital	sandstone	918	0.00057506	0.282227	0.282217	0.282198	0.666555	-0.982679	1429.61	1744.99	McGee, B et al.	http://dx.doi.org/10.1130/B30842.36
BRZ24.z015	-14.6526	-54.7946	Sepotuba Formation	detrital	sandstone	1555	0.0005209	0.281868	0.281853	0.281794	2.08062	-0.98431	1919.39	2144.86	McGee, B et al.	http://dx.doi.org/10.1130/B30842.37
BRZ24.z020	-14.6526	-54.7946	Sepotuba Formation	detrital	sandstone	1017	0.00049107	0.282184	0.282174	0.282136	1.37596	-0.985209	1485.61	1776.16	McGee, B et al.	http://dx.doi.org/10.1130/B30842.38
BRZ24.z022	-14.6526	-54.7946	Sepotuba Formation	detrital	sandstone	615	0.00053776	0.282272	0.282266	0.282389	-4.3493	-0.983802	1365.98	1830.11	McGee, B et al.	http://dx.doi.org/10.1130/B30842.39
BRZ24.z023	-14.6526	-54.7946	Sepotuba Formation	detrital	sandstone	932	0.00083529	0.2822	0.282186	0.282189	-0.132593	-0.974841	1476.37	1805.89	McGee, B et al.	http://dx.doi.org/10.1130/B30842.40
BRZ24.z027	-14.6526	-54.7946	Sepotuba Formation	detrital	sandstone	1161	0.00069486	0.282095	0.28208	0.282045	1.26713	-0.97907	1615.45	1893.28	McGee, B et al.	http://dx.doi.org/10.1130/B30842.41
BRZ24.z028	-14.6526	-54.7946	Sepotuba Formation	detrital	sandstone	934	0.00041913	0.282155	0.282147	0.282188	-1.4427	-0.987376	1522.84	1889.76	McGee, B et al.	http://dx.doi.org/10.1130/B30842.42
BRZ24.z030	-14.6526	-54.7946	Sepotuba Formation	detrital	sandstone	1535	0.00079379	0.281848	0.281825	0.281807	0.631195	-0.976091	1961.02	2219.65	McGee, B et al.	http://dx.doi.org/10.1130/B30842.43
BRZ24.z034	-14.6526	-54.7946	Sepotuba Formation	detrital	sandstone	737	0.00048949	0.282097	0.28209	0.282312	-7.85618	-0.985256	1604.72	2142.8	McGee, B et al.	http://dx.doi.org/10.1130/B30842.44
BRZ24.z037	-14.6526	-54.7946	Sepotuba Formation	detrital	sandstone	1219	0.00051046	0.282129	0.282118	0.282008	3.89574	-0.984625	1561.2	1773.09	McGee, B et al.	http://dx.doi.org/10.1130/B30842.45
BRZ24.z038	-14.6526	-54.7946	Sepotuba Formation	detrital	sandstone	1767	0.00098609	0.281546	0.281513	0.281658	-5.16166	-0.970298	2385.31	2755.61	McGee, B et al.	http://dx.doi.org/10.1130/B30842.46
BRZ24.z041	-14.6526	-54.7946	Sepotuba Formation	detrital	sandstone	1004	0.00066525	0.282226	0.282213	0.282144	2.46346	-0.979962	1434.26	1697.84	McGee, B et al.	http://dx.doi.org/10.1130/B30842.47
BRZ24.z047	-14.6526	-54.7946	Sepotuba Formation	detrital	sandstone	1334	0.00144722	0.282145	0.282109	0.281935	6.17583	-0.956409	1577.67	1718.81	McGee, B et al.	http://dx.doi.org/10.1130/B30842.48
BRZ24.z049	-14.6526	-54.7946	Sepotuba Formation	detrital	sandstone	942	0.00036231	0.282148	0.282141	0.282183	-1.4753	-0.989087	1530.06	1897.91	McGee, B et al.	http://dx.doi.org/10.1130/B30842.49
BRZ24.z055	-14.6526	-54.7946	Sepotuba Formation	detrital	sandstone	1538	0.00087582	0.281863	0.281838	0.281805	1.16626	-0.97362	1943.76	2188.67	McGee, B et al.	http://dx.doi.org/10.1130/B30842.50
BRZ24.z058	-14.6526	-54.7946	Sepotuba Formation	detrital	sandstone	1212	0.00072835	0.282074	0.282058	0.282012	1.61681	-0.978062	1645.86	1910.47	McGee, B et al.	http://dx.doi.org/10.1130/B30842.51
BRZ24.z062	-14.6526	-54.7946	Sepotuba Formation	detrital	sandstone	1285	0.00072835	0.282074	0.282057	0.281966	3.22364	-0.978062	1645.86	1865.95	McGee, B et al.	http://dx.doi.org/10.1130/B30842.52
BRZ24.z071	-14.6526	-54.7946	Sepotuba Formation	detrital	sandstone	1730	0.00096747	0.281831	0.2818	0.281682	4.17233	-0.970859	1992.27	2149.56	McGee, B et al.	http://dx.doi.org/10.1130/B30842.53
BRZ24.z079	-14.6526	-54.7946	Sepotuba Formation	detrital	sandstone	1198	0.00061641	0.282136	0.282122	0.282021	3.57056	-0.981433	1556.78	1777.32	McGee, B et al.	http://dx.doi.org/10.1130/B30842.54
BRZ24.z084	-14.6526	-54.7946	Sepotuba Formation	detrital	sandstone	1245	0.00067982	0.282089	0.282073	0.281991	2.91029	-0.979523	1623.31	1854.82	McGee, B et al.	http://dx.doi.org/10.1130/B30842.55
BRZ24.z091	-14.6526	-54.7946	Sepotuba Formation	detrital	sandstone	1368	0.00093526	0.282035	0.282011	0.281913	3.48062	-0.97183	1708.84	1913.71	McGee, B et al.	http://dx.doi.org/10.1130/B30842.56
BRZ24.z096	-14.6526	-54.7946	Sepotuba Formation	detrital	sandstone	949	0.00041397	0.282216	0.282209	0.282179	1.06968	-0.987531	1438.34	1743.36	McGee, B et al.	http://dx.doi.org/10.1130/B30842.57
BRZ24.z099	-14.6526	-54.7946	Sepotuba Formation	detrital	sandstone	1498	0.00049211	0.28194	0.281926	0.28183	3.38271	-0.985177	1820.16	2019.9	McGee, B et al.	http://dx.doi.org/10.1130/B30842.58
BRZ24.z125	-14.6526	-54.7946	Sepotuba Formation	detrital	sandstone	1789	0.00115014	0.281632	0.281593	0.281644	-1.82842	-0.965357	2277.51	2566.64	McGee, B et al.	http://dx.doi.org/10.1130/B30842.59
BRZ24.z130	-14.6526	-54.7946	Sepotuba Formation	detrital	sandstone	969	0.00033045	0.282172	0.282166	0.282166	-0.000632464	-0.990047	1495.72	1825.93	McGee, B et al.	http://dx.doi.org/10.1130/B30842.60
BRZ24.z131	-14.6526	-54.7946	Sepotuba Formation	detrital	sandstone	1916	0.00049377	0.281512	0.281494	0.281563	-2.45503	-0.985127	2401.53	2702.52	McGee, B et al.	http://dx.doi.org/10.1130/B30842.61
BRZ24.z132	-14.6526	-54.7946	Sepotuba Formation	detrital	sandstone	1373	0.00054383	0.281966	0.281952	0.28191	1.48334	-0.98362	1786.72	2042.32	McGee, B et al.	http://dx.doi.org/10.1130/B30842.62
BRZ24.z143	-14.6526	-54.7946	Sepotuba Formation	detrital	sandstone	948	0.00052799	0.282187	0.282178	0.282179	-0.0554655	-0.984097	1482.65	1813.31	McGee, B et al.	http://dx.doi.org/10.1130/B30842.63
BRZ24.z146	-14.6526	-54.7946	Sepotuba Formation	detrital	sandstone	1140	0.0006646	0.282139	0.282125	0.282058	2.38777	-0.979982	1553.57	1806.94	McGee, B et al.	http://dx.doi.org/10.1130/B30842.64
BRZ24.z153	-14.6526	-54.7946	Sepotuba Formation	detrital	sandstone	1096	0.00059635	0.28215	0.282138	0.282086	1.8455	-0.982038	1536.23	1807.21	McGee, B et al.	http://dx.doi.org/10.1130/B30842.65
BRZ24.z155	-14.6526	-54.7946	Sepotuba Formation	detrital	sandstone	1182	0.00088207	0.282168	0.282148	0.282031	4.14556	-0.973432	1523.12	1728.93	McGee, B et al.	http://dx.doi.org/10.1130/B30842.66
BRZ24.z159	-14.6526	-54.7946	Sepotuba Formation	detrital	sandstone	1791	0.00087327	0.281529	0.281499	0.281643	-5.11479	-0.973697	2402.09	2771.01	McGee, B et al.	http://dx.doi.org/10.1130/B30842.67
BRZ24.z161	-14.6526	-54.7946	Sepotuba Formation	detrital	sandstone	991	0.00067512	0.282195	0.282182	0.282152	1.07303	-0.979665	1477.47	1775.27	McGee, B et al.	http://dx.doi.org/10.1130/B30842.68
BRZ24.z165	-14.6526	-54.7946	Sepotuba Formation	detrital	sandstone	941	0.00050848	0.282219	0.28221	0.282184	0.924746	-0.984684	1438.34	1746.35	McGee, B et al.	http://dx.doi.org/10.1130/B30842.69
BRZ24.z167	-14.6526	-54.7946	Sepotuba Formation	detrital	sandstone	1674	0.00201056	0.281824	0.281761	0.281718	1.51443	-0.939441	2058.16	2271.41	McGee, B et al.	http://dx.doi.org/10.1130/B30842.70
BSA20.z02	-14.6526	-54.7946	Serra Azul Formation	detrital	diamictite	1196	0.00131886	0.282158	0.282129	0.282022	3.76749	-0.960275	1554.06	1763.4	McGee, B et al.	http://dx.doi.org/10.1130/B30842.71
BSA20.z04	-14.6526	-54.7946	Serra Azul Formation	detrital	diamictite	989	0.00048341	0.282183	0.282174	0.282153	0.741847	-0.985439	1486.15	1794.56	McGee, B et al.	http://dx.doi.org/10.1130/B30842.72
BSA20.z05	-14.6526	-54.7946	Serra Azul Formation	detrital	diamictite	906	0.00050322	0.281595	0.281587	0.282206	-21.934	-0.984843	2289.15	3146.04	McGee, B et al.	http://dx.doi.org/10.1130/B30842.73
BSA20.z08	-14.6526	-54.7946	Serra Azul Formation	detrital	diamictite	1193	0.00064973	0.282173	0.282158	0.282024	4.74061	-0.98043	1507.31	1700.07	McGee, B et al.	http://dx.doi.org/10.1130/B30842.74
BSA20.z12	-14.6526	-54.7946	Serra Azul Formation	detrital	diamictite	1479	0.00099303	0.28182	0.281793	0.281842	-1.77187	-0.970089	2008.94	2326.15	McGee, B et al.	http://dx.doi.org/10.1130/B30842.75
BSA20.z13	-14.6526	-54.7946	Serra Azul Formation	detrital	diamictite	930	0.00039962	0.282222	0.282215	0.282191	0.877751	-0.987963	1429.34	1740.9	McGee, B et al.	http://dx.doi.org/10.1130/B30842.76
BSA20.z14	-14.6526	-54.7946	Serra Azul Formation	detrital	diamictite	1581	0.00073113	0.281846	0.281824	0.281777	1.65972	-0.977978	1959.94	2191.01	McGee, B et al.	http://dx.doi.org/10.1130/B30842.77
BSA20.z16	-14.6526	-54.7946	Serra Azul Formation	detrital	diamictite	1863	0.00243158	0.28165	0.281564	0.281597	-1.18562	-0.92676	2331.73	2583.49	McGee, B et al.	http://dx.doi.org/10.1130/B30842.78
BSA20.z17	-14.6526	-54.7946	Serra Azul Formation	detrital	diamictite	1339	0.00073802	0.282023	0.282004	0.281932	2.57793	-0.97777	1717.28	1947.84	McGee, B et al.	http://dx.doi.org/10.1130/B30842.79
BSA20.z25	-14.6526	-54.7946	Serra Azul Formation	detrital	diamictite	949	0.00064894	0.282272	0.28226	0.282179	2.89794	-0.980454	1370.07	1628.31	McGee, B et al.	http://dx.doi.org/10.1130/B30842.80
BSA20.z28	-14.6526	-54.7946	Serra Azul Formation	detrital	diamictite	1252	0.00080727	0.282212	0.282193	0.281987	7.31998	-0.975685	1458.44	1583.65	McGee, B et al.	http://dx.doi.org/10.1130/B30842.81
BSA20.z32	-14.6526	-54.7946	Serra Azul Formation	detrital	diamictite	984	0.00062108	0.28223	0.282218	0.282156	2.19375	-0.981293	1427.16	1699.47	McGee, B et al.	http://dx.doi.org/10.1130/B30842.82
BSA20.z35	-14.6526	-54.7946	Serra Azul Formation	detrital	diamictite	1091	0.00154245	0.282202	0.28217	0.282089	2.88362	-0.953541	1501.86	1738.15	McGee, B et al.	http://dx.doi.org/10.1130/B30842.83
BSA20.z36	-14.6526	-54.7946	Serra Azul Formation	detrital	diamictite	940	0.0015203	0.282205	0.282178	0.282184	-0.221853	-0.954208	1496.79	1817.53	McGee, B et al.	http://dx.doi.org/10.1130/B30842.84
BSA20.z37	-14.6526	-54.7946	Serra Azul Formation	detrital	diamictite	719	0.00076047	0.282175	0.282165	0.282323	-5.60792	-0.977094	1507.92	1988	McGee, B et al.	http://dx.doi.org/10.1130/B30842.85
BSA20.z40	-14.6526	-54.7946	Serra Azul Formation	detrital	diamictite	1074	0.00051429	0.28217	0.282159	0.2821	2.11681	-0.984509	1505.93	1773.32	McGee, B et al.	http://dx.doi.org/10.1130/B30842.86
BSA20.z41	-14.6526	-54.7946	Serra Azul Formation	detrital	diamictite	1359	0.0008632	0.282003	0.281981	0.281919	2.18764	-0.974	1750.85	1987.58	McGee, B et al.	http://dx.doi.org/10.1130/B30842.87
BSA20.z47	-14.6526	-54.7946	Serra Azul Formation	detrital	diamictite	970	0.00049943	0.282193	0.282184	0.282165	0.658088	-0.984957	1473.36	1785.29	McGee, B et al.	http://dx.doi.org/10.1130/B30842.88
BSA20.z53	-14.6526	-54.7946	Serra Azul Formation	detrital	diamictite	1580	0.00091541	0.281863	0.281835	0.281778	2.02521	-0.972427	1946.75	2167.5	McGee, B et al.	http://dx.doi.org/10.1130/B30842.89
BSA20.z56	-14.6526	-54.7946	Serra Azul Formation	detrital	diamictite	1100	0.00089911	0.282223	0.282204	0.282083	4.29632	-0.972918	1447.16	1656.36	McGee, B et al.	http://dx.doi.org/10.1130/B30842.90
BSA20.z68	-14.6526	-54.7946	Serra Azul Formation	detrital	diamictite	1283	0.00063406	0.282076	0.282061	0.281967	3.32342	-0.980902	1639.38	1858.17	McGee, B et al.	http://dx.doi.org/10.1130/B30842.91
BSA20.z70	-14.6526	-54.7946	Serra Azul Formation	detrital	diamictite	1212	0.00049642	0.282077	0.282066	0.282012	1.89935	-0.985048	1632.29	1892.8	McGee, B et al.	http://dx.doi.org/10.1130/B30842.92
BSA20.z76	-14.6526	-54.7946	Serra Azul Formation	detrital	diamictite	653	0.00107562	0.282208	0.282194	0.282365	-6.03398	-0.967602	1475.4	1964.78	McGee, B et al.	http://dx.doi.org/10.1130/B30842.93
BSA20.z77	-14.6526	-54.7946	Serra Azul Formation	detrital	diamictite	1808	0.00084447	0.281559	0.28153	0.281632	-3.62156	-0.974564	2358.73	2691.89	McGee, B et al.	http://dx.doi.org/10.1130/B30842.94
BSA20.z78	-14.6526	-54.7946	Serra Azul Formation	detrital	diamictite	1196	0.00055078	0.282127	0.282115	0.282022	3.27262	-0.98341	1566	1794.47	McGee, B et al.	http://dx.doi.org/10.1130/B30842.95
BSA20.z89	-14.6526	-54.7946	Serra Azul Formation	detrital	diamictite	1271	0.00116019	0.282147	0.282119	0.281975	5.12363	-0.965055	1563.27	1736.14	McGee, B et al.	http://dx.doi.org/10.1130/B30842.96
BSA20.z93	-14.6526	-54.7946	Serra Azul Formation	detrital	diamictite	665	0.00136909	0.282316	0.282299	0.282357	-2.06966	-0.958762	1334.33	1724.23	McGee, B et al.	http://dx.doi.org/10.1130/B30842.97
BSA20.z95	-14.6526	-54.7946	Serra Azul Formation	detrital	diamictite	1374	0.00179577	0.282155	0.282109	0.281909	7.06934	-0.945911	1578.4	1693.74	McGee, B et al.	http://dx.doi.org/10.1130/B30842.98
BSA20.z103	-14.6526	-54.7946	Serra Azul Formation	detrital	diamictite	1207	0.0010065	0.282099	0.282076	0.282015	2.15117	-0.969684	1623.87	1873.16	McGee, B et al.	http://dx.doi.org/10.1130/B30842.99
BSA20.z107	-14.6526	-54.7946	Serra Azul Formation	detrital	diamictite	947	0.00104892	0.282294	0.282275	0.28218	3.36848	-0.968406	1354.29	1597.12	McGee, B et al.	http://dx.doi.org/10.1130/B30842.100
BSA20.z110	-14.6526	-54.7946	Serra Azul Formation	detrital	diamictite	1587	0.00104713	0.281823	0.281791	0.281774	0.633862	-0.96846	2008.2	2259.35	McGee, B et al.	http://dx.doi.org/10.1130/B30842.101
BSA20.z111	-14.6526	-54.7946	Serra Azul Formation	detrital	diamictite	1799	0.00093561	0.281537	0.281505	0.281638	-4.71815	-0.971819	2394.64	2752.64	McGee, B et al.	http://dx.doi.org/10.1130/B30842.102
BSA20.z118	-14.6526	-54.7946	Serra Azul Formation	detrital	diamictite	657	0.00489936	0.281927	0.281867	0.282362	-17.5438	-0.852429	2074.02	2685.67	McGee, B et al.	http://dx.doi.org/10.1130/B30842.103
BSA20.z120	-14.6526	-54.7946	Serra Azul Formation	detrital	diamictite	923	0.00043576	0.282203	0.282195	0.282195	0.00778362	-0.986875	1457.54	1790.24	McGee, B et al.	http://dx.doi.org/10.1130/B30842.104
BSA20.z121	-14.6526	-54.7946	Serra Azul Formation	detrital	diamictite	1300	0.00107422	0.282161	0.282135	0.281956	6.31921	-0.967644	1540.46	1683.56	McGee, B et al.	http://dx.doi.org/10.1130/B30842.105
BSA20.z127	-14.6526	-54.7946	Serra Azul Formation	detrital	diamictite	1655	0.00066817	0.281957	0.281936	0.28173	7.30227	-0.979874	1804.94	1896.77	McGee, B et al.	http://dx.doi.org/10.1130/B30842.106
BSA20.z130	-14.6526	-54.7946	Serra Azul Formation	detrital	diamictite	1818	0.00128876	0.281528	0.281483	0.281626	-5.06364	-0.961182	2429.84	2788.35	McGee, B et al.	http://dx.doi.org/10.1130/B30842.107
BSA20.z131	-14.6526	-54.7946	Serra Azul Formation	detrital	diamictite	950	0.00067374	0.282275	0.282263	0.282178	3.00479	-0.979707	1367.03	1622.35	McGee, B et al.	http://dx.doi.org/10.1130/B30842.108
BSA20.z132	-14.6526	-54.7946	Serra Azul Formation	detrital	diamictite	995	0.00063288	0.282229	0.282217	0.282149	2.39562	-0.980937	1428.84	1695.21	McGee, B et al.	http://dx.doi.org/10.1130/B30842.109
BSA20.z148	-14.6526	-54.7946	Serra Azul Formation	detrital	diamictite	1103	0.00043572	0.282145	0.282136	0.282081	1.94555	-0.986876	1536.5	1806.31	McGee, B et al.	http://dx.doi.org/10.1130/B30842.110
BRZ15.z001	-14.5663	-55.6252	Raizama Formation	detrital	sandstone	1675	0.00118087	0.281934	0.281896	0.281717	6.34435	-0.964432	1861.69	1971.95	McGee, B et al.	http://dx.doi.org/10.1130/B30842.111
BRZ15.z005	-14.5663	-55.6252	Raizama Formation	detrital	sandstone	1211	0.00066768	0.282113	0.282097	0.282013	2.99502	-0.979889	1590.78	1823.39	McGee, B et al.	http://dx.doi.org/10.1130/B30842.112
BRZ15.z008	-14.5663	-55.6252	Raizama Formation	detrital	sandstone	1561	0.00126025	0.281842	0.281805	0.28179	0.527517	-0.962041	1992.59	2246	McGee, B et al.	http://dx.doi.org/10.1130/B30842.113
BRZ15.z010	-14.5663	-55.6252	Raizama Formation	detrital	sandstone	1662	0.00044461	0.281892	0.281878	0.281726	5.40235	-0.986608	1883.06	2020.56	McGee, B et al.	http://dx.doi.org/10.1130/B30842.114
BRZ15.z018	-14.5663	-55.6252	Raizama Formation	detrital	sandstone	943	0.00098452	0.282191	0.282174	0.282182	-0.297968	-0.970346	1494.4	1824.67	McGee, B et al.	http://dx.doi.org/10.1130/B30842.115
BRZ15.z021	-14.5663	-55.6252	Raizama Formation	detrital	sandstone	1606	0.00082912	0.282099	0.282074	0.281761	11.0901	-0.975027	1616.02	1622.09	McGee, B et al.	http://dx.doi.org/10.1130/B30842.116
BRZ15.z023	-14.5663	-55.6252	Raizama Formation	detrital	sandstone	1079	0.00338924	0.2823	0.282231	0.282096	4.78189	-0.897914	1433.6	1609.55	McGee, B et al.	http://dx.doi.org/10.1130/B30842.117
BRZ15.z028	-14.5663	-55.6252	Raizama Formation	detrital	sandstone	1571	0.00138037	0.281885	0.281844	0.281784	2.12431	-0.958423	1939.76	2154.39	McGee, B et al.	http://dx.doi.org/10.1130/B30842.118
BRZ15.z029	-14.5663	-55.6252	Raizama Formation	detrital	sandstone	1602	0.00130675	0.281836	0.281796	0.281764	1.14439	-0.96064	2003.93	2239.13	McGee, B et al.	http://dx.doi.org/10.1130/B30842.119
BRZ15.z030	-14.5663	-55.6252	Raizama Formation	detrital	sandstone	1315	0.00073197	0.282002	0.281983	0.281947	1.2967	-0.977953	1746.42	2009.47	McGee, B et al.	http://dx.doi.org/10.1130/B30842.120
BRZ15.z038	-14.5663	-55.6252	Raizama Formation	detrital	sandstone	1184	0.00082649	0.282101	0.282083	0.28203	1.87263	-0.975106	1613.08	1872.97	McGee, B et al.	http://dx.doi.org/10.1130/B30842.121
BRZ15.z039	-14.5663	-55.6252	Raizama Formation	detrital	sandstone	1818	0.00202857	0.28183	0.28176	0.281626	4.75784	-0.938898	2051.62	2181.13	McGee, B et al.	http://dx.doi.org/10.1130/B30842.122
BRZ15.z041	-14.5663	-55.6252	Raizama Formation	detrital	sandstone	1162	0.00136382	0.282118	0.282089	0.282044	1.58442	-0.958921	1611.92	1874.11	McGee, B et al.	http://dx.doi.org/10.1130/B30842.123
BRZ15.z047	-14.5663	-55.6252	Raizama Formation	detrital	sandstone	1140	0.00085446	0.282119	0.282101	0.282058	1.53495	-0.974263	1588.98	1860.39	McGee, B et al.	http://dx.doi.org/10.1130/B30842.124
BRZ15.z055	-14.5663	-55.6252	Raizama Formation	detrital	sandstone	1573	0.00143153	0.281927	0.281884	0.281783	3.60166	-0.956882	1883.78	2063.98	McGee, B et al.	http://dx.doi.org/10.1130/B30842.125
BRZ15.z065	-14.5663	-55.6252	Raizama Formation	detrital	sandstone	1535	0.00047381	0.281859	0.281845	0.281807	1.36939	-0.985729	1929.1	2173.75	McGee, B et al.	http://dx.doi.org/10.1130/B30842.126
BRZ15.z066	-14.5663	-55.6252	Raizama Formation	detrital	sandstone	1377	0.00089822	0.281826	0.281803	0.281907	-3.71151	-0.972945	1995.93	2368.92	McGee, B et al.	http://dx.doi.org/10.1130/B30842.127
BRZ15.z067	-14.5663	-55.6252	Raizama Formation	detrital	sandstone	1028	0.00058517	0.282111	0.2821	0.282129	-1.01712	-0.982374	1589.09	1934.73	McGee, B et al.	http://dx.doi.org/10.1130/B30842.128
BRZ15.z068	-14.5663	-55.6252	Raizama Formation	detrital	sandstone	1585	0.00075457	0.281889	0.281867	0.281775	3.25404	-0.977272	1901.94	2094.89	McGee, B et al.	http://dx.doi.org/10.1130/B30842.129
BRZ15.z077	-14.5663	-55.6252	Raizama Formation	detrital	sandstone	1752	0.00082775	0.28153	0.281502	0.281668	-5.88425	-0.975068	2397.7	2788.77	McGee, B et al.	http://dx.doi.org/10.1130/B30842.130
BRZ15.z086	-14.5663	-55.6252	Raizama Formation	detrital	sandstone	1504	0.00121424	0.28199	0.281955	0.281827	4.55595	-0.963427	1785.49	1951.32	McGee, B et al.	http://dx.doi.org/10.1130/B30842.131
BRZ15.z095	-14.5663	-55.6252	Raizama Formation	detrital	sandstone	1338	0.00040582	0.281984	0.281973	0.281932	1.46459	-0.987777	1755.97	2016.65	McGee, B et al.	http://dx.doi.org/10.1130/B30842.132
BRZ15.z100	-14.5663	-55.6252	Raizama Formation	detrital	sandstone	1622	0.0012204	0.281858	0.281821	0.281751	2.47248	-0.963241	1968.14	2171.97	McGee, B et al.	http://dx.doi.org/10.1130/B30842.133
BRZ15.z108	-14.5663	-55.6252	Raizama Formation	detrital	sandstone	929	0.00121239	0.282206	0.282185	0.282191	-0.208504	-0.963482	1482.31	1808.33	McGee, B et al.	http://dx.doi.org/10.1130/B30842.134
BRZ15.z118	-14.5663	-55.6252	Raizama Formation	detrital	sandstone	3083	0.0011174	0.280612	0.280546	0.280805	-9.21305	-0.966343	3661.19	4004.22	McGee, B et al.	http://dx.doi.org/10.1130/B30842.135
BRZ15.z119	-14.5663	-55.6252	Raizama Formation	detrital	sandstone	1706	0.00260477	0.281832	0.281748	0.281698	1.77938	-0.921543	2080.93	2279.54	McGee, B et al.	http://dx.doi.org/10.1130/B30842.136
BRZ15.z120	-14.5663	-55.6252	Raizama Formation	detrital	sandstone	1308	0.00056965	0.281916	0.281901	0.281951	-1.76611	-0.982842	1856.81	2195.26	McGee, B et al.	http://dx.doi.org/10.1130/B30842.137
BRZ15.z127	-14.5663	-55.6252	Raizama Formation	detrital	sandstone	1366	0.0007039	0.28184	0.281822	0.281914	-3.28704	-0.978798	1967	2334.18	McGee, B et al.	http://dx.doi.org/10.1130/B30842.138
BRZ15.z131	-14.5663	-55.6252	Raizama Formation	detrital	sandstone	1240	0.00086148	0.282123	0.282103	0.281994	3.83823	-0.974052	1584.62	1792.84	McGee, B et al.	http://dx.doi.org/10.1130/B30842.139
BRZ15.z133	-14.5663	-55.6252	Raizama Formation	detrital	sandstone	1187	0.00080809	0.282079	0.282061	0.282028	1.17505	-0.97566	1642.62	1918.95	McGee, B et al.	http://dx.doi.org/10.1130/B30842.140
BRZ15.z135	-14.5663	-55.6252	Raizama Formation	detrital	sandstone	942	0.00060159	0.282212	0.282201	0.282183	0.639442	-0.98188	1451.52	1765.04	McGee, B et al.	http://dx.doi.org/10.1130/B30842.141
BRZ15.z139	-14.5663	-55.6252	Raizama Formation	detrital	sandstone	1203	0.00072339	0.282015	0.281999	0.282018	-0.682293	-0.978211	1727.43	2047.39	McGee, B et al.	http://dx.doi.org/10.1130/B30842.142
BRZ15.z147	-14.5663	-55.6252	Raizama Formation	detrital	sandstone	1544	0.00085995	0.281792	0.281767	0.281801	-1.20523	-0.974098	2040.58	2340.65	McGee, B et al.	http://dx.doi.org/10.1130/B30842.143
BRZ15.z158	-14.5663	-55.6252	Raizama Formation	detrital	sandstone	1525	0.00076604	0.281855	0.281833	0.281813	0.689939	-0.976927	1949.88	2208.33	McGee, B et al.	http://dx.doi.org/10.1130/B30842.144
BRZ15.z162	-14.5663	-55.6252	Raizama Formation	detrital	sandstone	1523	0.00083041	0.281949	0.281925	0.281814	3.91111	-0.974988	1823.96	2006.2	McGee, B et al.	http://dx.doi.org/10.1130/B30842.145
BSA07.z001	-14.5663	-55.6252	Serra Azul Formation	detrital	diamictite	1249	0.00049616	0.282079	0.282068	0.281989	2.79396	-0.985055	1629.4	1865.19	McGee, B et al.	http://dx.doi.org/10.1130/B30842.146
BSA07.z004	-14.5663	-55.6252	Serra Azul Formation	detrital	diamictite	1488	0.00141052	0.281905	0.281865	0.281837	1.01562	-0.957514	1912.89	2159.64	McGee, B et al.	http://dx.doi.org/10.1130/B30842.147
BSA07.z005	-14.5663	-55.6252	Serra Azul Formation	detrital	diamictite	932	0.00060898	0.282088	0.282077	0.282189	-3.96682	-0.981657	1622.11	2046.53	McGee, B et al.	http://dx.doi.org/10.1130/B30842.148
BSA07.z023	-14.5663	-55.6252	Serra Azul Formation	detrital	diamictite	1300	0.00094838	0.282145	0.282122	0.281956	5.87842	-0.971434	1556.92	1711.2	McGee, B et al.	http://dx.doi.org/10.1130/B30842.149
BSA07.z026	-14.5663	-55.6252	Serra Azul Formation	detrital	diamictite	1217	0.00061241	0.282204	0.28219	0.282009	6.42253	-0.981554	1462.21	1612.98	McGee, B et al.	http://dx.doi.org/10.1130/B30842.150
BSA07.z030	-14.5663	-55.6252	Serra Azul Formation	detrital	diamictite	1046	0.00060714	0.282122	0.28211	0.282117	-0.251817	-0.981713	1575.07	1900.49	McGee, B et al.	http://dx.doi.org/10.1130/B30842.151
BSA07.z045	-14.5663	-55.6252	Serra Azul Formation	detrital	diamictite	984	0.00043491	0.282249	0.282241	0.282156	2.98699	-0.9869	1394.24	1649.58	McGee, B et al.	http://dx.doi.org/10.1130/B30842.152
BSA07.z047	-14.5663	-55.6252	Serra Azul Formation	detrital	diamictite	1211	0.00069278	0.282079	0.282063	0.282013	1.78926	-0.979133	1637.9	1898.91	McGee, B et al.	http://dx.doi.org/10.1130/B30842.153
BSA07.z048	-14.5663	-55.6252	Serra Azul Formation	detrital	diamictite	1006	0.00060123	0.282168	0.282157	0.282143	0.501759	-0.981891	1511.55	1822.63	McGee, B et al.	http://dx.doi.org/10.1130/B30842.154
BSA07.z049	-14.5663	-55.6252	Serra Azul Formation	detrital	diamictite	1078	0.00122629	0.282215	0.28219	0.282097	3.30349	-0.963064	1470.68	1701.81	McGee, B et al.	http://dx.doi.org/10.1130/B30842.155
BSA07.z051	-14.5663	-55.6252	Serra Azul Formation	detrital	diamictite	911	0.0009662	0.282291	0.282274	0.282202	2.54226	-0.970898	1355.16	1621.54	McGee, B et al.	http://dx.doi.org/10.1130/B30842.156
BSA07.z059	-14.5663	-55.6252	Serra Azul Formation	detrital	diamictite	1401	0.00090383	0.282002	0.281978	0.281892	3.0588	-0.972776	1753.25	1965.45	McGee, B et al.	http://dx.doi.org/10.1130/B30842.157
BSA07.z060	-14.5663	-55.6252	Serra Azul Formation	detrital	diamictite	651	0.00115934	0.28218	0.282165	0.282366	-7.10589	-0.96508	1517.88	2030.62	McGee, B et al.	http://dx.doi.org/10.1130/B30842.158
BSA07.z078	-14.5663	-55.6252	Serra Azul Formation	detrital	diamictite	1542	0.00090735	0.281779	0.281752	0.281802	-1.76829	-0.97267	2061.32	2374.07	McGee, B et al.	http://dx.doi.org/10.1130/B30842.159
BSA07.z091	-14.5663	-55.6252	Serra Azul Formation	detrital	diamictite	1065	0.00060255	0.282252	0.28224	0.282105	4.77693	-0.981851	1395.73	1599.22	McGee, B et al.	http://dx.doi.org/10.1130/B30842.160
BSA07.z098	-14.5663	-55.6252	Serra Azul Formation	detrital	diamictite	662	0.00195833	0.282419	0.282394	0.282359	1.24518	-0.941014	1208.22	1512.64	McGee, B et al.	http://dx.doi.org/10.1130/B30842.161
BSA07.z107	-14.5663	-55.6252	Serra Azul Formation	detrital	diamictite	1072	0.00057049	0.281899	0.281887	0.282101	-7.56808	-0.982817	1879.66	2377.7	McGee, B et al.	http://dx.doi.org/10.1130/B30842.162
BSA07.z108	-14.5663	-55.6252	Serra Azul Formation	detrital	diamictite	993	0.00087647	0.282161	0.282145	0.282151	-0.207856	-0.9736	1531.93	1857.21	McGee, B et al.	http://dx.doi.org/10.1130/B30842.163
BSA07.z112	-14.5663	-55.6252	Serra Azul Formation	detrital	diamictite	1207	0.00076831	0.282096	0.282078	0.282015	2.22452	-0.976858	1618.38	1868.58	McGee, B et al.	http://dx.doi.org/10.1130/B30842.164
BSA07.z115	-14.5663	-55.6252	Serra Azul Formation	detrital	diamictite	899	0.00065874	0.282196	0.282185	0.28221	-0.90526	-0.980158	1475.79	1829.28	McGee, B et al.	http://dx.doi.org/10.1130/B30842.165
BSA07.z117	-14.5663	-55.6252	Serra Azul Formation	detrital	diamictite	881	0.00075781	0.282241	0.282229	0.282221	0.252306	-0.977174	1416.7	1742.74	McGee, B et al.	http://dx.doi.org/10.1130/B30842.166
BSA07.z120	-14.5663	-55.6252	Serra Azul Formation	detrital	diamictite	1155	0.00061334	0.282075	0.282061	0.282048	0.460736	-0.981526	1640.62	1939.19	McGee, B et al.	http://dx.doi.org/10.1130/B30842.167
BSA07.z130	-14.5663	-55.6252	Serra Azul Formation	detrital	diamictite	962	0.00070041	0.28214	0.282127	0.28217	-1.53618	-0.978903	1554.72	1916.93	McGee, B et al.	http://dx.doi.org/10.1130/B30842.168
BDM01.z002	-14.3964	-56.4054	Diamantino Formation	detrital	sandstone	1260	0.001087	0.282202	0.282176	0.281982	6.89364	-0.967259	1483.64	1616.61	McGee, B et al.	http://dx.doi.org/10.1130/B30842.169
BDM01.z020	-14.3964	-56.4054	Diamantino Formation	detrital	sandstone	1359	0.001012	0.281917	0.281891	0.281919	-0.98823	-0.969518	1876.39	2185.68	McGee, B et al.	http://dx.doi.org/10.1130/B30842.170
BDM01.z021	-14.3964	-56.4054	Diamantino Formation	detrital	sandstone	1423	0.001688	0.282095	0.28205	0.281878	6.08108	-0.949157	1659.15	1793.49	McGee, B et al.	http://dx.doi.org/10.1130/B30842.171
BDM01.z026	-14.3964	-56.4054	Diamantino Formation	detrital	sandstone	953	0.000918	0.282216	0.2822	0.282176	0.833454	-0.972349	1457.57	1761.23	McGee, B et al.	http://dx.doi.org/10.1130/B30842.172
BDM01.z032	-14.3964	-56.4054	Diamantino Formation	detrital	sandstone	1414	0.000846	0.282037	0.282014	0.281884	4.62955	-0.974518	1702.7	1877.33	McGee, B et al.	http://dx.doi.org/10.1130/B30842.173
BDM01.z035	-14.3964	-56.4054	Diamantino Formation	detrital	sandstone	1373	0.001939	0.281941	0.281891	0.28191	-0.684589	-0.941596	1889.23	2177.37	McGee, B et al.	http://dx.doi.org/10.1130/B30842.174
BDM01.z039	-14.3964	-56.4054	Diamantino Formation	detrital	sandstone	1332	0.001046	0.282079	0.282053	0.281936	4.1373	-0.968494	1653.31	1844.92	McGee, B et al.	http://dx.doi.org/10.1130/B30842.175
BDM01.z040	-14.3964	-56.4054	Diamantino Formation	detrital	sandstone	1829	0.001298	0.281702	0.281657	0.281619	1.35589	-0.960904	2189.39	2400.42	McGee, B et al.	http://dx.doi.org/10.1130/B30842.176
BDM01.z044	-14.3964	-56.4054	Diamantino Formation	detrital	sandstone	1515	0.000718	0.281832	0.281811	0.28182	-0.288415	-0.978373	1978.57	2261.51	McGee, B et al.	http://dx.doi.org/10.1130/B30842.177
BDM01.z049	-14.3964	-56.4054	Diamantino Formation	detrital	sandstone	1852	0.001277	0.281719	0.281674	0.281604	2.48935	-0.961536	2164.62	2347.96	McGee, B et al.	http://dx.doi.org/10.1130/B30842.178
BDM01.z050	-14.3964	-56.4054	Diamantino Formation	detrital	sandstone	1359	0.003233	0.281977	0.281894	0.281919	-0.884419	-0.90262	1904.6	2178.97	McGee, B et al.	http://dx.doi.org/10.1130/B30842.179
BDM01.z053	-14.3964	-56.4054	Diamantino Formation	detrital	sandstone	1204	0.002476	0.282009	0.281953	0.282017	-2.28866	-0.925422	1819.06	2148.25	McGee, B et al.	http://dx.doi.org/10.1130/B30842.180
BDM01.z054	-14.3964	-56.4054	Diamantino Formation	detrital	sandstone	643	0.00179	0.282121	0.282099	0.282371	-9.62055	-0.946084	1626.81	2182.21	McGee, B et al.	http://dx.doi.org/10.1130/B30842.181
BDM01.z055	-14.3964	-56.4054	Diamantino Formation	detrital	sandstone	533	0.00198	0.282605	0.282585	0.28244	5.14179	-0.940361	940.281	1166.9	McGee, B et al.	http://dx.doi.org/10.1130/B30842.182
BDM01.z056	-14.3964	-56.4054	Diamantino Formation	detrital	sandstone	637	0.005146	0.281753	0.281691	0.282375	-24.2007	-0.845	2358.5	3083.45	McGee, B et al.	http://dx.doi.org/10.1130/B30842.183
BDM01.z058	-14.3964	-56.4054	Diamantino Formation	detrital	sandstone	1905	0.001127	0.281453	0.281412	0.28157	-5.60259	-0.966054	2522	2887.79	McGee, B et al.	http://dx.doi.org/10.1130/B30842.184
BDM01.z076	-14.3964	-56.4054	Diamantino Formation	detrital	sandstone	640	0.001532	0.281915	0.281897	0.282373	-16.869	-0.953855	1905.2	2633.39	McGee, B et al.	http://dx.doi.org/10.1130/B30842.185
BDM01.z077	-14.3964	-56.4054	Diamantino Formation	detrital	sandstone	1233	0.000641	0.281921	0.281906	0.281999	-3.29061	-0.980693	1852.79	2233.12	McGee, B et al.	http://dx.doi.org/10.1130/B30842.186
BDM01.z078	-14.3964	-56.4054	Diamantino Formation	detrital	sandstone	1238	0.001416	0.282095	0.282062	0.281996	2.34734	-0.957349	1647.13	1884.64	McGee, B et al.	http://dx.doi.org/10.1130/B30842.187
BDM01.z086	-14.3964	-56.4054	Diamantino Formation	detrital	sandstone	1086	0.00309	0.28225	0.282187	0.282092	3.35813	-0.906928	1495.82	1704.41	McGee, B et al.	http://dx.doi.org/10.1130/B30842.188
BDM01.z089	-14.3964	-56.4054	Diamantino Formation	detrital	sandstone	1593	0.000732	0.281928	0.281906	0.28177	4.83175	-0.977952	1847.58	2002.8	McGee, B et al.	http://dx.doi.org/10.1130/B30842.189
BDM01.z091	-14.3964	-56.4054	Diamantino Formation	detrital	sandstone	1261	0.000754	0.282124	0.282106	0.281981	4.43061	-0.977289	1578.56	1771.88	McGee, B et al.	http://dx.doi.org/10.1130/B30842.190
BDM01.z094	-14.3964	-56.4054	Diamantino Formation	detrital	sandstone	631	0.001825	0.282158	0.282136	0.282379	-8.57687	-0.94503	1575.76	2107.69	McGee, B et al.	http://dx.doi.org/10.1130/B30842.191
BDM01.z104	-14.3964	-56.4054	Diamantino Formation	detrital	sandstone	564	0.00131	0.282013	0.281999	0.282421	-14.922	-0.960542	1757.22	2455.3	McGee, B et al.	http://dx.doi.org/10.1130/B30842.192
BDM01.z142	-14.3964	-56.4054	Diamantino Formation	detrital	sandstone	1875	0.001264	0.281566	0.281521	0.281589	-2.42347	-0.961928	2375.4	2669.14	McGee, B et al.	http://dx.doi.org/10.1130/B30842.193
BDM01.z143	-14.3964	-56.4054	Diamantino Formation	detrital	sandstone	1265	0.000689	0.281965	0.281949	0.281979	-1.06501	-0.979247	1794.71	2118.67	McGee, B et al.	http://dx.doi.org/10.1130/B30842.194
BDM01.z154	-14.3964	-56.4054	Diamantino Formation	detrital	sandstone	682	0.001603	0.282051	0.28203	0.282347	-11.1956	-0.951717	1717.44	2310.25	McGee, B et al.	http://dx.doi.org/10.1130/B30842.195
BDM01.z156	-14.3964	-56.4054	Diamantino Formation	detrital	sandstone	528	0.00123	0.282244	0.282232	0.282443	-7.48076	-0.962952	1430.37	1961.38	McGee, B et al.	http://dx.doi.org/10.1130/B30842.196
BDM01.z159	-14.3964	-56.4054	Diamantino Formation	detrital	sandstone	1294	0.00087	0.282046	0.282025	0.28196	2.29008	-0.973795	1691.33	1931.26	McGee, B et al.	http://dx.doi.org/10.1130/B30842.197
BDM01.z163	-14.3964	-56.4054	Diamantino Formation	detrital	sandstone	598	0.00242	0.281896	0.281869	0.282399	-18.7828	-0.927108	1978.64	2720.88	McGee, B et al.	http://dx.doi.org/10.1130/B30842.198
BDM01.z165	-14.3964	-56.4054	Diamantino Formation	detrital	sandstone	1918	0.000666	0.28161	0.281586	0.281562	0.856728	-0.97994	2278.74	2499.72	McGee, B et al.	http://dx.doi.org/10.1130/B30842.199
BDM01.z170	-14.3964	-56.4054	Diamantino Formation	detrital	sandstone	948	0.003533	0.281819	0.281756	0.282179	-14.9991	-0.893584	2154.36	2745.52	McGee, B et al.	http://dx.doi.org/10.1130/B30842.200
BDM01.z173	-14.3964	-56.4054	Diamantino Formation	detrital	sandstone	1163	0.002254	0.282144	0.282095	0.282043	1.81834	-0.932108	1614.32	1860.15	McGee, B et al.	http://dx.doi.org/10.1130/B30842.201
BDM01.z176	-14.3964	-56.4054	Diamantino Formation	detrital	sandstone	1379	0.002219	0.282098	0.28204	0.281906	4.75305	-0.933163	1678.82	1842.58	McGee, B et al.	http://dx.doi.org/10.1130/B30842.202
BDM01.z180	-14.3964	-56.4054	Diamantino Formation	detrital	sandstone	1429	0.000957	0.282044	0.282018	0.281874	5.10166	-0.971175	1697.97	1859.39	McGee, B et al.	http://dx.doi.org/10.1130/B30842.203
BDM01.z183	-14.3964	-56.4054	Diamantino Formation	detrital	sandstone	1015	0.000819	0.282302	0.282286	0.282137	5.29787	-0.975331	1334.37	1527.91	McGee, B et al.	http://dx.doi.org/10.1130/B30842.204
BDM01.z184	-14.3964	-56.4054	Diamantino Formation	detrital	sandstone	1042	0.001299	0.282206	0.28218	0.28212	2.15095	-0.960873	1486.38	1746.57	McGee, B et al.	http://dx.doi.org/10.1130/B30842.205
BDM01.z185	-14.3964	-56.4054	Diamantino Formation	detrital	sandstone	1950	0.000317	0.281595	0.281583	0.281541	1.49939	-0.990452	2278.52	2484.66	McGee, B et al.	http://dx.doi.org/10.1130/B30842.206
BDM01.z187	-14.3964	-56.4054	Diamantino Formation	detrital	sandstone	608	0.000854	0.282198	0.282188	0.282393	-7.25008	-0.974277	1480.11	2007.32	McGee, B et al.	http://dx.doi.org/10.1130/B30842.207
BDM01.z188	-14.3964	-56.4054	Diamantino Formation	detrital	sandstone	548	0.000919	0.282457	0.282448	0.282431	0.600763	-0.972319	1121.41	1466.46	McGee, B et al.	http://dx.doi.org/10.1130/B30842.208
BDM01.z195	-14.3964	-56.4054	Diamantino Formation	detrital	sandstone	1805	0.000956	0.281542	0.281509	0.281634	-4.43419	-0.971205	2389.13	2739.7	McGee, B et al.	http://dx.doi.org/10.1130/B30842.209
BPUG02.z002	-14.3964	-56.4054	Raizama Formation	detrital	sandstone	1896	0.00066667	0.281198	0.281174	0.281576	-14.2519	-0.97992	2835.73	3411.35	McGee, B et al.	http://dx.doi.org/10.1130/B30842.210
BPUG02.z003	-14.3964	-56.4054	Raizama Formation	detrital	sandstone	1594	0.00058428	0.281846	0.281829	0.281769	2.11275	-0.982401	1952.18	2172.83	McGee, B et al.	http://dx.doi.org/10.1130/B30842.211
BPUG02.z023	-14.3964	-56.4054	Raizama Formation	detrital	sandstone	1571	0.00068053	0.281917	0.281897	0.281784	4.0116	-0.979502	1860.05	2036.93	McGee, B et al.	http://dx.doi.org/10.1130/B30842.212
BPUG02.z026	-14.3964	-56.4054	Raizama Formation	detrital	sandstone	1031	0.00053658	0.282235	0.282225	0.282127	3.48038	-0.983838	1416.41	1654.63	McGee, B et al.	http://dx.doi.org/10.1130/B30842.213
BPUG02.z033	-14.3964	-56.4054	Raizama Formation	detrital	sandstone	1799	0.001386	0.281755	0.281708	0.281638	2.48811	-0.958253	2120.29	2307.22	McGee, B et al.	http://dx.doi.org/10.1130/B30842.214
BPUG02.z037	-14.3964	-56.4054	Raizama Formation	detrital	sandstone	1065	0.00119496	0.28223	0.282206	0.282105	3.57181	-0.964007	1448.64	1674.97	McGee, B et al.	http://dx.doi.org/10.1130/B30842.215
BPUG02.z040	-14.3964	-56.4054	Raizama Formation	detrital	sandstone	1433	0.000643	0.281927	0.28191	0.281872	1.35736	-0.980633	1844.02	2096.21	McGee, B et al.	http://dx.doi.org/10.1130/B30842.216
BPUG02.z045	-14.3964	-56.4054	Raizama Formation	detrital	sandstone	1090	0.00147565	0.28227	0.28224	0.282089	5.32682	-0.955553	1402.96	1583.85	McGee, B et al.	http://dx.doi.org/10.1130/B30842.217
BPUG02.z047	-14.3964	-56.4054	Raizama Formation	detrital	sandstone	1417	0.0004723	0.281963	0.281951	0.281882	2.43288	-0.985774	1787.08	2016.85	McGee, B et al.	http://dx.doi.org/10.1130/B30842.218
BPUG02.z049	-14.3964	-56.4054	Raizama Formation	detrital	sandstone	1738	0.00105683	0.281767	0.281733	0.281677	1.97115	-0.968168	2085.36	2292.34	McGee, B et al.	http://dx.doi.org/10.1130/B30842.219
BPUG02.z051	-14.3964	-56.4054	Raizama Formation	detrital	sandstone	1411	0.00063925	0.281924	0.281907	0.281886	0.747746	-0.980745	1848.71	2117.33	McGee, B et al.	http://dx.doi.org/10.1130/B30842.220
BPUG02.z053	-14.3964	-56.4054	Raizama Formation	detrital	sandstone	988	0.00010085	0.281911	0.281909	0.282154	-8.68741	-0.996962	1841.06	2384.22	McGee, B et al.	http://dx.doi.org/10.1130/B30842.221
BPUG02.z054	-14.3964	-56.4054	Raizama Formation	detrital	sandstone	1565	0.00201245	0.28198	0.28192	0.281788	4.70597	-0.939384	1837.66	1989	McGee, B et al.	http://dx.doi.org/10.1130/B30842.222
BPUG02.z057	-14.3964	-56.4054	Raizama Formation	detrital	sandstone	1580	0.00088462	0.281855	0.281828	0.281778	1.78962	-0.973355	1955.59	2182.15	McGee, B et al.	http://dx.doi.org/10.1130/B30842.223
BPUG02.z062	-14.3964	-56.4054	Raizama Formation	detrital	sandstone	1032	0.00062279	0.282227	0.282214	0.282126	3.12929	-0.981241	1431.82	1677.47	McGee, B et al.	http://dx.doi.org/10.1130/B30842.224
BPUG02.z067	-14.3964	-56.4054	Raizama Formation	detrital	sandstone	1559	0.00186698	0.281911	0.281856	0.281791	2.27749	-0.943766	1928.33	2135.61	McGee, B et al.	http://dx.doi.org/10.1130/B30842.225
BPUG02.z069	-14.3964	-56.4054	Raizama Formation	detrital	sandstone	987	0.00073017	0.28207	0.282056	0.282155	-3.48505	-0.978007	1652.36	2058.11	McGee, B et al.	http://dx.doi.org/10.1130/B30842.226
BPUG02.z077	-14.3964	-56.4054	Raizama Formation	detrital	sandstone	1682	0.00120375	0.281822	0.281784	0.281713	2.52808	-0.963742	2017.11	2214.68	McGee, B et al.	http://dx.doi.org/10.1130/B30842.227
BPUG02.z080	-14.3964	-56.4054	Raizama Formation	detrital	sandstone	1056	0.00035868	0.282172	0.282165	0.282111	1.90275	-0.989196	1497.02	1772.97	McGee, B et al.	http://dx.doi.org/10.1130/B30842.228
BPUG02.z082	-14.3964	-56.4054	Raizama Formation	detrital	sandstone	1271	0.00067778	0.282109	0.282093	0.281975	4.19604	-0.979585	1595.61	1794.29	McGee, B et al.	http://dx.doi.org/10.1130/B30842.229
BPUG02.z083	-14.3964	-56.4054	Raizama Formation	detrital	sandstone	968	0.00072314	0.282201	0.282188	0.282167	0.769257	-0.978219	1470.29	1776.75	McGee, B et al.	http://dx.doi.org/10.1130/B30842.230
BPUG02.z093	-14.3964	-56.4054	Raizama Formation	detrital	sandstone	1688	0.00073671	0.281748	0.281724	0.281709	0.532859	-0.97781	2095.03	2343.13	McGee, B et al.	http://dx.doi.org/10.1130/B30842.231
BPUG02.z095	-14.3964	-56.4054	Raizama Formation	detrital	sandstone	1518	0.00072634	0.28185	0.281829	0.281818	0.409261	-0.978122	1954.29	2220.42	McGee, B et al.	http://dx.doi.org/10.1130/B30842.232
BPUG02.z099	-14.3964	-56.4054	Raizama Formation	detrital	sandstone	1215	0.00069491	0.282151	0.282135	0.28201	4.42586	-0.979069	1538.81	1736.76	McGee, B et al.	http://dx.doi.org/10.1130/B30842.233
BPUG02.z100	-14.3964	-56.4054	Raizama Formation	detrital	sandstone	1540	0.00098618	0.281804	0.281775	0.281804	-1.01422	-0.970296	2031.42	2325.72	McGee, B et al.	http://dx.doi.org/10.1130/B30842.234
BPUG02.z101	-14.3964	-56.4054	Raizama Formation	detrital	sandstone	1511	0.00062179	0.281853	0.281835	0.281822	0.454876	-0.981271	1945.34	2212.23	McGee, B et al.	http://dx.doi.org/10.1130/B30842.235
BPUG02.z103	-14.3964	-56.4054	Raizama Formation	detrital	sandstone	1351	0.0010605	0.281962	0.281935	0.281924	0.374934	-0.968057	1816.98	2094.57	McGee, B et al.	http://dx.doi.org/10.1130/B30842.236
BPUG02.z104	-14.3964	-56.4054	Raizama Formation	detrital	sandstone	1546	0.00062855	0.281864	0.281846	0.2818	1.63328	-0.981068	1929.96	2165.77	McGee, B et al.	http://dx.doi.org/10.1130/B30842.237
BPUG02.z107	-14.3964	-56.4054	Raizama Formation	detrital	sandstone	1765	0.00113131	0.281721	0.281683	0.28166	0.818689	-0.965924	2153.97	2384.5	McGee, B et al.	http://dx.doi.org/10.1130/B30842.238
BPUG02.z116	-14.3964	-56.4054	Raizama Formation	detrital	sandstone	1668	0.00160731	0.281837	0.281786	0.281722	2.284	-0.951587	2018.47	2219.05	McGee, B et al.	http://dx.doi.org/10.1130/B30842.239
BPUG02.z119	-14.3964	-56.4054	Raizama Formation	detrital	sandstone	1467	0.0011392	0.281872	0.28184	0.28185	-0.341831	-0.965687	1944.94	2228.04	McGee, B et al.	http://dx.doi.org/10.1130/B30842.240
BPUG02.z120	-14.3964	-56.4054	Raizama Formation	detrital	sandstone	1545	0.00456712	0.28192	0.281786	0.2818	-0.504365	-0.862436	2065.48	2297.53	McGee, B et al.	http://dx.doi.org/10.1130/B30842.241
BPUG02.z122	-14.3964	-56.4054	Raizama Formation	detrital	sandstone	1975	0.00146086	0.281478	0.281423	0.281525	-3.6313	-0.955998	2510.23	2819.92	McGee, B et al.	http://dx.doi.org/10.1130/B30842.242
BPUG02.z127	-14.3964	-56.4054	Raizama Formation	detrital	sandstone	1487	0.00054208	0.281835	0.281819	0.281837	-0.635424	-0.983672	1965.82	2261.67	McGee, B et al.	http://dx.doi.org/10.1130/B30842.243
BPUG02.z128	-14.3964	-56.4054	Raizama Formation	detrital	sandstone	1015	0.00062878	0.28221	0.282198	0.282137	2.15646	-0.981061	1455.22	1725.58	McGee, B et al.	http://dx.doi.org/10.1130/B30842.244
BRZ02.z001	-14.3964	-56.4054	Raizama Formation	detrital	sandstone	1490	0.00100806	0.281978	0.28195	0.281835	4.04872	-0.969637	1791.75	1972.18	McGee, B et al.	http://dx.doi.org/10.1130/B30842.245
BRZ02.z002	-14.3964	-56.4054	Raizama Formation	detrital	sandstone	937	0.00077184	0.282255	0.282241	0.282186	1.94951	-0.976752	1398.31	1678.8	McGee, B et al.	http://dx.doi.org/10.1130/B30842.246
BRZ02.z005	-14.3964	-56.4054	Raizama Formation	detrital	sandstone	1556	0.00071005	0.281891	0.28187	0.281793	2.71523	-0.978613	1897.54	2106.12	McGee, B et al.	http://dx.doi.org/10.1130/B30842.247
BRZ02.z006	-14.3964	-56.4054	Raizama Formation	detrital	sandstone	1367	0.0007491	0.281971	0.281952	0.281914	1.34465	-0.977437	1789.22	2046.35	McGee, B et al.	http://dx.doi.org/10.1130/B30842.248
BRZ02.z008	-14.3964	-56.4054	Raizama Formation	detrital	sandstone	1529	0.00075349	0.281923	0.281901	0.281811	3.20637	-0.977305	1855.79	2054.75	McGee, B et al.	http://dx.doi.org/10.1130/B30842.249
BRZ02.z009	-14.3964	-56.4054	Raizama Formation	detrital	sandstone	1074	0.0007537	0.28226	0.282244	0.2821	5.13741	-0.977298	1390.67	1583.46	McGee, B et al.	http://dx.doi.org/10.1130/B30842.250
BRZ02.z010	-14.3964	-56.4054	Raizama Formation	detrital	sandstone	1486	0.00136849	0.281975	0.281936	0.281838	3.482	-0.95878	1813.6	2004.43	McGee, B et al.	http://dx.doi.org/10.1130/B30842.251
BRZ02.z014	-14.3964	-56.4054	Raizama Formation	detrital	sandstone	1049	0.0005417	0.282159	0.282148	0.282115	1.16696	-0.983684	1521.71	1813.78	McGee, B et al.	http://dx.doi.org/10.1130/B30842.252
BRZ02.z015	-14.3964	-56.4054	Raizama Formation	detrital	sandstone	1542	0.000291	0.281769	0.281761	0.281802	-1.48326	-0.991235	2042.09	2356.44	McGee, B et al.	http://dx.doi.org/10.1130/B30842.253
BRZ02.z016	-14.3964	-56.4054	Raizama Formation	detrital	sandstone	1372	0.00095129	0.282001	0.281976	0.281911	2.33405	-0.971347	1757.17	1988.41	McGee, B et al.	http://dx.doi.org/10.1130/B30842.254
CE7.z01	-6.95047	-55.4534	Novo Progresso Formation	detrital	sandstone	2333	0.001083	0.28138	0.281332	0.281294	1.34512	-0.96738	2618.96	2789.04	Klein, EL et al.	https://doi.org/10.29396/jgsb.2018.v1.n1.3
CE7.z02	-6.95047	-55.4534	Novo Progresso Formation	detrital	sandstone	1982	0.000572	0.281441	0.281419	0.28152	-3.58833	-0.982771	2502.06	2822.72	Klein, EL et al.	https://doi.org/10.29396/jgsb.2018.v1.n1.4
CE7.z03	-6.95047	-55.4534	Novo Progresso Formation	detrital	sandstone	1975	0.000564	0.281546	0.281525	0.281525	-0.00507359	-0.983012	2359.5	2596.7	Klein, EL et al.	https://doi.org/10.29396/jgsb.2018.v1.n1.5
CE7.z05	-6.95047	-55.4534	Novo Progresso Formation	detrital	sandstone	2847	0.001435	0.281007	0.280929	0.28096	-1.09984	-0.956777	3155.29	3334.01	Klein, EL et al.	https://doi.org/10.29396/jgsb.2018.v1.n1.6
CE7.z06	-6.95047	-55.4534	Novo Progresso Formation	detrital	sandstone	2115	0.000963	0.281349	0.28131	0.281435	-4.42694	-0.970994	2653	2975.73	Klein, EL et al.	https://doi.org/10.29396/jgsb.2018.v1.n1.7
CE7.z08	-6.95047	-55.4534	Novo Progresso Formation	detrital	sandstone	1848	0.001239	0.281642	0.281599	0.281607	-0.285242	-0.962681	2268.94	2516.49	Klein, EL et al.	https://doi.org/10.29396/jgsb.2018.v1.n1.8
CE7.z09	-6.95047	-55.4534	Novo Progresso Formation	detrital	sandstone	1860	0.00085	0.281565	0.281535	0.281599	-2.26827	-0.974398	2351.14	2648.14	Klein, EL et al.	https://doi.org/10.29396/jgsb.2018.v1.n1.9
CE7.z11	-6.95047	-55.4534	Novo Progresso Formation	detrital	sandstone	1981	0.000772	0.281536	0.281507	0.281521	-0.503919	-0.976747	2385.87	2632.05	Klein, EL et al.	https://doi.org/10.29396/jgsb.2018.v1.n1.10
CE7.z13	-6.95047	-55.4534	Novo Progresso Formation	detrital	sandstone	1971	0.001114	0.281667	0.281625	0.281528	3.47079	-0.966446	2227.05	2379	Klein, EL et al.	https://doi.org/10.29396/jgsb.2018.v1.n1.11
CE7.z14	-6.95047	-55.4534	Novo Progresso Formation	detrital	sandstone	1971	0.001036	0.281513	0.281474	0.281528	-1.89552	-0.968795	2433.87	2710.09	Klein, EL et al.	https://doi.org/10.29396/jgsb.2018.v1.n1.12
CE7.z15	-6.95047	-55.4534	Novo Progresso Formation	detrital	sandstone	1881	0.001013	0.280356	0.28032	0.281585	-44.9443	-0.969488	3993.4	5256.06	Klein, EL et al.	https://doi.org/10.29396/jgsb.2018.v1.n1.13
CE7.z16	-6.95047	-55.4534	Novo Progresso Formation	detrital	sandstone	2203	0.001558	0.281259	0.281194	0.281378	-6.55451	-0.953072	2819.06	3172.96	Klein, EL et al.	https://doi.org/10.29396/jgsb.2018.v1.n1.14
CE7.z18	-6.95047	-55.4534	Novo Progresso Formation	detrital	sandstone	2704	0.000333	0.28097	0.280953	0.281053	-3.56362	-0.98997	3115.65	3373.68	Klein, EL et al.	https://doi.org/10.29396/jgsb.2018.v1.n1.15
CE7.z23	-6.95047	-55.4534	Novo Progresso Formation	detrital	sandstone	1971	0.000988	0.281395	0.281358	0.281528	-6.02303	-0.970241	2592.02	2963.88	Klein, EL et al.	https://doi.org/10.29396/jgsb.2018.v1.n1.16
CE7.z24	-6.95047	-55.4534	Novo Progresso Formation	detrital	sandstone	1887	0.001671	0.281559	0.281499	0.281582	-2.92725	-0.949669	2410.9	2709.32	Klein, EL et al.	https://doi.org/10.29396/jgsb.2018.v1.n1.17
CE7.z25	-6.95047	-55.4534	Novo Progresso Formation	detrital	sandstone	1854	0.001151	0.281234	0.281193	0.281603	-14.5321	-0.965331	2823.16	3396.75	Klein, EL et al.	https://doi.org/10.29396/jgsb.2018.v1.n1.18
CE7.z26	-6.95047	-55.4534	Novo Progresso Formation	detrital	sandstone	1871	0.00096	0.281384	0.28135	0.281592	-8.59064	-0.971084	2605.12	3045.59	Klein, EL et al.	https://doi.org/10.29396/jgsb.2018.v1.n1.19
CE7n.z04	-6.95047	-55.4534	Novo Progresso Formation	detrital	sandstone	2513	0.001133	0.281452	0.281398	0.281177	7.83715	-0.965873	2523.77	2530.15	Klein, EL et al.	https://doi.org/10.29396/jgsb.2018.v1.n1.20
CE7n.z08	-6.95047	-55.4534	Novo Progresso Formation	detrital	sandstone	1879	0.001848	0.281656	0.28159	0.281587	0.119924	-0.944337	2286.29	2515.2	Klein, EL et al.	https://doi.org/10.29396/jgsb.2018.v1.n1.21
CE7n.z13	-6.95047	-55.4534	Novo Progresso Formation	detrital	sandstone	1853	0.004633	0.281865	0.281702	0.281603	3.50081	-0.860452	2153.05	2285.99	Klein, EL et al.	https://doi.org/10.29396/jgsb.2018.v1.n1.22
CE7n.z14	-6.95047	-55.4534	Novo Progresso Formation	detrital	sandstone	1836	0.001948	0.281681	0.281613	0.281614	-0.0414827	-0.941325	2257.22	2492.17	Klein, EL et al.	https://doi.org/10.29396/jgsb.2018.v1.n1.23
CE7n.z15	-6.95047	-55.4534	Novo Progresso Formation	detrital	sandstone	1969	0.001031	0.281697	0.281658	0.281529	4.60263	-0.968946	2180.94	2307.46	Klein, EL et al.	https://doi.org/10.29396/jgsb.2018.v1.n1.24
CE7n.z16	-6.95047	-55.4534	Novo Progresso Formation	detrital	sandstone	2188	0.001144	0.28112	0.281072	0.281388	-11.2087	-0.965542	2977.9	3445.63	Klein, EL et al.	https://doi.org/10.29396/jgsb.2018.v1.n1.25
AMZ8-zrn001	-0.07116	-51.1341	Amazon River	detrital	sand (river)	249	0.00211	0.282522	0.282512	0.282617	-3.71992	-0.936446	1063.85	1512.71	Iizuka, T et al.	http://dx.doi.org/10.1016/j.gca.2010.01.023
AMZ8-zrn002	-0.07116	-51.1341	Amazon River	detrital	sand (river)	2621	0.00058	0.281026	0.280997	0.281107	-3.91562	-0.98253	3060.57	3331.45	Iizuka, T et al.	http://dx.doi.org/10.1016/j.gca.2010.01.024
AMZ8-zrn003	-0.07116	-51.1341	Amazon River	detrital	sand (river)	2154	0.00055	0.281244	0.281221	0.28141	-6.6883	-0.983434	2766.04	3143.99	Iizuka, T et al.	http://dx.doi.org/10.1016/j.gca.2010.01.025
AMZ8-zrn004	-0.07116	-51.1341	Amazon River	detrital	sand (river)	2622	0.00067	0.28094	0.280906	0.281106	-7.11284	-0.979819	3182.83	3526.28	Iizuka, T et al.	http://dx.doi.org/10.1016/j.gca.2010.01.026
AMZ8-zrn005	-0.07116	-51.1341	Amazon River	detrital	sand (river)	173	0.00064	0.282649	0.282647	0.282665	-0.624914	-0.980723	845.794	1258.67	Iizuka, T et al.	http://dx.doi.org/10.1016/j.gca.2010.01.027
AMZ8-zrn006	-0.07116	-51.1341	Amazon River	detrital	sand (river)	1682	0.00068	0.28178	0.281758	0.281713	1.61255	-0.979518	2047.73	2271.55	Iizuka, T et al.	http://dx.doi.org/10.1016/j.gca.2010.01.028
AMZ8-zrn007	-0.07116	-51.1341	Amazon River	detrital	sand (river)	2430	0.0009	0.280772	0.28073	0.281231	-17.8096	-0.972892	3427.34	4028.3	Iizuka, T et al.	http://dx.doi.org/10.1016/j.gca.2010.01.029
AMZ8-zrn008	-0.07116	-51.1341	Amazon River	detrital	sand (river)	2174	0.00084	0.281281	0.281246	0.281397	-5.34952	-0.974699	2736.74	3077.27	Iizuka, T et al.	http://dx.doi.org/10.1016/j.gca.2010.01.030
AMZ8-zrn009	-0.07116	-51.1341	Amazon River	detrital	sand (river)	2134	0.00056	0.281315	0.281292	0.281423	-4.63044	-0.983133	2671.23	3002.75	Iizuka, T et al.	http://dx.doi.org/10.1016/j.gca.2010.01.031
AMZ8-zrn010	-0.07116	-51.1341	Amazon River	detrital	sand (river)	1976	0.00193	0.281201	0.281128	0.281524	-14.0608	-0.941867	2927.78	3459.39	Iizuka, T et al.	http://dx.doi.org/10.1016/j.gca.2010.01.032
AMZ8-zrn011	-0.07116	-51.1341	Amazon River	detrital	sand (river)	1621	0.00157	0.281709	0.281661	0.281752	-3.23388	-0.952711	2195.46	2525.16	Iizuka, T et al.	http://dx.doi.org/10.1016/j.gca.2010.01.033
AMZ8-zrn012	-0.07116	-51.1341	Amazon River	detrital	sand (river)	2096	0.00074	0.281391	0.281361	0.281447	-3.04085	-0.977711	2580.77	2876.2	Iizuka, T et al.	http://dx.doi.org/10.1016/j.gca.2010.01.034
AMZ8-zrn013	-0.07116	-51.1341	Amazon River	detrital	sand (river)	4	0.00081	0.282762	0.282762	0.28277	-0.268099	-0.975602	690.875	1107.4	Iizuka, T et al.	http://dx.doi.org/10.1016/j.gca.2010.01.035
AMZ8-zrn014	-0.07116	-51.1341	Amazon River	detrital	sand (river)	2079	0.00092	0.281147	0.281111	0.281458	-12.3436	-0.972289	2924.06	3432.55	Iizuka, T et al.	http://dx.doi.org/10.1016/j.gca.2010.01.036
AMZ8-zrn015	-0.07116	-51.1341	Amazon River	detrital	sand (river)	2615	0.00097	0.28096	0.280911	0.281111	-7.09403	-0.970783	3180.63	3519.76	Iizuka, T et al.	http://dx.doi.org/10.1016/j.gca.2010.01.037
AMZ8-zrn016	-0.07116	-51.1341	Amazon River	detrital	sand (river)	2658	0.00065	0.280909	0.280876	0.281083	-7.36296	-0.980422	3222.62	3568.88	Iizuka, T et al.	http://dx.doi.org/10.1016/j.gca.2010.01.038
AMZ8-zrn017	-0.07116	-51.1341	Amazon River	detrital	sand (river)	1909	0.00098	0.281587	0.281551	0.281567	-0.565991	-0.970482	2328.99	2580.63	Iizuka, T et al.	http://dx.doi.org/10.1016/j.gca.2010.01.039
AMZ8-zrn018	-0.07116	-51.1341	Amazon River	detrital	sand (river)	2543	0.0005	0.280919	0.280895	0.281158	-9.35525	-0.98494	3196.93	3602.15	Iizuka, T et al.	http://dx.doi.org/10.1016/j.gca.2010.01.040
AMZ8-zrn019	-0.07116	-51.1341	Amazon River	detrital	sand (river)	1520	0.00121	0.281753	0.281718	0.281816	-3.48351	-0.963554	2113.75	2463.66	Iizuka, T et al.	http://dx.doi.org/10.1016/j.gca.2010.01.041
AMZ8-zrn020	-0.07116	-51.1341	Amazon River	detrital	sand (river)	616	0.00073	0.282104	0.282096	0.282388	-10.3551	-0.978012	1605.17	2208.39	Iizuka, T et al.	http://dx.doi.org/10.1016/j.gca.2010.01.042
AMZ8-zrn021	-0.07116	-51.1341	Amazon River	detrital	sand (river)	2580	0.0007	0.280894	0.280859	0.281134	-9.75352	-0.978916	3246.83	3654.34	Iizuka, T et al.	http://dx.doi.org/10.1016/j.gca.2010.01.043
AMZ8-zrn022	-0.07116	-51.1341	Amazon River	detrital	sand (river)	2713	0.00064	0.280901	0.280868	0.281047	-6.37965	-0.980723	3232.48	3551.27	Iizuka, T et al.	http://dx.doi.org/10.1016/j.gca.2010.01.044
AMZ8-zrn023	-0.07116	-51.1341	Amazon River	detrital	sand (river)	2086	0.00068	0.281221	0.281194	0.281453	-9.22009	-0.979518	2806.33	3247.15	Iizuka, T et al.	http://dx.doi.org/10.1016/j.gca.2010.01.045
AMZ8-zrn024	-0.07116	-51.1341	Amazon River	detrital	sand (river)	2187	0.00066	0.281357	0.281329	0.281388	-2.09147	-0.98012	2621.4	2887.61	Iizuka, T et al.	http://dx.doi.org/10.1016/j.gca.2010.01.046
AMZ8-zrn025	-0.07116	-51.1341	Amazon River	detrital	sand (river)	1153	0.00102	0.2822	0.282178	0.28205	4.54646	-0.969277	1483.8	1681.44	Iizuka, T et al.	http://dx.doi.org/10.1016/j.gca.2010.01.047
AMZ8-zrn026	-0.07116	-51.1341	Amazon River	detrital	sand (river)	2451	0.00101	0.281086	0.281039	0.281217	-6.35655	-0.969578	3013.58	3349.93	Iizuka, T et al.	http://dx.doi.org/10.1016/j.gca.2010.01.048
AMZ8-zrn027	-0.07116	-51.1341	Amazon River	detrital	sand (river)	2579	0.00115	0.280955	0.280898	0.281134	-8.39594	-0.965361	3202.32	3571.25	Iizuka, T et al.	http://dx.doi.org/10.1016/j.gca.2010.01.049
AMZ8-zrn028	-0.07116	-51.1341	Amazon River	detrital	sand (river)	2978	0.00103	0.280889	0.28083	0.280874	-1.55636	-0.968976	3281.39	3462.51	Iizuka, T et al.	http://dx.doi.org/10.1016/j.gca.2010.01.050
AMZ8-zrn029	-0.07116	-51.1341	Amazon River	detrital	sand (river)	2856	0.00141	0.280967	0.28089	0.280954	-2.27448	-0.95753	3207.8	3412.12	Iizuka, T et al.	http://dx.doi.org/10.1016/j.gca.2010.01.051
AMZ8-zrn030	-0.07116	-51.1341	Amazon River	detrital	sand (river)	2569	0.00073	0.280956	0.28092	0.281141	-7.8495	-0.978012	3166.31	3530.57	Iizuka, T et al.	http://dx.doi.org/10.1016/j.gca.2010.01.052
AMZ8-zrn031	-0.07116	-51.1341	Amazon River	detrital	sand (river)	2694	0.00187	0.281012	0.280916	0.281059	-5.11969	-0.943675	3184.86	3460.29	Iizuka, T et al.	http://dx.doi.org/10.1016/j.gca.2010.01.053
AMZ8-zrn032	-0.07116	-51.1341	Amazon River	detrital	sand (river)	2747	0.00103	0.280951	0.280897	0.281025	-4.55734	-0.968976	3197.74	3466.83	Iizuka, T et al.	http://dx.doi.org/10.1016/j.gca.2010.01.054
AMZ8-zrn033	-0.07116	-51.1341	Amazon River	detrital	sand (river)	2143	0.00061	0.28123	0.281205	0.281417	-7.52067	-0.981627	2789.16	3186.52	Iizuka, T et al.	http://dx.doi.org/10.1016/j.gca.2010.01.055
AMZ8-zrn034	-0.07116	-51.1341	Amazon River	detrital	sand (river)	251	0.00069	0.282616	0.282613	0.282616	-0.116593	-0.979217	893.024	1285.65	Iizuka, T et al.	http://dx.doi.org/10.1016/j.gca.2010.01.056
AMZ8-zrn035	-0.07116	-51.1341	Amazon River	detrital	sand (river)	11	0.00113	0.282852	0.282852	0.282765	3.06215	-0.965964	568.946	899.659	Iizuka, T et al.	http://dx.doi.org/10.1016/j.gca.2010.01.057
AMZ8-zrn036	-0.07116	-51.1341	Amazon River	detrital	sand (river)	2160	0.00043	0.281244	0.281226	0.281406	-6.37759	-0.987048	2757.52	3129.57	Iizuka, T et al.	http://dx.doi.org/10.1016/j.gca.2010.01.058
AMZ8-zrn037	-0.07116	-51.1341	Amazon River	detrital	sand (river)	611	0.00053	0.282353	0.282347	0.282391	-1.56476	-0.984036	1253.89	1651.44	Iizuka, T et al.	http://dx.doi.org/10.1016/j.gca.2010.01.059
AMZ8-zrn038	-0.07116	-51.1341	Amazon River	detrital	sand (river)	2131	0.0005	0.281238	0.281218	0.281424	-7.34755	-0.98494	2770.54	3166.83	Iizuka, T et al.	http://dx.doi.org/10.1016/j.gca.2010.01.060
AMZ8-zrn039	-0.07116	-51.1341	Amazon River	detrital	sand (river)	2777	0.00052	0.280941	0.280913	0.281005	-3.27258	-0.984337	3169.26	3411.99	Iizuka, T et al.	http://dx.doi.org/10.1016/j.gca.2010.01.061
AMZ8-zrn040	-0.07116	-51.1341	Amazon River	detrital	sand (river)	3006	0.00182	0.280828	0.280723	0.280855	-4.71897	-0.945181	3433.92	3674.94	Iizuka, T et al.	http://dx.doi.org/10.1016/j.gca.2010.01.062
AMZ8-zrn041	-0.07116	-51.1341	Amazon River	detrital	sand (river)	2147	0.00073	0.281133	0.281103	0.281414	-11.052	-0.978012	2928.56	3405.18	Iizuka, T et al.	http://dx.doi.org/10.1016/j.gca.2010.01.063
AMZ8-zrn042	-0.07116	-51.1341	Amazon River	detrital	sand (river)	302	0.00061	0.281994	0.281991	0.282584	-21.0106	-0.981627	1751.25	2642.48	Iizuka, T et al.	http://dx.doi.org/10.1016/j.gca.2010.01.064
AMZ8-zrn043	-0.07116	-51.1341	Amazon River	detrital	sand (river)	2092	0.00019	0.281133	0.281125	0.28145	-11.5189	-0.994277	2888.27	3392.23	Iizuka, T et al.	http://dx.doi.org/10.1016/j.gca.2010.01.065
AMZ8-zrn044	-0.07116	-51.1341	Amazon River	detrital	sand (river)	2629	0.00089	0.28097	0.280925	0.281102	-6.28062	-0.973193	3160.58	3481.12	Iizuka, T et al.	http://dx.doi.org/10.1016/j.gca.2010.01.066
AMZ8-zrn045	-0.07116	-51.1341	Amazon River	detrital	sand (river)	1150	0.00108	0.282168	0.282145	0.282051	3.30043	-0.96747	1530.81	1757.34	Iizuka, T et al.	http://dx.doi.org/10.1016/j.gca.2010.01.067
AMZ8-zrn046	-0.07116	-51.1341	Amazon River	detrital	sand (river)	2636	0.0021	0.280853	0.280747	0.281097	-12.4566	-0.936747	3424.98	3859.93	Iizuka, T et al.	http://dx.doi.org/10.1016/j.gca.2010.01.068
AMZ8-zrn047	-0.07116	-51.1341	Amazon River	detrital	sand (river)	2638	0.00078	0.280847	0.280808	0.281096	-10.2561	-0.976506	3316.47	3728.77	Iizuka, T et al.	http://dx.doi.org/10.1016/j.gca.2010.01.069
AMZ8-zrn048	-0.07116	-51.1341	Amazon River	detrital	sand (river)	2152	0.00095	0.281252	0.281213	0.281411	-7.0318	-0.971386	2783.97	3163.42	Iizuka, T et al.	http://dx.doi.org/10.1016/j.gca.2010.01.070
AMZ8-zrn049	-0.07116	-51.1341	Amazon River	detrital	sand (river)	2074	0.00079	0.281051	0.28102	0.281461	-15.6831	-0.976205	3043.55	3632.32	Iizuka, T et al.	http://dx.doi.org/10.1016/j.gca.2010.01.071
AMZ8-zrn050	-0.07116	-51.1341	Amazon River	detrital	sand (river)	549	0.00108	0.282086	0.282075	0.28243	-12.5724	-0.96747	1645.06	2297.07	Iizuka, T et al.	http://dx.doi.org/10.1016/j.gca.2010.01.072
AMZ8-zrn051	-0.07116	-51.1341	Amazon River	detrital	sand (river)	1388	0.00155	0.281838	0.281797	0.2819	-3.65745	-0.953313	2014.01	2373.84	Iizuka, T et al.	http://dx.doi.org/10.1016/j.gca.2010.01.073
AMZ8-zrn052	-0.07116	-51.1341	Amazon River	detrital	sand (river)	2584	0.00135	0.280905	0.280838	0.281131	-10.4145	-0.959337	3287.12	3697.28	Iizuka, T et al.	http://dx.doi.org/10.1016/j.gca.2010.01.074
AMZ8-zrn053	-0.07116	-51.1341	Amazon River	detrital	sand (river)	275	0.00185	0.282735	0.282725	0.282601	4.401	-0.944277	749.434	1016.05	Iizuka, T et al.	http://dx.doi.org/10.1016/j.gca.2010.01.075
AMZ8-zrn054	-0.07116	-51.1341	Amazon River	detrital	sand (river)	240	0.00139	0.282587	0.282581	0.282623	-1.49124	-0.958133	951.018	1364.56	Iizuka, T et al.	http://dx.doi.org/10.1016/j.gca.2010.01.076
AMZ8-zrn055	-0.07116	-51.1341	Amazon River	detrital	sand (river)	3317	0.00257	0.280799	0.280635	0.280651	-0.576054	-0.92259	3544.09	3664.72	Iizuka, T et al.	http://dx.doi.org/10.1016/j.gca.2010.01.077
AMZ8-zrn056	-0.07116	-51.1341	Amazon River	detrital	sand (river)	2102	0.00062	0.281293	0.281268	0.281443	-6.21793	-0.981325	2705.03	3075.61	Iizuka, T et al.	http://dx.doi.org/10.1016/j.gca.2010.01.078
AMZ8-zrn057	-0.07116	-51.1341	Amazon River	detrital	sand (river)	2684	0.00061	0.281119	0.281088	0.281066	0.772187	-0.981627	2938.3	3094.68	Iizuka, T et al.	http://dx.doi.org/10.1016/j.gca.2010.01.079
AMZ8-zrn058	-0.07116	-51.1341	Amazon River	detrital	sand (river)	2046	0.00055	0.281232	0.281211	0.281479	-9.54535	-0.983434	2782.16	3236.76	Iizuka, T et al.	http://dx.doi.org/10.1016/j.gca.2010.01.080
AMZ8-zrn059	-0.07116	-51.1341	Amazon River	detrital	sand (river)	2163	0.00079	0.281108	0.281075	0.281404	-11.6698	-0.976205	2966.8	3454.92	Iizuka, T et al.	http://dx.doi.org/10.1016/j.gca.2010.01.081
AMZ8-zrn060	-0.07116	-51.1341	Amazon River	detrital	sand (river)	2104	0.00093	0.28131	0.281273	0.281442	-6.01026	-0.971988	2703.75	3064.37	Iizuka, T et al.	http://dx.doi.org/10.1016/j.gca.2010.01.082
AMZ8-zrn061	-0.07116	-51.1341	Amazon River	detrital	sand (river)	469	0.00191	0.282361	0.282344	0.28248	-4.80793	-0.94247	1289.28	1748.14	Iizuka, T et al.	http://dx.doi.org/10.1016/j.gca.2010.01.083
AMZ8-zrn062	-0.07116	-51.1341	Amazon River	detrital	sand (river)	466	0.0015	0.28231	0.282297	0.282482	-6.54908	-0.954819	1347.36	1855.84	Iizuka, T et al.	http://dx.doi.org/10.1016/j.gca.2010.01.084
AMZ8-zrn063	-0.07116	-51.1341	Amazon River	detrital	sand (river)	12	0.00149	0.282671	0.282671	0.282765	-3.3206	-0.95512	833.693	1308.1	Iizuka, T et al.	http://dx.doi.org/10.1016/j.gca.2010.01.085
AMZ8-zrn064	-0.07116	-51.1341	Amazon River	detrital	sand (river)	680	0.00121	0.282182	0.282167	0.282348	-6.42041	-0.963554	1516.49	2009.44	Iizuka, T et al.	http://dx.doi.org/10.1016/j.gca.2010.01.086
AMZ8-zrn065	-0.07116	-51.1341	Amazon River	detrital	sand (river)	2124	0.00038	0.281222	0.281207	0.281429	-7.90148	-0.988554	2783.42	3195.41	Iizuka, T et al.	http://dx.doi.org/10.1016/j.gca.2010.01.087
AMZ8-zrn066	-0.07116	-51.1341	Amazon River	detrital	sand (river)	2530	0.00081	0.280959	0.28092	0.281166	-8.76158	-0.975602	3168.82	3556.22	Iizuka, T et al.	http://dx.doi.org/10.1016/j.gca.2010.01.088
AMZ8-zrn067	-0.07116	-51.1341	Amazon River	detrital	sand (river)	2846	0.0003	0.280553	0.280537	0.28096	-15.0764	-0.990964	3663.32	4176.77	Iizuka, T et al.	http://dx.doi.org/10.1016/j.gca.2010.01.089
AMZ8-zrn068	-0.07116	-51.1341	Amazon River	detrital	sand (river)	493	0.00214	0.282362	0.282342	0.282465	-4.34724	-0.935542	1295.91	1737.17	Iizuka, T et al.	http://dx.doi.org/10.1016/j.gca.2010.01.090
AMZ8-zrn069	-0.07116	-51.1341	Amazon River	detrital	sand (river)	2156	0.00034	0.2812	0.281186	0.281408	-7.90028	-0.989759	2809.95	3219.65	Iizuka, T et al.	http://dx.doi.org/10.1016/j.gca.2010.01.091
AMZ8-zrn070	-0.07116	-51.1341	Amazon River	detrital	sand (river)	2127	0.00085	0.281235	0.281201	0.281427	-8.04819	-0.974398	2799.76	3206.58	Iizuka, T et al.	http://dx.doi.org/10.1016/j.gca.2010.01.092
AMZ8-zrn071	-0.07116	-51.1341	Amazon River	detrital	sand (river)	2063	0.00054	0.280975	0.280954	0.281468	-18.2799	-0.983735	3125.53	3782.12	Iizuka, T et al.	http://dx.doi.org/10.1016/j.gca.2010.01.093
AMZ8-zrn072	-0.07116	-51.1341	Amazon River	detrital	sand (river)	2204	0.00179	0.281012	0.280937	0.281377	-15.6572	-0.946084	3178.1	3728.01	Iizuka, T et al.	http://dx.doi.org/10.1016/j.gca.2010.01.094
AMZ8-zrn073	-0.07116	-51.1341	Amazon River	detrital	sand (river)	2674	0.0007	0.280959	0.280923	0.281072	-5.31181	-0.978916	3159.85	3456.75	Iizuka, T et al.	http://dx.doi.org/10.1016/j.gca.2010.01.095
AMZ8-zrn074	-0.07116	-51.1341	Amazon River	detrital	sand (river)	2180	0.00327	0.281108	0.280972	0.281393	-14.9507	-0.901506	3170.16	3666.51	Iizuka, T et al.	http://dx.doi.org/10.1016/j.gca.2010.01.096
AMZ8-zrn075	-0.07116	-51.1341	Amazon River	detrital	sand (river)	483	0.00072	0.282047	0.28204	0.282471	-15.2505	-0.978313	1683.33	2415.83	Iizuka, T et al.	http://dx.doi.org/10.1016/j.gca.2010.01.097
AMZ8-zrn076	-0.07116	-51.1341	Amazon River	detrital	sand (river)	2590	0.00053	0.280927	0.280901	0.281127	-8.0538	-0.984036	3188.73	3558.97	Iizuka, T et al.	http://dx.doi.org/10.1016/j.gca.2010.01.098
AMZ8-zrn077	-0.07116	-51.1341	Amazon River	detrital	sand (river)	2082	0.00065	0.281378	0.281352	0.281456	-3.68933	-0.980422	2592.34	2905.31	Iizuka, T et al.	http://dx.doi.org/10.1016/j.gca.2010.01.099
AMZ8-zrn078	-0.07116	-51.1341	Amazon River	detrital	sand (river)	2979	0.00158	0.280878	0.280788	0.280873	-3.04535	-0.95241	3343.95	3553.24	Iizuka, T et al.	http://dx.doi.org/10.1016/j.gca.2010.01.100
AMZ8-zrn079	-0.07116	-51.1341	Amazon River	detrital	sand (river)	117	0.0012	0.282777	0.282774	0.282699	2.65218	-0.963855	676.749	1006.86	Iizuka, T et al.	http://dx.doi.org/10.1016/j.gca.2010.01.101
AMZ8-zrn080	-0.07116	-51.1341	Amazon River	detrital	sand (river)	2152	0.00047	0.281479	0.28146	0.281411	1.73396	-0.985843	2444.24	2625.71	Iizuka, T et al.	http://dx.doi.org/10.1016/j.gca.2010.01.102
AMZ8-zrn081	-0.07116	-51.1341	Amazon River	detrital	sand (river)	2128	0.0005	0.281251	0.281231	0.281426	-6.95329	-0.98494	2753.09	3140.43	Iizuka, T et al.	http://dx.doi.org/10.1016/j.gca.2010.01.103
AMZ8-zrn082	-0.07116	-51.1341	Amazon River	detrital	sand (river)	2157	0.00063	0.281256	0.28123	0.281408	-6.31108	-0.981024	2755.59	3123.18	Iizuka, T et al.	http://dx.doi.org/10.1016/j.gca.2010.01.104
AMZ8-zrn083	-0.07116	-51.1341	Amazon River	detrital	sand (river)	1225	0.00052	0.282055	0.282043	0.282004	1.38397	-0.984337	1663.61	1935.02	Iizuka, T et al.	http://dx.doi.org/10.1016/j.gca.2010.01.105
AMZ8-zrn084	-0.07116	-51.1341	Amazon River	detrital	sand (river)	1819	0.00141	0.281535	0.281486	0.281625	-4.9302	-0.95753	2427.49	2780.88	Iizuka, T et al.	http://dx.doi.org/10.1016/j.gca.2010.01.106
AMZ8-zrn085	-0.07116	-51.1341	Amazon River	detrital	sand (river)	1366	0.00053	0.281899	0.281885	0.281914	-1.03203	-0.984036	1877.51	2193.81	Iizuka, T et al.	http://dx.doi.org/10.1016/j.gca.2010.01.107
AMZ8-zrn086	-0.07116	-51.1341	Amazon River	detrital	sand (river)	91	0.00069	0.28256	0.282559	0.282716	-5.54336	-0.979217	971.192	1509.46	Iizuka, T et al.	http://dx.doi.org/10.1016/j.gca.2010.01.108
AMZ8-zrn087	-0.07116	-51.1341	Amazon River	detrital	sand (river)	256	0.00158	0.282529	0.282521	0.282613	-3.23799	-0.95241	1038.7	1487.58	Iizuka, T et al.	http://dx.doi.org/10.1016/j.gca.2010.01.109
AMZ8-zrn088	-0.07116	-51.1341	Amazon River	detrital	sand (river)	2177	0.00042	0.281439	0.281422	0.281395	0.951554	-0.987349	2494.97	2693.09	Iizuka, T et al.	http://dx.doi.org/10.1016/j.gca.2010.01.110
AMZ8-zrn089	-0.07116	-51.1341	Amazon River	detrital	sand (river)	2679	0.00095	0.280978	0.280929	0.281069	-4.9786	-0.971386	3154.71	3440.34	Iizuka, T et al.	http://dx.doi.org/10.1016/j.gca.2010.01.111
AMZ8-zrn090	-0.07116	-51.1341	Amazon River	detrital	sand (river)	3173	0.001	0.280858	0.280797	0.280746	1.82223	-0.96988	3320.58	3408.87	Iizuka, T et al.	http://dx.doi.org/10.1016/j.gca.2010.01.112
AMZ8-zrn091	-0.07116	-51.1341	Amazon River	detrital	sand (river)	1976	0.00104	0.281626	0.281587	0.281524	2.22364	-0.968675	2279.09	2459.91	Iizuka, T et al.	http://dx.doi.org/10.1016/j.gca.2010.01.113
AMZ8-zrn092	-0.07116	-51.1341	Amazon River	detrital	sand (river)	2081	0.00092	0.281269	0.281233	0.281457	-7.96452	-0.972289	2758.72	3166.52	Iizuka, T et al.	http://dx.doi.org/10.1016/j.gca.2010.01.114
AMZ8-zrn093	-0.07116	-51.1341	Amazon River	detrital	sand (river)	2664	0.0005	0.280894	0.280869	0.281079	-7.48826	-0.98494	3230.21	3581.06	Iizuka, T et al.	http://dx.doi.org/10.1016/j.gca.2010.01.115
AMZ8-zrn094	-0.07116	-51.1341	Amazon River	detrital	sand (river)	1086	0.00059	0.281955	0.281943	0.282092	-5.28422	-0.982229	1803.79	2245.81	Iizuka, T et al.	http://dx.doi.org/10.1016/j.gca.2010.01.116
AMZ8-zrn095	-0.07116	-51.1341	Amazon River	detrital	sand (river)	2561	0.00118	0.280982	0.280924	0.281146	-7.88942	-0.964458	3168.22	3526.84	Iizuka, T et al.	http://dx.doi.org/10.1016/j.gca.2010.01.117
AMZ8-zrn096	-0.07116	-51.1341	Amazon River	detrital	sand (river)	2864	0.00182	0.280938	0.280838	0.280948	-3.93003	-0.945181	3282.64	3518.44	Iizuka, T et al.	http://dx.doi.org/10.1016/j.gca.2010.01.118
AMZ8-zrn097	-0.07116	-51.1341	Amazon River	detrital	sand (river)	1568	0.00051	0.281827	0.281812	0.281786	0.927326	-0.984639	1974.72	2226.57	Iizuka, T et al.	http://dx.doi.org/10.1016/j.gca.2010.01.119
AMZ8-zrn098	-0.07116	-51.1341	Amazon River	detrital	sand (river)	2809	0.00089	0.280636	0.280588	0.280984	-14.1045	-0.973193	3608.31	4090.28	Iizuka, T et al.	http://dx.doi.org/10.1016/j.gca.2010.01.120
AMZ8-zrn099	-0.07116	-51.1341	Amazon River	detrital	sand (river)	2457	0.00136	0.280882	0.280818	0.281214	-14.0609	-0.959036	3319.25	3821.86	Iizuka, T et al.	http://dx.doi.org/10.1016/j.gca.2010.01.121
AMZ8-zrn100	-0.07116	-51.1341	Amazon River	detrital	sand (river)	2053	0.00115	0.281109	0.281064	0.281475	-14.5907	-0.965361	2993.33	3549.89	Iizuka, T et al.	http://dx.doi.org/10.1016/j.gca.2010.01.122
AMZ8-zrn101	-0.07116	-51.1341	Amazon River	detrital	sand (river)	2070	0.00038	0.281317	0.281302	0.281464	-5.74782	-0.988554	2656.21	3022.46	Iizuka, T et al.	http://dx.doi.org/10.1016/j.gca.2010.01.123
AMZ8-zrn102	-0.07116	-51.1341	Amazon River	detrital	sand (river)	260	0.00141	0.282575	0.282568	0.28261	-1.49711	-0.95753	968.595	1380.13	Iizuka, T et al.	http://dx.doi.org/10.1016/j.gca.2010.01.124
AMZ8-zrn103	-0.07116	-51.1341	Amazon River	detrital	sand (river)	2630	0.00281	0.28124	0.281099	0.281101	-0.0905272	-0.915361	2942.65	3105.53	Iizuka, T et al.	http://dx.doi.org/10.1016/j.gca.2010.01.125
AMZ8-zrn104	-0.07116	-51.1341	Amazon River	detrital	sand (river)	2043	0.00113	0.281489	0.281445	0.281481	-1.28363	-0.965964	2472.82	2727.58	Iizuka, T et al.	http://dx.doi.org/10.1016/j.gca.2010.01.126
AMZ8-zrn105	-0.07116	-51.1341	Amazon River	detrital	sand (river)	2691	0.00133	0.280928	0.280859	0.281061	-7.18404	-0.95994	3254.14	3583.11	Iizuka, T et al.	http://dx.doi.org/10.1016/j.gca.2010.01.127
AMZ8-zrn106	-0.07116	-51.1341	Amazon River	detrital	sand (river)	2661	0.00134	0.280898	0.28083	0.281081	-8.93657	-0.959639	3295.77	3666.33	Iizuka, T et al.	http://dx.doi.org/10.1016/j.gca.2010.01.128
AMZ8-zrn107	-0.07116	-51.1341	Amazon River	detrital	sand (river)	1604	0.00203	0.281056	0.280994	0.281763	-27.2728	-0.938855	3137.38	3987.3	Iizuka, T et al.	http://dx.doi.org/10.1016/j.gca.2010.01.129
AMZ8-zrn108	-0.07116	-51.1341	Amazon River	detrital	sand (river)	16	0.00162	0.28257	0.28257	0.282762	-6.81014	-0.951205	981.225	1533.14	Iizuka, T et al.	http://dx.doi.org/10.1016/j.gca.2010.01.130
AMZ8-zrn109	-0.07116	-51.1341	Amazon River	detrital	sand (river)	1917	0.00156	0.281261	0.281204	0.281562	-12.7177	-0.953012	2816.45	3333.06	Iizuka, T et al.	http://dx.doi.org/10.1016/j.gca.2010.01.131
AMZ8-zrn110	-0.07116	-51.1341	Amazon River	detrital	sand (river)	2006	0.00125	0.281291	0.281243	0.281505	-9.29711	-0.962349	2752.48	3191.12	Iizuka, T et al.	http://dx.doi.org/10.1016/j.gca.2010.01.132
AMZ8-zrn111	-0.07116	-51.1341	Amazon River	detrital	sand (river)	2822	0.00071	0.280762	0.280724	0.280976	-8.97981	-0.978614	3423.93	3791.52	Iizuka, T et al.	http://dx.doi.org/10.1016/j.gca.2010.01.133
AMZ8-zrn112	-0.07116	-51.1341	Amazon River	detrital	sand (river)	2185	0.00058	0.281314	0.28129	0.28139	-3.54619	-0.98253	2673.95	2975.27	Iizuka, T et al.	http://dx.doi.org/10.1016/j.gca.2010.01.134
AMZ8-zrn113	-0.07116	-51.1341	Amazon River	detrital	sand (river)	1229	0.00165	0.282059	0.282021	0.282001	0.68431	-0.950301	1708.31	1981.76	Iizuka, T et al.	http://dx.doi.org/10.1016/j.gca.2010.01.135
AMZ8-zrn114	-0.07116	-51.1341	Amazon River	detrital	sand (river)	2077	0.00126	0.281272	0.281222	0.281459	-8.42453	-0.962048	2779.23	3191.56	Iizuka, T et al.	http://dx.doi.org/10.1016/j.gca.2010.01.136
AMZ8-zrn115	-0.07116	-51.1341	Amazon River	detrital	sand (river)	2267	0.001	0.281429	0.281386	0.281337	1.74574	-0.96988	2546.42	2713.59	Iizuka, T et al.	http://dx.doi.org/10.1016/j.gca.2010.01.137
AMZ8-zrn116	-0.07116	-51.1341	Amazon River	detrital	sand (river)	2541	0.00062	0.280817	0.280787	0.281159	-13.2359	-0.981325	3342.82	3835.56	Iizuka, T et al.	http://dx.doi.org/10.1016/j.gca.2010.01.138
AMZ8-zrn117	-0.07116	-51.1341	Amazon River	detrital	sand (river)	369	0.00204	0.282468	0.282454	0.282542	-3.13547	-0.938554	1139.75	1566.63	Iizuka, T et al.	http://dx.doi.org/10.1016/j.gca.2010.01.139
AMZ8-zrn118	-0.07116	-51.1341	Amazon River	detrital	sand (river)	241	0.00127	0.282471	0.282465	0.282622	-5.55541	-0.961747	1112.12	1623.25	Iizuka, T et al.	http://dx.doi.org/10.1016/j.gca.2010.01.140
AMZ8-zrn119	-0.07116	-51.1341	Amazon River	detrital	sand (river)	2653	0.00089	0.2809	0.280855	0.281086	-8.23022	-0.973193	3254.73	3617.56	Iizuka, T et al.	http://dx.doi.org/10.1016/j.gca.2010.01.141
AMZ8-zrn120	-0.07116	-51.1341	Amazon River	detrital	sand (river)	2008	0.00052	0.281205	0.281185	0.281504	-11.3175	-0.984337	2816.25	3316.4	Iizuka, T et al.	http://dx.doi.org/10.1016/j.gca.2010.01.142
AMZ8-zrn121	-0.07116	-51.1341	Amazon River	detrital	sand (river)	2069	0.00059	0.28128	0.281257	0.281464	-7.37883	-0.982229	2720.44	3121.61	Iizuka, T et al.	http://dx.doi.org/10.1016/j.gca.2010.01.143
AMZ8-zrn122	-0.07116	-51.1341	Amazon River	detrital	sand (river)	2125	0.00149	0.281367	0.281307	0.281428	-4.32281	-0.95512	2665.09	2976.92	Iizuka, T et al.	http://dx.doi.org/10.1016/j.gca.2010.01.144
AMZ8-zrn123	-0.07116	-51.1341	Amazon River	detrital	sand (river)	2171	0.0009	0.281176	0.281139	0.281399	-9.23612	-0.972892	2883.31	3312.52	Iizuka, T et al.	http://dx.doi.org/10.1016/j.gca.2010.01.145
AMZ8-zrn124	-0.07116	-51.1341	Amazon River	detrital	sand (river)	2054	0.0008	0.28108	0.281049	0.281474	-15.1129	-0.975904	3005.29	3582.57	Iizuka, T et al.	http://dx.doi.org/10.1016/j.gca.2010.01.146
AMZ8-zrn125	-0.07116	-51.1341	Amazon River	detrital	sand (river)	2080	0.002	0.281313	0.281234	0.281457	-7.94289	-0.939759	2777.01	3164.23	Iizuka, T et al.	http://dx.doi.org/10.1016/j.gca.2010.01.147
AMZ8-zrn126	-0.07116	-51.1341	Amazon River	detrital	sand (river)	2629	0.00073	0.28092	0.280883	0.281102	-7.77299	-0.978012	3214.54	3571.62	Iizuka, T et al.	http://dx.doi.org/10.1016/j.gca.2010.01.148
AMZ8-zrn127	-0.07116	-51.1341	Amazon River	detrital	sand (river)	2143	0.00084	0.281432	0.281398	0.281417	-0.676326	-0.974699	2531.74	2766.98	Iizuka, T et al.	http://dx.doi.org/10.1016/j.gca.2010.01.149
AMZ8-zrn128	-0.07116	-51.1341	Amazon River	detrital	sand (river)	3092	0.00227	0.280807	0.280672	0.280799	-4.52071	-0.931627	3504.5	3728.91	Iizuka, T et al.	http://dx.doi.org/10.1016/j.gca.2010.01.150
AMZ8-zrn129	-0.07116	-51.1341	Amazon River	detrital	sand (river)	1998	0.00108	0.281292	0.281251	0.28151	-9.20787	-0.96747	2738.9	3179.63	Iizuka, T et al.	http://dx.doi.org/10.1016/j.gca.2010.01.151
AMZ8-zrn130	-0.07116	-51.1341	Amazon River	detrital	sand (river)	2107	0.00069	0.281216	0.281188	0.28144	-8.94133	-0.979217	2813.8	3246.03	Iizuka, T et al.	http://dx.doi.org/10.1016/j.gca.2010.01.152
AMZ8-zrn131	-0.07116	-51.1341	Amazon River	detrital	sand (river)	2620	0.00049	0.280962	0.280937	0.281108	-6.05456	-0.985241	3138.85	3460.58	Iizuka, T et al.	http://dx.doi.org/10.1016/j.gca.2010.01.153
AMZ8-zrn132	-0.07116	-51.1341	Amazon River	detrital	sand (river)	2216	0.00093	0.281256	0.281217	0.28137	-5.4341	-0.971988	2777.09	3114.46	Iizuka, T et al.	http://dx.doi.org/10.1016/j.gca.2010.01.154
AMZ8-zrn133	-0.07116	-51.1341	Amazon River	detrital	sand (river)	2166	0.00137	0.281572	0.281515	0.281402	4.03555	-0.958735	2373.75	2494.76	Iizuka, T et al.	http://dx.doi.org/10.1016/j.gca.2010.01.155
AMZ8-zrn134	-0.07116	-51.1341	Amazon River	detrital	sand (river)	2070	0.00041	0.281143	0.281127	0.281464	-11.9718	-0.987651	2891.19	3403.21	Iizuka, T et al.	http://dx.doi.org/10.1016/j.gca.2010.01.156
AMZ8-zrn135	-0.07116	-51.1341	Amazon River	detrital	sand (river)	2533	0.00121	0.280951	0.280892	0.281164	-9.66747	-0.963554	3212.76	3613.35	Iizuka, T et al.	http://dx.doi.org/10.1016/j.gca.2010.01.157
AMZ8-zrn136	-0.07116	-51.1341	Amazon River	detrital	sand (river)	3084	0.00072	0.280797	0.280754	0.280804	-1.77951	-0.978313	3378.12	3557.61	Iizuka, T et al.	http://dx.doi.org/10.1016/j.gca.2010.01.158
AMZ8-zrn137	-0.07116	-51.1341	Amazon River	detrital	sand (river)	2691	0.00077	0.280827	0.280787	0.281061	-9.75097	-0.976807	3342.37	3738.47	Iizuka, T et al.	http://dx.doi.org/10.1016/j.gca.2010.01.159
AMZ8-zrn138	-0.07116	-51.1341	Amazon River	detrital	sand (river)	2150	0.00139	0.281257	0.2812	0.281412	-7.53902	-0.958133	2809.34	3192.83	Iizuka, T et al.	http://dx.doi.org/10.1016/j.gca.2010.01.160
AMZ8-zrn139	-0.07116	-51.1341	Amazon River	detrital	sand (river)	1956	0.00102	0.281233	0.281195	0.281537	-12.1516	-0.969277	2814.88	3328.01	Iizuka, T et al.	http://dx.doi.org/10.1016/j.gca.2010.01.161
AMZ8-zrn140	-0.07116	-51.1341	Amazon River	detrital	sand (river)	2643	0.00031	0.280806	0.28079	0.281093	-10.7559	-0.990663	3330.98	3762.87	Iizuka, T et al.	http://dx.doi.org/10.1016/j.gca.2010.01.162
AMZ8-zrn141	-0.07116	-51.1341	Amazon River	detrital	sand (river)	2122	0.00108	0.281186	0.281142	0.28143	-10.2311	-0.96747	2883.25	3336.1	Iizuka, T et al.	http://dx.doi.org/10.1016/j.gca.2010.01.163
AMZ8-zrn142	-0.07116	-51.1341	Amazon River	detrital	sand (river)	1091	0.00065	0.282034	0.282021	0.282089	-2.41738	-0.980422	1698.13	2070.44	Iizuka, T et al.	http://dx.doi.org/10.1016/j.gca.2010.01.164
AMZ8-zrn143	-0.07116	-51.1341	Amazon River	detrital	sand (river)	2138	0.00098	0.281247	0.281207	0.28142	-7.56443	-0.970482	2792.93	3185.33	Iizuka, T et al.	http://dx.doi.org/10.1016/j.gca.2010.01.165
AMZ8-zrn144	-0.07116	-51.1341	Amazon River	detrital	sand (river)	2100	0.00049	0.281182	0.281162	0.281444	-10.0221	-0.985241	2844.9	3306.81	Iizuka, T et al.	http://dx.doi.org/10.1016/j.gca.2010.01.166
AMZ8-zrn145	-0.07116	-51.1341	Amazon River	detrital	sand (river)	2093	0.00093	0.281251	0.281214	0.281449	-8.35128	-0.971988	2783.87	3199.29	Iizuka, T et al.	http://dx.doi.org/10.1016/j.gca.2010.01.167
AMZ8-zrn146	-0.07116	-51.1341	Amazon River	detrital	sand (river)	2117	0.00064	0.281229	0.281203	0.281434	-8.18365	-0.980723	2792.67	3207.31	Iizuka, T et al.	http://dx.doi.org/10.1016/j.gca.2010.01.168
AMZ8-zrn147	-0.07116	-51.1341	Amazon River	detrital	sand (river)	3320	0.00142	0.280711	0.28062	0.280649	-1.02634	-0.957229	3556.74	3694.13	Iizuka, T et al.	http://dx.doi.org/10.1016/j.gca.2010.01.169
AMZ8-zrn148	-0.07116	-51.1341	Amazon River	detrital	sand (river)	2090	0.00062	0.281292	0.281267	0.281451	-6.52298	-0.981325	2706.38	3085.16	Iizuka, T et al.	http://dx.doi.org/10.1016/j.gca.2010.01.170
AMZ8-zrn149	-0.07116	-51.1341	Amazon River	detrital	sand (river)	2209	0.00057	0.281295	0.281271	0.281374	-3.66547	-0.982831	2698.85	3000.92	Iizuka, T et al.	http://dx.doi.org/10.1016/j.gca.2010.01.171
AMZ8-zrn150	-0.07116	-51.1341	Amazon River	detrital	sand (river)	2081	0.00047	0.281296	0.281277	0.281457	-6.37182	-0.985843	2690.57	3069.07	Iizuka, T et al.	http://dx.doi.org/10.1016/j.gca.2010.01.172
AMZ8-zrn151	-0.07116	-51.1341	Amazon River	detrital	sand (river)	1285	0.00075	0.282055	0.282037	0.281966	2.5152	-0.97741	1673.62	1910.27	Iizuka, T et al.	http://dx.doi.org/10.1016/j.gca.2010.01.173
AMZ8-zrn152	-0.07116	-51.1341	Amazon River	detrital	sand (river)	2104	0.0003	0.281289	0.281277	0.281442	-5.85961	-0.990964	2688.22	3055.23	Iizuka, T et al.	http://dx.doi.org/10.1016/j.gca.2010.01.174
AMZ8-zrn153	-0.07116	-51.1341	Amazon River	detrital	sand (river)	1849	0.00154	0.281609	0.281555	0.281606	-1.81059	-0.953614	2333.01	2611.42	Iizuka, T et al.	http://dx.doi.org/10.1016/j.gca.2010.01.175
AMZ8-zrn154	-0.07116	-51.1341	Amazon River	detrital	sand (river)	2744	0.00041	0.280854	0.280832	0.281027	-6.91673	-0.987651	3275.86	3607.47	Iizuka, T et al.	http://dx.doi.org/10.1016/j.gca.2010.01.176
AMZ8-zrn155	-0.07116	-51.1341	Amazon River	detrital	sand (river)	1924	0.00068	0.281373	0.281348	0.281558	-7.44474	-0.979518	2601.12	3015.49	Iizuka, T et al.	http://dx.doi.org/10.1016/j.gca.2010.01.177
AMZ8-zrn156	-0.07116	-51.1341	Amazon River	detrital	sand (river)	2635	0.00103	0.280904	0.280852	0.281098	-8.74454	-0.968976	3261.16	3634.99	Iizuka, T et al.	http://dx.doi.org/10.1016/j.gca.2010.01.178
AMZ8-zrn157	-0.07116	-51.1341	Amazon River	detrital	sand (river)	3068	0.00185	0.280882	0.280773	0.280815	-1.49069	-0.944277	3362.38	3527.82	Iizuka, T et al.	http://dx.doi.org/10.1016/j.gca.2010.01.179
AMZ8-zrn158	-0.07116	-51.1341	Amazon River	detrital	sand (river)	2420	0.00218	0.280946	0.280845	0.281238	-13.9501	-0.934337	3303.16	3787.01	Iizuka, T et al.	http://dx.doi.org/10.1016/j.gca.2010.01.180
AMZ8-zrn159	-0.07116	-51.1341	Amazon River	detrital	sand (river)	2163	0.00078	0.281367	0.281335	0.281404	-2.45134	-0.976506	2616	2891.29	Iizuka, T et al.	http://dx.doi.org/10.1016/j.gca.2010.01.181
AMZ8-zrn160	-0.07116	-51.1341	Amazon River	detrital	sand (river)	1998	0.00142	0.281238	0.281184	0.28151	-11.5851	-0.957229	2837.67	3324.96	Iizuka, T et al.	http://dx.doi.org/10.1016/j.gca.2010.01.182
AMZ8-zrn161	-0.07116	-51.1341	Amazon River	detrital	sand (river)	2639	0.00108	0.28089	0.280835	0.281095	-9.24273	-0.96747	3284.3	3668.17	Iizuka, T et al.	http://dx.doi.org/10.1016/j.gca.2010.01.183
AMZ8-zrn162	-0.07116	-51.1341	Amazon River	detrital	sand (river)	32	0.00141	0.282666	0.282665	0.282752	-3.07696	-0.95753	839.031	1307.73	Iizuka, T et al.	http://dx.doi.org/10.1016/j.gca.2010.01.184
AMZ8-zrn163	-0.07116	-51.1341	Amazon River	detrital	sand (river)	2543	0.00077	0.280954	0.280917	0.281158	-8.57733	-0.976807	3172.26	3554.93	Iizuka, T et al.	http://dx.doi.org/10.1016/j.gca.2010.01.185
AMZ8-zrn164	-0.07116	-51.1341	Amazon River	detrital	sand (river)	630	0.00048	0.282442	0.282436	0.282379	2.0231	-0.985542	1129.31	1439.13	Iizuka, T et al.	http://dx.doi.org/10.1016/j.gca.2010.01.186
AMZ8-zrn165	-0.07116	-51.1341	Amazon River	detrital	sand (river)	1151	0.00028	0.282089	0.282083	0.282051	1.13735	-0.991566	1606.96	1893.78	Iizuka, T et al.	http://dx.doi.org/10.1016/j.gca.2010.01.187
AMZ8-zrn166	-0.07116	-51.1341	Amazon River	detrital	sand (river)	2126	0.00134	0.281267	0.281213	0.281428	-7.63843	-0.959639	2791.93	3180.68	Iizuka, T et al.	http://dx.doi.org/10.1016/j.gca.2010.01.188
AMZ8-zrn167	-0.07116	-51.1341	Amazon River	detrital	sand (river)	2591	0.00083	0.280953	0.280912	0.281127	-7.6351	-0.975	3178.52	3534.3	Iizuka, T et al.	http://dx.doi.org/10.1016/j.gca.2010.01.189
AMZ8-zrn168	-0.07116	-51.1341	Amazon River	detrital	sand (river)	2474	0.00087	0.280918	0.280877	0.281203	-11.5812	-0.973795	3228.86	3684.68	Iizuka, T et al.	http://dx.doi.org/10.1016/j.gca.2010.01.190
AMZ8-zrn169	-0.07116	-51.1341	Amazon River	detrital	sand (river)	2336	0.00118	0.280979	0.280926	0.281292	-12.9974	-0.964458	3172.28	3666.19	Iizuka, T et al.	http://dx.doi.org/10.1016/j.gca.2010.01.191
AMZ8-zrn170	-0.07116	-51.1341	Amazon River	detrital	sand (river)	2118	0.00098	0.281201	0.281161	0.281433	-9.64339	-0.970482	2855.4	3297.2	Iizuka, T et al.	http://dx.doi.org/10.1016/j.gca.2010.01.192
AMZ8-zrn171	-0.07116	-51.1341	Amazon River	detrital	sand (river)	2085	0.00091	0.281257	0.281221	0.281454	-8.2878	-0.97259	2774.29	3189.33	Iizuka, T et al.	http://dx.doi.org/10.1016/j.gca.2010.01.193
AMZ8-zrn172	-0.07116	-51.1341	Amazon River	detrital	sand (river)	2240	0.00106	0.281315	0.28127	0.281354	-2.99898	-0.968072	2706.11	2983.78	Iizuka, T et al.	http://dx.doi.org/10.1016/j.gca.2010.01.194
AMZ8-zrn173	-0.07116	-51.1341	Amazon River	detrital	sand (river)	2625	0.00037	0.280941	0.280922	0.281104	-6.47319	-0.988855	3157.12	3489.81	Iizuka, T et al.	http://dx.doi.org/10.1016/j.gca.2010.01.195
AMZ8-zrn174	-0.07116	-51.1341	Amazon River	detrital	sand (river)	1912	0.0013	0.281155	0.281108	0.281565	-16.2554	-0.960843	2942.27	3545.47	Iizuka, T et al.	http://dx.doi.org/10.1016/j.gca.2010.01.196
AMZ8-zrn175	-0.07116	-51.1341	Amazon River	detrital	sand (river)	2237	0.00099	0.281332	0.28129	0.281356	-2.35534	-0.970181	2678.02	2942.07	Iizuka, T et al.	http://dx.doi.org/10.1016/j.gca.2010.01.197
AMZ8-zrn176	-0.07116	-51.1341	Amazon River	detrital	sand (river)	2218	0.00093	0.281229	0.28119	0.281368	-6.34909	-0.971988	2813.72	3171.92	Iizuka, T et al.	http://dx.doi.org/10.1016/j.gca.2010.01.198
AMZ8-zrn177	-0.07116	-51.1341	Amazon River	detrital	sand (river)	2163	0.00082	0.28146	0.281426	0.281404	0.794946	-0.975301	2492.35	2691.93	Iizuka, T et al.	http://dx.doi.org/10.1016/j.gca.2010.01.199
AMZ8-zrn178	-0.07116	-51.1341	Amazon River	detrital	sand (river)	264	0.00175	0.28254	0.282531	0.282608	-2.71061	-0.947289	1027.7	1460.14	Iizuka, T et al.	http://dx.doi.org/10.1016/j.gca.2010.01.200
AMZ8-zrn179	-0.07116	-51.1341	Amazon River	detrital	sand (river)	2655	0.00047	0.280882	0.280858	0.281085	-8.06621	-0.985843	3243.68	3609.21	Iizuka, T et al.	http://dx.doi.org/10.1016/j.gca.2010.01.201
AMZ8-zrn180	-0.07116	-51.1341	Amazon River	detrital	sand (river)	2779	0.00085	0.281006	0.280961	0.281004	-1.53912	-0.974398	3108.88	3308.36	Iizuka, T et al.	http://dx.doi.org/10.1016/j.gca.2010.01.202
AMZ8-zrn181	-0.07116	-51.1341	Amazon River	detrital	sand (river)	570	0.00162	0.282391	0.282374	0.282417	-1.52732	-0.951205	1236.56	1617.69	Iizuka, T et al.	http://dx.doi.org/10.1016/j.gca.2010.01.203
AMZ8-zrn182	-0.07116	-51.1341	Amazon River	detrital	sand (river)	2680	0.0008	0.280928	0.280887	0.281069	-6.4612	-0.975904	3209.61	3531	Iizuka, T et al.	http://dx.doi.org/10.1016/j.gca.2010.01.204
AMZ8-zrn183	-0.07116	-51.1341	Amazon River	detrital	sand (river)	1157	0.00046	0.282158	0.282148	0.282047	3.57801	-0.986145	1519.86	1745.34	Iizuka, T et al.	http://dx.doi.org/10.1016/j.gca.2010.01.205
AMZ8-zrn184	-0.07116	-51.1341	Amazon River	detrital	sand (river)	2599	0.00085	0.280877	0.280835	0.281121	-10.1936	-0.974398	3282.23	3695.38	Iizuka, T et al.	http://dx.doi.org/10.1016/j.gca.2010.01.206
AMZ8-zrn185	-0.07116	-51.1341	Amazon River	detrital	sand (river)	2124	0.00078	0.28127	0.281238	0.281429	-6.77085	-0.976506	2747.36	3126.18	Iizuka, T et al.	http://dx.doi.org/10.1016/j.gca.2010.01.207
AMZ8-zrn186	-0.07116	-51.1341	Amazon River	detrital	sand (river)	1248	0.00055	0.282074	0.282061	0.281989	2.54202	-0.983434	1638.84	1880.19	Iizuka, T et al.	http://dx.doi.org/10.1016/j.gca.2010.01.208
AMZ8-zrn187	-0.07116	-51.1341	Amazon River	detrital	sand (river)	2666	0.00054	0.280932	0.280904	0.281078	-6.16332	-0.983735	3182.88	3502.29	Iizuka, T et al.	http://dx.doi.org/10.1016/j.gca.2010.01.209
AMZ8-zrn188	-0.07116	-51.1341	Amazon River	detrital	sand (river)	2192	0.00104	0.281289	0.281246	0.281385	-4.95979	-0.968675	2740.12	3067.12	Iizuka, T et al.	http://dx.doi.org/10.1016/j.gca.2010.01.210
AMZ8-zrn189	-0.07116	-51.1341	Amazon River	detrital	sand (river)	2720	0.00029	0.280707	0.280692	0.281042	-12.4746	-0.991265	3459.88	3924.99	Iizuka, T et al.	http://dx.doi.org/10.1016/j.gca.2010.01.211
AMZ8-zrn190	-0.07116	-51.1341	Amazon River	detrital	sand (river)	2686	0.00075	0.280999	0.28096	0.281065	-3.70793	-0.97741	3110.25	3368.61	Iizuka, T et al.	http://dx.doi.org/10.1016/j.gca.2010.01.212
AMZ8-zrn191	-0.07116	-51.1341	Amazon River	detrital	sand (river)	2140	0.00062	0.281283	0.281258	0.281419	-5.71929	-0.981325	2718.51	3074.02	Iizuka, T et al.	http://dx.doi.org/10.1016/j.gca.2010.01.213
AMZ8-zrn192	-0.07116	-51.1341	Amazon River	detrital	sand (river)	2623	0.00058	0.280932	0.280903	0.281106	-7.21407	-0.98253	3186.15	3533.19	Iizuka, T et al.	http://dx.doi.org/10.1016/j.gca.2010.01.214
AMZ8-zrn193	-0.07116	-51.1341	Amazon River	detrital	sand (river)	2106	0.00049	0.281119	0.281099	0.281441	-12.1253	-0.985241	2929.24	3439.73	Iizuka, T et al.	http://dx.doi.org/10.1016/j.gca.2010.01.215
AMZ8-zrn194	-0.07116	-51.1341	Amazon River	detrital	sand (river)	3023	0.00154	0.280732	0.280643	0.280844	-7.18338	-0.953614	3539.39	3836.42	Iizuka, T et al.	http://dx.doi.org/10.1016/j.gca.2010.01.216
AMZ8-zrn195	-0.07116	-51.1341	Amazon River	detrital	sand (river)	2639	0.00094	0.280988	0.280941	0.281095	-5.50483	-0.971687	3140.41	3441.69	Iizuka, T et al.	http://dx.doi.org/10.1016/j.gca.2010.01.217
AMZ8-zrn196	-0.07116	-51.1341	Amazon River	detrital	sand (river)	2231	0.00033	0.281323	0.281309	0.28136	-1.81118	-0.99006	2644.77	2904.17	Iizuka, T et al.	http://dx.doi.org/10.1016/j.gca.2010.01.218
AMZ8-zrn197	-0.07116	-51.1341	Amazon River	detrital	sand (river)	2200	0.00111	0.281295	0.281248	0.28138	-4.6731	-0.966566	2736.95	3055.68	Iizuka, T et al.	http://dx.doi.org/10.1016/j.gca.2010.01.219
AMZ8-zrn198	-0.07116	-51.1341	Amazon River	detrital	sand (river)	2706	0.00132	0.28083	0.280762	0.281052	-10.3188	-0.960241	3386.34	3784.07	Iizuka, T et al.	http://dx.doi.org/10.1016/j.gca.2010.01.220
AMZ8-zrn199	-0.07116	-51.1341	Amazon River	detrital	sand (river)	2824	0.00054	0.280859	0.28083	0.280975	-5.15451	-0.983735	3280.11	3561.97	Iizuka, T et al.	http://dx.doi.org/10.1016/j.gca.2010.01.221
AMZ8-zrn200	-0.07116	-51.1341	Amazon River	detrital	sand (river)	284	0.00121	0.282611	0.282605	0.282595	0.320968	-0.963554	912.485	1282.86	Iizuka, T et al.	http://dx.doi.org/10.1016/j.gca.2010.01.222
AMZ8-zrn201	-0.07116	-51.1341	Amazon River	detrital	sand (river)	1187	0.0008	0.282034	0.282016	0.282028	-0.424033	-0.975904	1704.79	2019.01	Iizuka, T et al.	http://dx.doi.org/10.1016/j.gca.2010.01.223
AMZ8-zrn202	-0.07116	-51.1341	Amazon River	detrital	sand (river)	2222	0.00103	0.281292	0.281248	0.281366	-4.17134	-0.968976	2735.32	3041.78	Iizuka, T et al.	http://dx.doi.org/10.1016/j.gca.2010.01.224
AMZ8-zrn203	-0.07116	-51.1341	Amazon River	detrital	sand (river)	1937	0.00154	0.281459	0.281402	0.281549	-5.22465	-0.953614	2541.28	2888.87	Iizuka, T et al.	http://dx.doi.org/10.1016/j.gca.2010.01.225
AMZ8-zrn204	-0.07116	-51.1341	Amazon River	detrital	sand (river)	77	0.0027	0.282665	0.282661	0.282724	-2.23263	-0.918675	870.581	1287.72	Iizuka, T et al.	http://dx.doi.org/10.1016/j.gca.2010.01.226
AMZ8-zrn205	-0.07116	-51.1341	Amazon River	detrital	sand (river)	2124	0.00056	0.281195	0.281172	0.281429	-9.1196	-0.983133	2832.58	3269.84	Iizuka, T et al.	http://dx.doi.org/10.1016/j.gca.2010.01.227
AMZ8-zrn206	-0.07116	-51.1341	Amazon River	detrital	sand (river)	2112	0.00058	0.28137	0.281347	0.281437	-3.20015	-0.98253	2598.45	2898.23	Iizuka, T et al.	http://dx.doi.org/10.1016/j.gca.2010.01.228
AMZ8-zrn207	-0.07116	-51.1341	Amazon River	detrital	sand (river)	2168	0.00051	0.281298	0.281277	0.281401	-4.39507	-0.984639	2690.65	3014.29	Iizuka, T et al.	http://dx.doi.org/10.1016/j.gca.2010.01.229
AMZ8-zrn208	-0.07116	-51.1341	Amazon River	detrital	sand (river)	2168	0.00065	0.281486	0.281459	0.281401	2.0803	-0.980422	2446.15	2616.72	Iizuka, T et al.	http://dx.doi.org/10.1016/j.gca.2010.01.230
AMZ8-zrn209	-0.07116	-51.1341	Amazon River	detrital	sand (river)	2579	0.00081	0.280918	0.280878	0.281134	-9.11547	-0.975602	3223.86	3614.91	Iizuka, T et al.	http://dx.doi.org/10.1016/j.gca.2010.01.231
AMZ8-zrn210	-0.07116	-51.1341	Amazon River	detrital	sand (river)	2051	0.00093	0.281245	0.281209	0.281476	-9.49808	-0.971988	2792.02	3237.58	Iizuka, T et al.	http://dx.doi.org/10.1016/j.gca.2010.01.232
AMZ8-zrn211	-0.07116	-51.1341	Amazon River	detrital	sand (river)	2623	0.00056	0.280831	0.280803	0.281106	-10.7713	-0.983133	3319.06	3748.59	Iizuka, T et al.	http://dx.doi.org/10.1016/j.gca.2010.01.233
AMZ8-zrn212	-0.07116	-51.1341	Amazon River	detrital	sand (river)	2673	0.00198	0.280825	0.280724	0.281073	-12.4323	-0.940361	3452.67	3886.48	Iizuka, T et al.	http://dx.doi.org/10.1016/j.gca.2010.01.234
AMZ8-zrn213	-0.07116	-51.1341	Amazon River	detrital	sand (river)	1467	0.0008	0.28178	0.281758	0.28185	-3.27606	-0.975904	2054.14	2410.44	Iizuka, T et al.	http://dx.doi.org/10.1016/j.gca.2010.01.235
AMZ8-zrn214	-0.07116	-51.1341	Amazon River	detrital	sand (river)	2585	0.00067	0.28104	0.281007	0.28113	-4.3943	-0.979819	3048.89	3332.97	Iizuka, T et al.	http://dx.doi.org/10.1016/j.gca.2010.01.236
AMZ8-zrn215	-0.07116	-51.1341	Amazon River	detrital	sand (river)	1794	0.00044	0.281243	0.281228	0.281641	-14.6695	-0.986747	2759.57	3360.37	Iizuka, T et al.	http://dx.doi.org/10.1016/j.gca.2010.01.237
AMZ8-zrn216	-0.07116	-51.1341	Amazon River	detrital	sand (river)	2658	0.00087	0.280922	0.280878	0.281083	-7.29867	-0.973795	3223.49	3564.96	Iizuka, T et al.	http://dx.doi.org/10.1016/j.gca.2010.01.238
AMZ8-zrn217	-0.07116	-51.1341	Amazon River	detrital	sand (river)	2091	0.00056	0.281047	0.281025	0.28145	-15.1206	-0.983133	3030.91	3610.93	Iizuka, T et al.	http://dx.doi.org/10.1016/j.gca.2010.01.239
AMZ8-zrn218	-0.07116	-51.1341	Amazon River	detrital	sand (river)	1998	0.00212	0.281451	0.28137	0.28151	-4.96388	-0.936145	2592.2	2919.26	Iizuka, T et al.	http://dx.doi.org/10.1016/j.gca.2010.01.240
AMZ8-zrn219	-0.07116	-51.1341	Amazon River	detrital	sand (river)	102	0.00168	0.282808	0.282805	0.282709	3.39862	-0.949398	640.877	947.622	Iizuka, T et al.	http://dx.doi.org/10.1016/j.gca.2010.01.241
AMZ8-zrn220	-0.07116	-51.1341	Amazon River	detrital	sand (river)	2632	0.00051	0.281022	0.280996	0.2811	-3.68229	-0.984639	3060.41	3325.7	Iizuka, T et al.	http://dx.doi.org/10.1016/j.gca.2010.01.242
AMZ8-zrn221	-0.07116	-51.1341	Amazon River	detrital	sand (river)	1147	0.00099	0.282077	0.282056	0.282053	0.0779697	-0.970181	1653.65	1957	Iizuka, T et al.	http://dx.doi.org/10.1016/j.gca.2010.01.243
AMZ8-zrn222	-0.07116	-51.1341	Amazon River	detrital	sand (river)	1808	0.00069	0.281463	0.281439	0.281632	-6.84871	-0.979217	2479.88	2890.76	Iizuka, T et al.	http://dx.doi.org/10.1016/j.gca.2010.01.244
AMZ8-zrn223	-0.07116	-51.1341	Amazon River	detrital	sand (river)	3232	0.00064	0.280718	0.280678	0.280707	-1.02581	-0.980723	3476.3	3626.23	Iizuka, T et al.	http://dx.doi.org/10.1016/j.gca.2010.01.245
AMZ8-zrn224	-0.07116	-51.1341	Amazon River	detrital	sand (river)	2707	0.00093	0.280929	0.280881	0.281051	-6.0547	-0.971988	3219.08	3526.98	Iizuka, T et al.	http://dx.doi.org/10.1016/j.gca.2010.01.246
AMZ8-zrn225	-0.07116	-51.1341	Amazon River	detrital	sand (river)	1998	0.00088	0.280986	0.280953	0.28151	-19.8078	-0.973494	3138.23	3826.26	Iizuka, T et al.	http://dx.doi.org/10.1016/j.gca.2010.01.247
AMZ8-zrn226	-0.07116	-51.1341	Amazon River	detrital	sand (river)	2132	0.00228	0.281313	0.28122	0.281424	-7.22838	-0.931325	2797.98	3160	Iizuka, T et al.	http://dx.doi.org/10.1016/j.gca.2010.01.248
AMZ8-zrn228	-0.07116	-51.1341	Amazon River	detrital	sand (river)	1255	0.00136	0.281701	0.281669	0.281985	-11.2117	-0.959036	2194.37	2741.93	Iizuka, T et al.	http://dx.doi.org/10.1016/j.gca.2010.01.249
AMZ8-zrn229	-0.07116	-51.1341	Amazon River	detrital	sand (river)	328	0.00102	0.282461	0.282455	0.282568	-4.01081	-0.969277	1118.79	1591.24	Iizuka, T et al.	http://dx.doi.org/10.1016/j.gca.2010.01.250
AMZ8-zrn230	-0.07116	-51.1341	Amazon River	detrital	sand (river)	2630	0.00049	0.280938	0.280913	0.281101	-6.68033	-0.985241	3170.82	3506.17	Iizuka, T et al.	http://dx.doi.org/10.1016/j.gca.2010.01.251

## Sheet: Hf_igneous_cyles
DATA USED AS PREVIOUS Lu-Hf from literature (*G = Guyana Shield; CB = Central Brazil Shield)
Cycle	Best Age*	2s	G/CB*	176Hf/177Hfi	2σ	176Lu/177Hf	2σ	εHf	2σ	Unit	Sub-unit	Reference
2	1874	9.9	G	0.281573	3e-05	0.001297	0.000177	-2.2	0.3	Mapuera Suite	Castanhal Quartz Monzonite	Valério et al. (2017)	http://dx.doi.org/10.1590/2317-4889201720170044
2	1887	8	G	0.281565	2.9e-05	0.000741	8e-06	-1.5	0	Mapuera Suite	Castanhal Quartz Monzonite	Valério et al. (2017)	http://dx.doi.org/10.1590/2317-4889201720170044
2	1862	7.6	G	0.281589	1.4e-05	0.000856	1.5e-05	-1.3	0	Mapuera Suite	Castanhal Quartz Monzonite	Valério et al. (2017)	http://dx.doi.org/10.1590/2317-4889201720170044
2	1871	8.4	G	0.281665	5.2e-05	0.001271	8.9e-05	1.1	0.1	Mapuera Suite	Castanhal Quartz Monzonite	Valério et al. (2017)	http://dx.doi.org/10.1590/2317-4889201720170044
2	1872	7.5	G	0.281593	2.6e-05	0.000816	8e-06	-0.9	0	Mapuera Suite	Castanhal Quartz Monzonite	Valério et al. (2017)	http://dx.doi.org/10.1590/2317-4889201720170044
2	1893	8.4	G	0.281581	3.9e-05	0.001223	4e-05	-1.4	0.1	Mapuera Suite	Castanhal Quartz Monzonite	Valério et al. (2017)	http://dx.doi.org/10.1590/2317-4889201720170044
2	1858	9.1	G	0.281614	3.9e-05	0.001159	2.7e-05	-0.9	0	Mapuera Suite	Castanhal Quartz Monzonite	Valério et al. (2017)	http://dx.doi.org/10.1590/2317-4889201720170044
2	1894	12.6	G	0.281595	4.5e-05	0.001414	1.2e-05	-1.1	0	Mapuera Suite	Castanhal Quartz Monzonite	Valério et al. (2017)	http://dx.doi.org/10.1590/2317-4889201720170044
2	1881	11.2	G	0.281606	2.9e-05	0.000777	6e-06	-0.2	0	Mapuera Suite	Castanhal Quartz Monzonite	Valério et al. (2017)	http://dx.doi.org/10.1590/2317-4889201720170044
2	1878	7.6	G	0.281594	3.1e-05	0.0013	2.8e-05	-1.4	0	Mapuera Suite	Castanhal Quartz Monzonite	Valério et al. (2017)	http://dx.doi.org/10.1590/2317-4889201720170044
2	1864	31	G	0.28157	9.9e-05	0.003056	0.000191	−4.8	0.4	Iricoumé Group	Ignimbrite	Valério et al. (2018)	https://doi.org/10.1016/j.lithos.2017.12.001
2	1869	18	G	0.281505	4.9e-05	0.002161	4.6e-05	−5.8	0.2	Iricoumé Group	Ignimbrite	Valério et al. (2018)	https://doi.org/10.1016/j.lithos.2017.12.002
2	1892	13	G	0.281821	8.3e-05	0.002755	0.000349	5.2	0.7	Iricoumé Group	Ignimbrite	Valério et al. (2018)	https://doi.org/10.1016/j.lithos.2017.12.003
2	1926	25	G	0.281546	6.8e-05	0.002379	0.000112	−3.4	0.2	Iricoumé Group	Ignimbrite	Valério et al. (2018)	https://doi.org/10.1016/j.lithos.2017.12.004
2	1860	18	G	0.281624	9.1e-05	0.001824	0.000101	−1.4	0.1	Iricoumé Group	Ignimbrite	Valério et al. (2018)	https://doi.org/10.1016/j.lithos.2017.12.005
2	1865	18	G	0.281547	8.9e-05	0.002452	0.000202	−4.7	0.4	Iricoumé Group	Ignimbrite	Valério et al. (2018)	https://doi.org/10.1016/j.lithos.2017.12.006
2	1878	17	G	0.281556	5.8e-05	0.001349	9e-05	−2.8	0.2	Iricoumé Group	Ignimbrite	Valério et al. (2018)	https://doi.org/10.1016/j.lithos.2017.12.007
2	1904	16	G	0.281542	5.9e-05	0.001303	6.8e-05	−2.6	0.2	Iricoumé Group	Ignimbrite	Valério et al. (2018)	https://doi.org/10.1016/j.lithos.2017.12.008
2	1868	9	G	0.281622	0.000197	0.001135	6e-05	−0.4	0	Água Branca Suite	São Gabriel granite	Valério et al. (2018)	https://doi.org/10.1016/j.lithos.2017.12.009
2	1861	10	G	0.281616	2.2e-05	0.000977	3.4e-05	−0.6	0	Água Branca Suite	São Gabriel granite	Valério et al. (2018)	https://doi.org/10.1016/j.lithos.2017.12.010
2	1875	8	G	0.281611	2.4e-05	0.001834	0.000177	−1.5	0.2	Água Branca Suite	São Gabriel granite	Valério et al. (2018)	https://doi.org/10.1016/j.lithos.2017.12.011
2	1865	10	G	0.281662	6e-05	0.000939	4.5e-05	1.2	0.1	Água Branca Suite	São Gabriel granite	Valério et al. (2018)	https://doi.org/10.1016/j.lithos.2017.12.012
2	1915	8	G	0.281553	2.9e-05	0.001166	0.000133	−1.8	0.2	Água Branca Suite	São Gabriel granite	Valério et al. (2018)	https://doi.org/10.1016/j.lithos.2017.12.013
2	1866	14	G	0.281596	3e-05	0.001117	5.3e-05	−1.3	0.1	Água Branca Suite	São Gabriel granite	Valério et al. (2018)	https://doi.org/10.1016/j.lithos.2017.12.014
2	1915	9	G	0.281636	3.9e-05	0.002974	0.000154	−1.2	0.1	Água Branca Suite	São Gabriel granite	Valério et al. (2018)	https://doi.org/10.1016/j.lithos.2017.12.015
2	1870	7	G	0.281569	0.000434	0.001803	2.1e-05	−3.0	0.1	Água Branca Suite	São Gabriel granite	Valério et al. (2018)	https://doi.org/10.1016/j.lithos.2017.12.016
2	1811	28	G	0.2816	3.6e-05	0.001116	4.6e-05	−2.4	0.1	Água Branca Suite	São Gabriel granite	Valério et al. (2018)	https://doi.org/10.1016/j.lithos.2017.12.017
2	1877	8	G	0.281647	0.000274	0.001584	7.5e-05	0.1	0	Água Branca Suite	São Gabriel granite	Valério et al. (2018)	https://doi.org/10.1016/j.lithos.2017.12.018
3	1800	17	CB	0.281726	56	0.001842	11	0.95	0.12	Teles Pires Suite	Syenogranite	Tarelow Neto and Abraão (2022)	https://doi.org/10.1016/j.jsames.2022.103710
3	1784	36	CB	0.281729	44	0.002237	13	0.22	0.13	Teles Pires Suite	Syenogranite	Tarelow Neto and Abraão (2022)	https://doi.org/10.1016/j.jsames.2022.103711
3	1780	30	CB	0.281645	62	0.001722	10	-2.24	0.12	Teles Pires Suite	Syenogranite	Tarelow Neto and Abraão (2022)	https://doi.org/10.1016/j.jsames.2022.103712
3	1802	40	CB	0.281755	75	0.001661	10	2.23	0.12	Teles Pires Suite	Syenogranite	Tarelow Neto and Abraão (2022)	https://doi.org/10.1016/j.jsames.2022.103713
3	1790	27	CB	0.281777	70	0.002603	16	1.62	0.15	Teles Pires Suite	Syenogranite	Tarelow Neto and Abraão (2022)	https://doi.org/10.1016/j.jsames.2022.103714
3	1820	39	CB	0.281775	22	0.003554	29	0.99	0.01	Teles Pires Suite	Syenogranite	Tarelow Neto and Abraão (2022)	https://doi.org/10.1016/j.jsames.2022.103715
3	1794	27	CB	0.281828	30	0.001956	22	4.28	0.06	Teles Pires Suite	Syenogranite	Tarelow Neto and Abraão (2022)	https://doi.org/10.1016/j.jsames.2022.103716
3	1787	40	CB	0.281766	22	0.003011	9	0.69	0.003	Teles Pires Suite	Syenogranite	Tarelow Neto and Abraão (2022)	https://doi.org/10.1016/j.jsames.2022.103717
3	1776	30	CB	0.281738	47	0.002257	14	0.33	0.13	Teles Pires Suite	Syenogranite	Tarelow Neto and Abraão (2022)	https://doi.org/10.1016/j.jsames.2022.103718
3	1813	33	CB	0.281675	28	0.001608	5	-0.3	0.001	Teles Pires Suite	Syenogranite	Tarelow Neto and Abraão (2022)	https://doi.org/10.1016/j.jsames.2022.103719
3	1768	21	CB	0.281763	40	0.002751	20	0.49	0.15	Teles Pires Suite	Syenogranite	Tarelow Neto and Abraão (2022)	https://doi.org/10.1016/j.jsames.2022.103720
3	1779	22	CB	0.281618	45	0.001268	8	-2.68	0.12	Teles Pires Suite	Syenogranite	Tarelow Neto and Abraão (2022)	https://doi.org/10.1016/j.jsames.2022.103721
3	1800	29	CB	0.281804	22	0.002539	66	2.89	0.08	Teles Pires Suite	Syenogranite	Tarelow Neto and Abraão (2022)	https://doi.org/10.1016/j.jsames.2022.103722
3	1791	25	CB	0.28195	29	0.003111	42	7.17	0.11	Teles Pires Suite	Syenogranite	Tarelow Neto and Abraão (2022)	https://doi.org/10.1016/j.jsames.2022.103723
3	1797	18	CB	0.281644	55	0.00131	8	-1.4	0.12	Teles Pires Suite	Syenogranite	Tarelow Neto and Abraão (2022)	https://doi.org/10.1016/j.jsames.2022.103724
3	1815	27	CB	0.2817	74	0.001463	9	0.82	0.12	Teles Pires Suite	Syenogranite	Tarelow Neto and Abraão (2022)	https://doi.org/10.1016/j.jsames.2022.103725
3	1781	21	CB	0.281729	46	0.002606	16	-0.27	0.14	Teles Pires Suite	Syenogranite	Tarelow Neto and Abraão (2022)	https://doi.org/10.1016/j.jsames.2022.103726
3	1806	18	CB	0.281618	23	0.000879	22	-1.59	0.04	Teles Pires Suite	Monzogranite	Tarelow Neto and Abraão (2022)	https://doi.org/10.1016/j.jsames.2022.103727
3	1773	23	CB	0.28167	78	0.001585	10	-1.34	0.12	Teles Pires Suite	Monzogranite	Tarelow Neto and Abraão (2022)	https://doi.org/10.1016/j.jsames.2022.103728
3	1790	26	CB	0.281625	29	0.001081	12	-1.97	0.02	Teles Pires Suite	Monzogranite	Tarelow Neto and Abraão (2022)	https://doi.org/10.1016/j.jsames.2022.103729
3	1799	20	CB	0.281486	62	0.001286	22	-6.92	0.14	Teles Pires Suite	Monzogranite	Tarelow Neto and Abraão (2022)	https://doi.org/10.1016/j.jsames.2022.103730
3	1784	27	CB	0.281765	83	0.001488	9	2.39	0.12	Teles Pires Suite	Monzogranite	Tarelow Neto and Abraão (2022)	https://doi.org/10.1016/j.jsames.2022.103731
3	1792	26	CB	0.281615	33	0.001403	20	-2.67	0.04	Teles Pires Suite	Monzogranite	Tarelow Neto and Abraão (2022)	https://doi.org/10.1016/j.jsames.2022.103732
3	1792	15	CB	0.281808	108	0.002086	13	3.37	0.12	Teles Pires Suite	Monzogranite	Tarelow Neto and Abraão (2022)	https://doi.org/10.1016/j.jsames.2022.103733
3	1804	32	CB	0.281782	78	0.001408	9	3.55	0.12	Teles Pires Suite	Monzogranite	Tarelow Neto and Abraão (2022)	https://doi.org/10.1016/j.jsames.2022.103734
3	1793	26	CB	0.281772	47	0.00223	13	1.94	0.13	Teles Pires Suite	Monzogranite	Tarelow Neto and Abraão (2022)	https://doi.org/10.1016/j.jsames.2022.103735
3	1805	53	CB	0.281735	66	0.001539	9	1.74	0.12	Teles Pires Suite	Monzogranite	Tarelow Neto and Abraão (2022)	https://doi.org/10.1016/j.jsames.2022.103736
3	1817	42	CB	0.281557	66	0.000701	4	-3.3	0.11	Teles Pires Suite	Monzogranite	Tarelow Neto and Abraão (2022)	https://doi.org/10.1016/j.jsames.2022.103737
3	1812	45	CB	0.281728	45	0.002521	15	0.46	0.14	Teles Pires Suite	Monzogranite	Tarelow Neto and Abraão (2022)	https://doi.org/10.1016/j.jsames.2022.103738
2	1909	18	CB	0.281548	24	0.001254	42	-2.26	0.08	Matupá Suite	Syenogranite	Tarelow Neto and Abraão (2022)	https://doi.org/10.1016/j.jsames.2022.103739
2	1907	26	CB	0.281545	56	0.000833	5	-1.87	0.11	Matupá Suite	Syenogranite	Tarelow Neto and Abraão (2022)	https://doi.org/10.1016/j.jsames.2022.103740
2	1866	35	CB	0.281603	26	0.00087	8	-0.76	0.01	Matupá Suite	Syenogranite	Tarelow Neto and Abraão (2022)	https://doi.org/10.1016/j.jsames.2022.103741
2	1922	81	CB	0.281582	58	0.000968	6	-0.4	0.11	Matupá Suite	Syenogranite	Tarelow Neto and Abraão (2022)	https://doi.org/10.1016/j.jsames.2022.103742
2	1900	57	CB	0.281607	30	0.000988	41	0.01	0.0004	Matupá Suite	Syenogranite	Tarelow Neto and Abraão (2022)	https://doi.org/10.1016/j.jsames.2022.103743
2	1886	46	CB	0.281527	23	0.001301	38	-3.57	0.11	Matupá Suite	Syenogranite	Tarelow Neto and Abraão (2022)	https://doi.org/10.1016/j.jsames.2022.103744
2	1880	37	CB	0.281643	110	0.000935	6	0.89	0.11	Matupá Suite	Syenogranite	Tarelow Neto and Abraão (2022)	https://doi.org/10.1016/j.jsames.2022.103745
2	1889	33	CB	0.281645	65	0.001288	8	0.71	0.11	Matupá Suite	Syenogranite	Tarelow Neto and Abraão (2022)	https://doi.org/10.1016/j.jsames.2022.103746
2	1900	29	CB	0.281578	25	0.001329	61	-1.48	0.07	Matupá Suite	Syenogranite	Tarelow Neto and Abraão (2022)	https://doi.org/10.1016/j.jsames.2022.103747
2	1891	23	CB	0.281643	81	0.000599	4	1.56	0.11	Matupá Suite	Syenogranite	Tarelow Neto and Abraão (2022)	https://doi.org/10.1016/j.jsames.2022.103748
2	1883	23	CB	0.281589	26	0.000872	11	-0.88	0.01	Matupá Suite	Syenogranite	Tarelow Neto and Abraão (2022)	https://doi.org/10.1016/j.jsames.2022.103749
2	1892	18	CB	0.281659	69	0.001404	8	1.14	0.11	Matupá Suite	Syenogranite	Tarelow Neto and Abraão (2022)	https://doi.org/10.1016/j.jsames.2022.103750
2	1904	25	CB	0.281677	87	0.001237	12	2.24	0.12	Matupá Suite	Syenogranite	Tarelow Neto and Abraão (2022)	https://doi.org/10.1016/j.jsames.2022.103751
2	1904	25	CB	0.281788	70	0.001614	10	5.71	0.12	Matupá Suite	Syenogranite	Tarelow Neto and Abraão (2022)	https://doi.org/10.1016/j.jsames.2022.103752
2	1892	23	CB	0.281574	61	0.000684	4	-0.99	0.11	Matupá Suite	Syenogranite	Tarelow Neto and Abraão (2022)	https://doi.org/10.1016/j.jsames.2022.103753
2	1905	19	CB	0.281624	90	0.001175	8	0.45	0.12	Matupá Suite	Syenogranite	Tarelow Neto and Abraão (2022)	https://doi.org/10.1016/j.jsames.2022.103754
2	1908	29	CB	0.281687	72	0.001816	11	1.94	0.13	Matupá Suite	Syenogranite	Tarelow Neto and Abraão (2022)	https://doi.org/10.1016/j.jsames.2022.103755
2	1886	20	CB	0.281555	25	0.001179	29	-2.43	0.06	Matupá Suite	Granodiorite	Tarelow Neto and Abraão (2022)	https://doi.org/10.1016/j.jsames.2022.103756
2	1898	18	CB	0.281602	36	0.001288	17	-0.62	0.009	Matupá Suite	Granodiorite	Tarelow Neto and Abraão (2022)	https://doi.org/10.1016/j.jsames.2022.103757
2	1876	17	CB	0.28167	80	0.000866	5	1.84	0.11	Matupá Suite	Granodiorite	Tarelow Neto and Abraão (2022)	https://doi.org/10.1016/j.jsames.2022.103758
2	1890	23	CB	0.281606	19	0.001373	30	-0.76	0.01	Matupá Suite	Granodiorite	Tarelow Neto and Abraão (2022)	https://doi.org/10.1016/j.jsames.2022.103759
2	1896	31	CB	0.281608	29	0.001523	29	-0.77	0.01	Matupá Suite	Granodiorite	Tarelow Neto and Abraão (2022)	https://doi.org/10.1016/j.jsames.2022.103760
2	1873	20	CB	0.281561	23	0.001389	50	-2.76	0.1	Matupá Suite	Granodiorite	Tarelow Neto and Abraão (2022)	https://doi.org/10.1016/j.jsames.2022.103761
2	1873	19	CB	0.281552	19	0.000385	3	-1.81	0.01	Matupá Suite	Granodiorite	Tarelow Neto and Abraão (2022)	https://doi.org/10.1016/j.jsames.2022.103762
2	1892	27	CB	0.281548	58	0.001698	10	-3.19	0.12	Matupá Suite	Granodiorite	Tarelow Neto and Abraão (2022)	https://doi.org/10.1016/j.jsames.2022.103763
2	1867	24	CB	0.281627	46	0.001185	7	-0.29	0.11	Matupá Suite	Granodiorite	Tarelow Neto and Abraão (2022)	https://doi.org/10.1016/j.jsames.2022.103764
2	1878	20	CB	0.281739	91	0.001492	9	3.55	0.11	Matupá Suite	Granodiorite	Tarelow Neto and Abraão (2022)	https://doi.org/10.1016/j.jsames.2022.103765
2	1878	31	CB	0.281608	55	0.00128	12	-0.85	0.12	Matupá Suite	Granodiorite	Tarelow Neto and Abraão (2022)	https://doi.org/10.1016/j.jsames.2022.103766
2	1872	18	CB	0.281664	111	0.001167	7	1.15	0.11	Matupá Suite	Granodiorite	Tarelow Neto and Abraão (2022)	https://doi.org/10.1016/j.jsames.2022.103767
2	1886	29	CB	0.281616	60	0.000757	9	0.27	0.12	Matupá Suite	Granodiorite	Tarelow Neto and Abraão (2022)	https://doi.org/10.1016/j.jsames.2022.103768
2	1882		CB	0.281198	1.78411e-05	0.00106712	4.01435e-05	-15.0325	0.566456	Serra dos Carajás Suite	Bt-Hb Syenogranite	Teixeira et al. (2019)	https://doi.org/10.1016/j.lithos.2019.01.024
2	1882		CB	0.281199	1.97114e-05	0.000599877	3.74726e-06	-14.4288	0.0911441	Serra dos Carajás Suite	Bt-Hb Syenogranite	Teixeira et al. (2019)	https://doi.org/10.1016/j.lithos.2019.01.025
2	1882		CB	0.281197	1.61512e-05	0.00064158	5.32734e-06	-14.5293	0.121478	Serra dos Carajás Suite	Bt-Hb Syenogranite	Teixeira et al. (2019)	https://doi.org/10.1016/j.lithos.2019.01.026
2	1882		CB	0.281196	1.78902e-05	0.000543895	6.71828e-06	-14.4623	0.179561	Serra dos Carajás Suite	Bt-Hb Syenogranite	Teixeira et al. (2019)	https://doi.org/10.1016/j.lithos.2019.01.027
2	1882		CB	0.281198	1.71876e-05	0.000497663	3.02369e-06	-14.3116	0.0878288	Serra dos Carajás Suite	Bt-Hb Syenogranite	Teixeira et al. (2019)	https://doi.org/10.1016/j.lithos.2019.01.028
2	1882		CB	0.281188	1.85979e-05	0.000655859	2.41826e-05	-14.86	0.548896	Serra dos Carajás Suite	Bt-Hb Syenogranite	Teixeira et al. (2019)	https://doi.org/10.1016/j.lithos.2019.01.029
2	1884		CB	0.281191	1.89125e-05	0.000777652	2.31891e-05	-14.8792	0.444688	Serra dos Carajás Suite	Bt-Hb Monzogranite	Teixeira et al. (2019)	https://doi.org/10.1016/j.lithos.2019.01.030
2	1884		CB	0.281212	1.8768e-05	0.00112776	6.24011e-05	-14.5919	0.808371	Serra dos Carajás Suite	Bt-Hb Monzogranite	Teixeira et al. (2019)	https://doi.org/10.1016/j.lithos.2019.01.031
2	1884		CB	0.281211	1.79138e-05	0.000598329	2.68809e-06	-13.9461	0.0635434	Serra dos Carajás Suite	Bt-Hb Monzogranite	Teixeira et al. (2019)	https://doi.org/10.1016/j.lithos.2019.01.032
2	1884		CB	0.281238	1.95883e-05	0.00131239	3.81803e-05	-13.8847	0.404905	Serra dos Carajás Suite	Bt-Hb Monzogranite	Teixeira et al. (2019)	https://doi.org/10.1016/j.lithos.2019.01.033
2	1884		CB	0.281207	1.76142e-05	0.000631989	4.13739e-05	-14.1374	0.926407	Serra dos Carajás Suite	Bt-Hb Monzogranite	Teixeira et al. (2019)	https://doi.org/10.1016/j.lithos.2019.01.034
2	1884		CB	0.281201	1.56218e-05	0.000393598	2.51615e-05	-14.0283	0.897566	Serra dos Carajás Suite	Bt-Hb Monzogranite	Teixeira et al. (2019)	https://doi.org/10.1016/j.lithos.2019.01.035
2	1883		CB	0.281236	2.23073e-05	0.00240447	6.98072e-05	-15.3837	0.447843	Serra dos Carajás Suite	Bt Monzogranite	Teixeira et al. (2019)	https://doi.org/10.1016/j.lithos.2019.01.036
2	1883		CB	0.281253	2.55293e-05	0.002372	7.68009e-05	-14.7359	0.478459	Serra dos Carajás Suite	Bt Monzogranite	Teixeira et al. (2019)	https://doi.org/10.1016/j.lithos.2019.01.037
2	1883		CB	0.281272	2.55435e-05	0.00270287	0.000143459	-14.4732	0.769503	Serra dos Carajás Suite	Bt Monzogranite	Teixeira et al. (2019)	https://doi.org/10.1016/j.lithos.2019.01.038
2	1883		CB	0.281261	2.71195e-05	0.00270184	0.000112447	-14.8529	0.619591	Serra dos Carajás Suite	Bt Monzogranite	Teixeira et al. (2019)	https://doi.org/10.1016/j.lithos.2019.01.039
2	1882		CB	0.281237	2.09097e-05	0.000915081	3.3017e-05	-13.4501	0.486293	Velho Guilherme Suite	Ab leucogranite	Teixeira et al. (2019)	https://doi.org/10.1016/j.lithos.2019.01.040
2	1882		CB	0.281236	2.00889e-05	0.000845234	1.26341e-05	-13.4171	0.201509	Velho Guilherme Suite	Ab leucogranite	Teixeira et al. (2019)	https://doi.org/10.1016/j.lithos.2019.01.041
2	1882		CB	0.281229	1.81827e-05	0.00078381	1.73403e-05	-13.5769	0.30124	Velho Guilherme Suite	Ab leucogranite	Teixeira et al. (2019)	https://doi.org/10.1016/j.lithos.2019.01.042
2	1882		CB	0.281225	1.92073e-05	0.000733338	3.49937e-05	-13.6727	0.653373	Velho Guilherme Suite	Ab leucogranite	Teixeira et al. (2019)	https://doi.org/10.1016/j.lithos.2019.01.043
2	1882		CB	0.281221	3.00939e-05	0.000695346	1.21695e-05	-13.7565	0.242228	Velho Guilherme Suite	Ab leucogranite	Teixeira et al. (2019)	https://doi.org/10.1016/j.lithos.2019.01.044
2	1882		CB	0.281232	1.88259e-05	0.000610904	3.43078e-06	-13.24	0.075241	Velho Guilherme Suite	Ab leucogranite	Teixeira et al. (2019)	https://doi.org/10.1016/j.lithos.2019.01.045
2	1882		CB	0.281245	2.0601e-05	0.000811788	1.70174e-05	-13.0378	0.274265	Velho Guilherme Suite	Ab leucogranite	Teixeira et al. (2019)	https://doi.org/10.1016/j.lithos.2019.01.046
2	1882		CB	0.281214	2.19434e-05	0.000812465	4.72785e-05	-14.1532	0.8247	Velho Guilherme Suite	Ab leucogranite	Teixeira et al. (2019)	https://doi.org/10.1016/j.lithos.2019.01.047
2	1882		CB	0.281197	1.83873e-05	0.000597741	2.57586e-06	-14.4752	0.0633246	Velho Guilherme Suite	Antonio Vicente granite	Teixeira et al. (2019)	https://doi.org/10.1016/j.lithos.2019.01.048
2	1882		CB	0.281235	2.6238e-05	0.00181629	0.000104409	-14.697	0.846226	Velho Guilherme Suite	Antonio Vicente granite	Teixeira et al. (2019)	https://doi.org/10.1016/j.lithos.2019.01.049
2	1882		CB	0.281187	1.78695e-05	0.000673321	3.6662e-05	-14.9483	0.814881	Velho Guilherme Suite	Antonio Vicente granite	Teixeira et al. (2019)	https://doi.org/10.1016/j.lithos.2019.01.050
2	1873		CB	0.281201	2.07354e-05	0.000858566	7.6907e-05	-14.8905	1.33493	Velho Guilherme Suite	Antonio Vicente granite	Teixeira et al. (2019)	https://doi.org/10.1016/j.lithos.2019.01.051
2	1873		CB	0.281214	1.97772e-05	0.000439324	4.33318e-06	-13.8797	0.137875	Velho Guilherme Suite	Antonio Vicente granite	Teixeira et al. (2019)	https://doi.org/10.1016/j.lithos.2019.01.052
2	1900		CB	0.281201	2.12653e-05	0.000826159	2.20002e-05	-14.2197	0.379739	Velho Guilherme Suite	Antonio Vicente granite	Teixeira et al. (2019)	https://doi.org/10.1016/j.lithos.2019.01.053
2	1873		CB	0.281237	2.04351e-05	0.00192075	8.00738e-05	-14.9303	0.623511	Velho Guilherme Suite	Antonio Vicente granite	Teixeira et al. (2019)	https://doi.org/10.1016/j.lithos.2019.01.054
2	1900		CB	0.281208	1.77481e-05	0.000699929	5.2198e-05	-13.8225	1.0317	Velho Guilherme Suite	Antonio Vicente granite	Teixeira et al. (2019)	https://doi.org/10.1016/j.lithos.2019.01.055
2	1873		CB	0.281266	2.40268e-05	0.00150973	3.26457e-05	-13.3877	0.290631	Velho Guilherme Suite	Antonio Vicente granite	Teixeira et al. (2019)	https://doi.org/10.1016/j.lithos.2019.01.056
2	1873		CB	0.281228	1.97504e-05	0.000973657	2.19378e-05	-14.0573	0.317716	Velho Guilherme Suite	Antonio Vicente granite	Teixeira et al. (2019)	https://doi.org/10.1016/j.lithos.2019.01.057
2	1873		CB	0.281207	2.02219e-05	0.000871836	1.53841e-05	-14.6651	0.259829	Velho Guilherme Suite	Antonio Vicente granite	Teixeira et al. (2019)	https://doi.org/10.1016/j.lithos.2019.01.058
2	1873		CB	0.281188	1.88993e-05	0.00035475	4.40305e-06	-14.6885	0.183296	Velho Guilherme Suite	Antonio Vicente granite	Teixeira et al. (2019)	https://doi.org/10.1016/j.lithos.2019.01.059
2	1873		CB	0.28123	1.62947e-05	0.000916682	3.6899e-05	-13.9229	0.561241	Velho Guilherme Suite	Antonio Vicente granite	Teixeira et al. (2019)	https://doi.org/10.1016/j.lithos.2019.01.060
2	1876		CB	0.281217	2.13815e-05	0.000534809	8.6087e-05	-13.8214	2.22586	Jamon Suite	Musa Granite	Teixeira et al. (2019)	https://doi.org/10.1016/j.lithos.2019.01.061
2	1876		CB	0.281171	1.78276e-05	0.000501863	1.71994e-05	-15.4135	0.529215	Jamon Suite	Musa Granite	Teixeira et al. (2019)	https://doi.org/10.1016/j.lithos.2019.01.062
2	1876		CB	0.281187	1.9206e-05	0.000894556	3.23861e-05	-15.3344	0.556206	Jamon Suite	Musa Granite	Teixeira et al. (2019)	https://doi.org/10.1016/j.lithos.2019.01.063
2	1876		CB	0.281207	1.71356e-05	0.000748442	3.31875e-05	-14.4369	0.641044	Jamon Suite	Musa Granite	Teixeira et al. (2019)	https://doi.org/10.1016/j.lithos.2019.01.064
2	1876		CB	0.281222	1.84985e-05	0.000998305	7.33725e-05	-14.2527	1.04847	Jamon Suite	Musa Granite	Teixeira et al. (2019)	https://doi.org/10.1016/j.lithos.2019.01.065
2	1882		CB	0.281187	1.78986e-05	0.000913551	1.62621e-05	-15.2311	0.272099	Jamon Suite	Musa Granite	Teixeira et al. (2019)	https://doi.org/10.1016/j.lithos.2019.01.066
2	1882		CB	0.281194	1.93889e-05	0.000778691	2.16739e-05	-14.8322	0.413858	Jamon Suite	Musa Granite	Teixeira et al. (2019)	https://doi.org/10.1016/j.lithos.2019.01.067
2	1882		CB	0.281193	1.70316e-05	0.000919517	2.20789e-06	-15.0206	0.0369762	Jamon Suite	Musa Granite	Teixeira et al. (2019)	https://doi.org/10.1016/j.lithos.2019.01.068
2	1882		CB	0.281198	1.51857e-05	0.00073717	6.90013e-06	-14.6272	0.137705	Jamon Suite	Musa Granite	Teixeira et al. (2019)	https://doi.org/10.1016/j.lithos.2019.01.069
2	1882		CB	0.281183	1.8737e-05	0.000789605	1.32323e-05	-15.2142	0.255975	Jamon Suite	Musa Granite	Teixeira et al. (2019)	https://doi.org/10.1016/j.lithos.2019.01.070
2	1883		CB	0.281214	1.76349e-05	0.000824128	1.82313e-06	-14.515	0.0330202	Jamon Suite	Redenção Granite	Teixeira et al. (2019)	https://doi.org/10.1016/j.lithos.2019.01.071
2	1883		CB	0.281225	1.69633e-05	0.000785464	4.65482e-06	-13.5543	0.0811434	Jamon Suite	Redenção Granite	Teixeira et al. (2019)	https://doi.org/10.1016/j.lithos.2019.01.072
2	1883		CB	0.281208	1.73946e-05	0.000771462	5.6462e-06	-14.1473	0.104417	Jamon Suite	Redenção Granite	Teixeira et al. (2019)	https://doi.org/10.1016/j.lithos.2019.01.073
2	1883		CB	0.281235	1.72953e-05	0.00133507	9.76497e-05	-14.4009	1.0542	Jamon Suite	Redenção Granite	Teixeira et al. (2019)	https://doi.org/10.1016/j.lithos.2019.01.074
2	1883		CB	0.281219	1.68798e-05	0.000881532	1.0132e-05	-14.3888	0.166242	Jamon Suite	Redenção Granite	Teixeira et al. (2019)	https://doi.org/10.1016/j.lithos.2019.01.075
2	1865		CB	0.281231	2.03078e-05	0.00154129	2.33252e-05	-14.8601	0.22596	Jamon Suite	Redenção Granite	Teixeira et al. (2019)	https://doi.org/10.1016/j.lithos.2019.01.076
2	1865		CB	0.281219	1.86312e-05	0.00120539	7.74531e-05	-14.8568	0.955619	Jamon Suite	Redenção Granite	Teixeira et al. (2019)	https://doi.org/10.1016/j.lithos.2019.01.077
2	1865		CB	0.2812	1.68797e-05	0.000703933	3.60695e-05	-14.8895	0.763833	Jamon Suite	Redenção Granite	Teixeira et al. (2019)	https://doi.org/10.1016/j.lithos.2019.01.078
2	1865		CB	0.281214	1.54927e-05	0.000427621	7.54118e-06	-14.0417	0.248401	Jamon Suite	Redenção Granite	Teixeira et al. (2019)	https://doi.org/10.1016/j.lithos.2019.01.079
2	1865		CB	0.28119	1.78789e-05	0.00108958	8.80274e-05	-15.7439	1.27295	Jamon Suite	Redenção Granite	Teixeira et al. (2019)	https://doi.org/10.1016/j.lithos.2019.01.080
2	1865		CB	0.281197	1.80655e-05	0.00077664	1.2352e-05	-15.0928	0.241012	Jamon Suite	Redenção Granite	Teixeira et al. (2019)	https://doi.org/10.1016/j.lithos.2019.01.081
2	1865		CB	0.281196	1.70615e-05	0.00114767	8.1073e-05	-15.5956	1.10264	Jamon Suite	Redenção Granite	Teixeira et al. (2019)	https://doi.org/10.1016/j.lithos.2019.01.082
2	1871		CB	0.281219	1.79692e-05	0.00100421	4.20284e-05	-14.4642	0.606279	Jamon Suite	Redenção Granite	Teixeira et al. (2019)	https://doi.org/10.1016/j.lithos.2019.01.083
2	1871		CB	0.281226	2.08567e-05	0.000999523	1.44599e-05	-14.2153	0.206706	Jamon Suite	Redenção Granite	Teixeira et al. (2019)	https://doi.org/10.1016/j.lithos.2019.01.084
2	1871		CB	0.281237	1.45864e-05	0.000769136	4.32048e-06	-13.5276	0.0766901	Jamon Suite	Redenção Granite	Teixeira et al. (2019)	https://doi.org/10.1016/j.lithos.2019.01.085
2	1871		CB	0.28125	1.85911e-05	0.000935077	5.24103e-05	-13.2857	0.745529	Jamon Suite	Redenção Granite	Teixeira et al. (2019)	https://doi.org/10.1016/j.lithos.2019.01.086
2	1874		CB	0.281268	2.15481e-05	0.00130876	4.11841e-05	-13.0348	0.411178	Jamon Suite	Bannach Granite	Teixeira et al. (2019)	https://doi.org/10.1016/j.lithos.2019.01.087
2	1874		CB	0.281207	1.86648e-05	0.000722916	5.76213e-06	-14.4558	0.116182	Jamon Suite	Bannach Granite	Teixeira et al. (2019)	https://doi.org/10.1016/j.lithos.2019.01.088
2	1874		CB	0.281232	2.30533e-05	0.00121436	4.78296e-05	-14.1975	0.560356	Jamon Suite	Bannach Granite	Teixeira et al. (2019)	https://doi.org/10.1016/j.lithos.2019.01.089
2	1874		CB	0.281246	2.10718e-05	0.00118959	4.53619e-05	-13.6682	0.522225	Jamon Suite	Bannach Granite	Teixeira et al. (2019)	https://doi.org/10.1016/j.lithos.2019.01.090
2	1874		CB	0.28125	1.98451e-05	0.00132596	9.02434e-05	-13.6998	0.933357	Jamon Suite	Bannach Granite	Teixeira et al. (2019)	https://doi.org/10.1016/j.lithos.2019.01.091
2	1874		CB	0.28121	1.98527e-05	0.000655797	1.41331e-05	-14.2451	0.29188	Jamon Suite	Bannach Granite	Teixeira et al. (2019)	https://doi.org/10.1016/j.lithos.2019.01.092
2	1874		CB	0.281252	2.07616e-05	0.000924767	3.66772e-05	-13.1326	0.521822	Jamon Suite	Bannach Granite	Teixeira et al. (2019)	https://doi.org/10.1016/j.lithos.2019.01.093
2	1874		CB	0.281218	2.04714e-05	0.000721019	3.5929e-05	-14.0839	0.702837	Jamon Suite	Bannach Granite	Teixeira et al. (2019)	https://doi.org/10.1016/j.lithos.2019.01.094
2	1874		CB	0.281266	2.16298e-05	0.0010032	3.90112e-05	-12.6882	0.465626	Jamon Suite	Bannach Granite	Teixeira et al. (2019)	https://doi.org/10.1016/j.lithos.2019.01.095
2	1874		CB	0.281243	1.69283e-05	0.000748492	3.04649e-06	-13.212	0.0545703	Jamon Suite	Bannach Granite	Teixeira et al. (2019)	https://doi.org/10.1016/j.lithos.2019.01.096
2	1857		CB	0.281189	2.06164e-05	0.000638089	9.9298e-06	-15.3863	0.240567	Jamon Suite	Bannach Granite	Teixeira et al. (2019)	https://doi.org/10.1016/j.lithos.2019.01.097
2	1857		CB	0.281324	1.8326e-05	0.000973647	4.62564e-06	-11.0224	0.0530836	Jamon Suite	Bannach Granite	Teixeira et al. (2019)	https://doi.org/10.1016/j.lithos.2019.01.098
2	1857		CB	0.281404	2.23356e-05	0.00216543	7.7543e-05	-9.66466	0.346854	Jamon Suite	Bannach Granite	Teixeira et al. (2019)	https://doi.org/10.1016/j.lithos.2019.01.099
2	1857		CB	0.281339	2.21429e-05	0.000944326	6.3611e-06	-9.53674	0.0649914	Jamon Suite	Bannach Granite	Teixeira et al. (2019)	https://doi.org/10.1016/j.lithos.2019.01.100
2	1857		CB	0.281361	2.30389e-05	0.00162915	2.33261e-05	-9.77674	0.140783	Jamon Suite	Bannach Granite	Teixeira et al. (2019)	https://doi.org/10.1016/j.lithos.2019.01.101
2	1857		CB	0.281336	2.08745e-05	0.000993859	3.87493e-05	-9.3	0.379476	Jamon Suite	Bannach Granite	Teixeira et al. (2019)	https://doi.org/10.1016/j.lithos.2019.01.102
2	1857		CB	0.281337	1.90104e-05	0.00116847	7.02167e-06	-10.8079	0.0656779	Jamon Suite	Bannach Granite	Teixeira et al. (2019)	https://doi.org/10.1016/j.lithos.2019.01.103
2	1857		CB	0.281325	1.89314e-05	0.000709903	4.18102e-05	-10.654	0.62819	Jamon Suite	Bannach Granite	Teixeira et al. (2019)	https://doi.org/10.1016/j.lithos.2019.01.104
2	1879		CB	0.281221	3e-05	0.001637	9.2e-05	-15.0153	0.845466	Jamon Suite	Seringa Granite	Teixeira et al. (2019)	https://doi.org/10.1016/j.lithos.2019.01.105
2	1879		CB	0.281213	2.6e-05	0.000719	1.3e-05	-14.1354	0.256885	Jamon Suite	Seringa Granite	Teixeira et al. (2019)	https://doi.org/10.1016/j.lithos.2019.01.106
2	1879		CB	0.281203	2.6e-05	0.001059	1.2e-05	-13.6108	0.170463	Jamon Suite	Seringa Granite	Teixeira et al. (2019)	https://doi.org/10.1016/j.lithos.2019.01.107
2	1879		CB	0.28119	2.3e-05	0.00038	3.8e-06	-14.5224	0.137221	Jamon Suite	Seringa Granite	Teixeira et al. (2019)	https://doi.org/10.1016/j.lithos.2019.01.108
2	1879		CB	0.2812	2.3e-05	0.000933	3.5e-05	-14.8684	0.558981	Jamon Suite	Seringa Granite	Teixeira et al. (2019)	https://doi.org/10.1016/j.lithos.2019.01.109
2	1879		CB	0.281203	2.3e-05	0.000597	3.8e-05	-14.3359	0.855953	Jamon Suite	Seringa Granite	Teixeira et al. (2019)	https://doi.org/10.1016/j.lithos.2019.01.110
2	1879		CB	0.281201	2.7e-05	0.001109	2.2e-05	-15.0561	0.300123	Jamon Suite	Seringa Granite	Teixeira et al. (2019)	https://doi.org/10.1016/j.lithos.2019.01.111
2	1879		CB	0.281244	3e-05	0.001263	2.1e-05	-13.7243	0.229658	Jamon Suite	Seringa Granite	Teixeira et al. (2019)	https://doi.org/10.1016/j.lithos.2019.01.112
2	1875		CB	0.281209	2.7e-05	0.00076	1e-05	-14.442	0.191413	Jamon Suite	Seringa Granite	Teixeira et al. (2019)	https://doi.org/10.1016/j.lithos.2019.01.113
2	1875		CB	0.281196	2.2e-05	0.0005234	6.1e-06	-14.6045	0.171352	Jamon Suite	Seringa Granite	Teixeira et al. (2019)	https://doi.org/10.1016/j.lithos.2019.01.114
2	1875		CB	0.281191	1.9e-05	0.000903	3e-06	-15.2621	0.0517359	Jamon Suite	Seringa Granite	Teixeira et al. (2019)	https://doi.org/10.1016/j.lithos.2019.01.115
2	1875		CB	0.281199	2.9e-05	0.000374	3e-05	-14.3091	1.14926	Jamon Suite	Seringa Granite	Teixeira et al. (2019)	https://doi.org/10.1016/j.lithos.2019.01.116
2	1875		CB	0.281206	2.6e-05	0.000528	1.6e-05	-14.2552	0.433294	Jamon Suite	Seringa Granite	Teixeira et al. (2019)	https://doi.org/10.1016/j.lithos.2019.01.117
2	1875		CB	0.281365	5.1e-05	0.0038	0.00026	-12.7461	0.874413	Jamon Suite	Seringa Granite	Teixeira et al. (2019)	https://doi.org/10.1016/j.lithos.2019.01.118
2	1889		CB	0.281223	2.9e-05	0.003658	3.1e-05	-17.3015	0.148407	Jamon Suite	Seringa Granite	Teixeira et al. (2019)	https://doi.org/10.1016/j.lithos.2019.01.119
2	1889		CB	0.281186	2.7e-05	0.0011996	4.2e-06	-15.4815	0.0556898	Jamon Suite	Seringa Granite	Teixeira et al. (2019)	https://doi.org/10.1016/j.lithos.2019.01.120
2	1889		CB	0.281208	2.1e-05	0.001863	7.2e-06	-15.5459	0.0612417	Jamon Suite	Seringa Granite	Teixeira et al. (2019)	https://doi.org/10.1016/j.lithos.2019.01.121
2	1889		CB	0.281179	1.7e-05	0.001475	9.7e-06	-16.0812	0.106726	Jamon Suite	Seringa Granite	Teixeira et al. (2019)	https://doi.org/10.1016/j.lithos.2019.01.122
2	1889		CB	0.28119	2.8e-05	0.0014874	9.4e-06	-15.7063	0.100824	Jamon Suite	Seringa Granite	Teixeira et al. (2019)	https://doi.org/10.1016/j.lithos.2019.01.123
2	1889		CB	0.281176	3.1e-05	0.001598	1.9e-05	-16.3445	0.196136	Jamon Suite	Seringa Granite	Teixeira et al. (2019)	https://doi.org/10.1016/j.lithos.2019.01.124
2	1889		CB	0.281194	1.9e-05	0.00167	0.00013	-15.7971	1.23078	Jamon Suite	Seringa Granite	Teixeira et al. (2019)	https://doi.org/10.1016/j.lithos.2019.01.125
2	1876		CB	0.281187	2.3e-05	0.000793	2.5e-05	-15.2201	0.48107	Jamon Suite	São João Granite	Teixeira et al. (2019)	https://doi.org/10.1016/j.lithos.2019.01.126
2	1876		CB	0.281229	2.5e-05	0.003378	8.9e-05	-17.0008	0.449431	Jamon Suite	São João Granite	Teixeira et al. (2019)	https://doi.org/10.1016/j.lithos.2019.01.127
2	1876		CB	0.281192	3.1e-05	0.00317	7.1e-05	-18.26	0.410991	Jamon Suite	São João Granite	Teixeira et al. (2019)	https://doi.org/10.1016/j.lithos.2019.01.128
2	1876		CB	0.281181	2.9e-05	0.002671	2.1e-05	-17.8105	0.141867	Jamon Suite	São João Granite	Teixeira et al. (2019)	https://doi.org/10.1016/j.lithos.2019.01.129
2	1876		CB	0.281188	2.8e-05	0.0017676	4e-06	-16.4183	0.0387887	Jamon Suite	São João Granite	Teixeira et al. (2019)	https://doi.org/10.1016/j.lithos.2019.01.130
2	1876		CB	0.281275	2.8e-05	0.0102	0.00029	-24.003	0.684829	Jamon Suite	São João Granite	Teixeira et al. (2019)	https://doi.org/10.1016/j.lithos.2019.01.131
2	1876		CB	0.281182	1.2e-05	0.001604	3e-05	-16.4243	0.307888	Jamon Suite	São João Granite	Teixeira et al. (2019)	https://doi.org/10.1016/j.lithos.2019.01.132
2	1876		CB	0.28117	1.4e-05	0.001175	3.5e-05	-16.3073	0.486563	Jamon Suite	São João Granite	Teixeira et al. (2019)	https://doi.org/10.1016/j.lithos.2019.01.133
2	1880		CB	0.281177	2.7e-05	0.0001426	1.4e-06	-14.6601	0.145336	Jamon Suite	São João Granite	Teixeira et al. (2019)	https://doi.org/10.1016/j.lithos.2019.01.134
2	1880		CB	0.281204	2.8e-05	0.000562	5e-06	-14.2333	0.128048	Jamon Suite	São João Granite	Teixeira et al. (2019)	https://doi.org/10.1016/j.lithos.2019.01.135
2	1880		CB	0.281185	1.9e-05	0.000411	1e-05	-13.509	0.32984	Jamon Suite	São João Granite	Teixeira et al. (2019)	https://doi.org/10.1016/j.lithos.2019.01.136
2	1880		CB	0.281219	2.4e-05	0.0001855	9.9e-07	-14.4304	0.0779892	Jamon Suite	São João Granite	Teixeira et al. (2019)	https://doi.org/10.1016/j.lithos.2019.01.137
2	1880		CB	0.281247	2.3e-05	0.000703	2.5e-05	-12.8851	0.459272	Jamon Suite	São João Granite	Teixeira et al. (2019)	https://doi.org/10.1016/j.lithos.2019.01.138
2	1880		CB	0.281178	1.5e-05	9.46e-05	4.1e-06	-14.5637	0.631973	Jamon Suite	São João Granite	Teixeira et al. (2019)	https://doi.org/10.1016/j.lithos.2019.01.139
2	1880		CB	0.281212	2.2e-05	0.0002277	6e-06	-13.5251	0.357451	Jamon Suite	São João Granite	Teixeira et al. (2019)	https://doi.org/10.1016/j.lithos.2019.01.140
2	1891		CB	0.281304	3e-05	0.00351	0.00013	-14.195	0.527253	Jamon Suite	São João Granite	Teixeira et al. (2019)	https://doi.org/10.1016/j.lithos.2019.01.141
2	1891		CB	0.281175	2.1e-05	0.0004589	6e-06	-14.8824	0.195695	Jamon Suite	São João Granite	Teixeira et al. (2019)	https://doi.org/10.1016/j.lithos.2019.01.142
2	1891		CB	0.281179	3.1e-05	0.00041	5e-06	-14.6779	0.180617	Jamon Suite	São João Granite	Teixeira et al. (2019)	https://doi.org/10.1016/j.lithos.2019.01.143
2	1891		CB	0.281156	3.7e-05	0.000677	1.7e-05	-15.8355	0.399726	Jamon Suite	São João Granite	Teixeira et al. (2019)	https://doi.org/10.1016/j.lithos.2019.01.144
2	1891		CB	0.281227	2.1e-05	0.001622	2.9e-05	-14.52	0.26069	Jamon Suite	São João Granite	Teixeira et al. (2019)	https://doi.org/10.1016/j.lithos.2019.01.145
2	1869		CB	0.281214	1.9285e-05	0.00142964	1.13098e-05	-15.2251	0.121489	Jamon Suite	Gogó da Onça Granite	Teixeira et al. (2019)	https://doi.org/10.1016/j.lithos.2019.01.146
2	1869		CB	0.28119	1.76515e-05	0.00140882	1.74504e-05	-16.0381	0.199662	Jamon Suite	Gogó da Onça Granite	Teixeira et al. (2019)	https://doi.org/10.1016/j.lithos.2019.01.147
2	1869		CB	0.281213	1.84577e-05	0.00143812	8.36431e-06	-15.268	0.089803	Jamon Suite	Gogó da Onça Granite	Teixeira et al. (2019)	https://doi.org/10.1016/j.lithos.2019.01.148
2	1869		CB	0.281237	2.16657e-05	0.0014158	2.95068e-05	-14.3921	0.301056	Jamon Suite	Gogó da Onça Granite	Teixeira et al. (2019)	https://doi.org/10.1016/j.lithos.2019.01.149
2	1869		CB	0.281172	2.37155e-05	0.00129903	3.62675e-05	-16.5373	0.463099	Jamon Suite	Gogó da Onça Granite	Teixeira et al. (2019)	https://doi.org/10.1016/j.lithos.2019.01.150
2	1869		CB	0.281186	2.09788e-05	0.000653058	5.91656e-05	-15.2371	1.38158	Jamon Suite	Gogó da Onça Granite	Teixeira et al. (2019)	https://doi.org/10.1016/j.lithos.2019.01.151
2	1869		CB	0.281217	1.84311e-05	0.00112549	3.66154e-05	-14.7205	0.479862	Jamon Suite	Gogó da Onça Granite	Teixeira et al. (2019)	https://doi.org/10.1016/j.lithos.2019.01.152
2	1869		CB	0.281187	1.82997e-05	0.000747905	4.04664e-05	-15.3244	0.830144	Jamon Suite	Gogó da Onça Granite	Teixeira et al. (2019)	https://doi.org/10.1016/j.lithos.2019.01.153
2	1878		CB	0.28119	1.61603e-05	0.000852506	2.4139e-05	-15.1385	0.429523	Jamon Suite	Gogó da Onça Granite	Teixeira et al. (2019)	https://doi.org/10.1016/j.lithos.2019.01.154
2	1878		CB	0.281228	2.20529e-05	0.00131183	6.80828e-06	-14.3878	0.0757997	Jamon Suite	Gogó da Onça Granite	Teixeira et al. (2019)	https://doi.org/10.1016/j.lithos.2019.01.155
2	1878		CB	0.28118	1.84633e-05	0.000600353	1.05025e-05	-15.18	0.266554	Jamon Suite	Gogó da Onça Granite	Teixeira et al. (2019)	https://doi.org/10.1016/j.lithos.2019.01.156
2	1878		CB	0.281219	1.68059e-05	0.00121318	1.93992e-06	-14.5537	0.0241417	Jamon Suite	Gogó da Onça Granite	Teixeira et al. (2019)	https://doi.org/10.1016/j.lithos.2019.01.157
1	1998		CB	0.281373	4.1406e-05	0.000785715	1.57399e-05	-5.86552	N.I.	Serra alkali-feldspar granite	Alkali-feldspar granite	Guimarães and Klein (2020)	https://doi.org/10.1016/j.jsames.2020.102726
1	1998		CB	0.281437	3.38139e-05	0.000697926	4.21718e-05	-3.47631	N.I.	Serra alkali-feldspar granite	Alkali-feldspar granite	Guimarães and Klein (2020)	https://doi.org/10.1016/j.jsames.2020.102727
1	1998		CB	0.28134	4.61045e-05	0.00198197	4.3193e-05	-8.64043	N.I.	Serra alkali-feldspar granite	Alkali-feldspar granite	Guimarães and Klein (2020)	https://doi.org/10.1016/j.jsames.2020.102728
1	1998		CB	0.281494	4.81177e-05	0.00137961	1.87876e-05	-2.35518	N.I.	Serra alkali-feldspar granite	Alkali-feldspar granite	Guimarães and Klein (2020)	https://doi.org/10.1016/j.jsames.2020.102729
1	1998		CB	0.281463	7.37138e-05	0.00176935	1.73778e-05	-3.989	N.I.	Serra alkali-feldspar granite	Alkali-feldspar granite	Guimarães and Klein (2020)	https://doi.org/10.1016/j.jsames.2020.102730
1	1998		CB	0.28138	5.33962e-05	0.00127969	2.60547e-05	-6.25823	N.I.	Serra alkali-feldspar granite	Alkali-feldspar granite	Guimarães and Klein (2020)	https://doi.org/10.1016/j.jsames.2020.102731
1	1989		CB	0.281642	0.00023288	0.00212982	2.31036e-05	1.69951	N.I.	Vila Riozinho Formation	Rhyolitic ignimbrite	Guimarães and Klein (2020)	https://doi.org/10.1016/j.jsames.2020.102732
1	1989		CB	0.281607	7.9906e-05	0.00181838	4.64594e-05	0.882944	N.I.	Vila Riozinho Formation	Rhyolitic ignimbrite	Guimarães and Klein (2020)	https://doi.org/10.1016/j.jsames.2020.102733
1	1989		CB	0.281793	0.000404973	0.00151055	1.04089e-05	7.88577	N.I.	Vila Riozinho Formation	Rhyolitic ignimbrite	Guimarães and Klein (2020)	https://doi.org/10.1016/j.jsames.2020.102734
1	1989		CB	0.281844	0.000661808	0.00217276	2.774e-05	8.81439	N.I.	Vila Riozinho Formation	Rhyolitic ignimbrite	Guimarães and Klein (2020)	https://doi.org/10.1016/j.jsames.2020.102735
1	1989		CB	0.28148	9.67125e-05	0.00126802	7.13306e-05	-2.90826	N.I.	Vila Riozinho Formation	Rhyolitic ignimbrite	Guimarães and Klein (2020)	https://doi.org/10.1016/j.jsames.2020.102736
1	1989		CB	0.281459	0.00245186	0.00197436	3.86454e-05	-4.60616	N.I.	Vila Riozinho Formation	Rhyolitic ignimbrite	Guimarães and Klein (2020)	https://doi.org/10.1016/j.jsames.2020.102737
1	1989		CB	0.281536	0.00017581	0.0021613	3.97748e-05	-2.10973	N.I.	Vila Riozinho Formation	Rhyolitic ignimbrite	Guimarães and Klein (2020)	https://doi.org/10.1016/j.jsames.2020.102738
1	1989		CB	0.281563	0.000147493	0.00363586	0.000154712	-3.14001	N.I.	Vila Riozinho Formation	Rhyolitic ignimbrite	Guimarães and Klein (2020)	https://doi.org/10.1016/j.jsames.2020.102739
1	2011		CB	0.281358	3.8e-05	0.001418	6.1e-05	-6.95367	N.I.	Vila Riozinho Formation	Rhyolite	Guimarães and Klein (2020)	https://doi.org/10.1016/j.jsames.2020.102740
1	2011		CB	0.28134	4.6e-05	0.001447	2.9e-05	-7.63252	N.I.	Vila Riozinho Formation	Rhyolite	Guimarães and Klein (2020)	https://doi.org/10.1016/j.jsames.2020.102741
1	2011		CB	0.281356	5.6e-05	0.00095	4.3e-05	-6.38866	N.I.	Vila Riozinho Formation	Rhyolite	Guimarães and Klein (2020)	https://doi.org/10.1016/j.jsames.2020.102742
1	2011		CB	0.281625	0.000395	0.001414	1.7e-05	2.53668	N.I.	Vila Riozinho Formation	Rhyolite	Guimarães and Klein (2020)	https://doi.org/10.1016/j.jsames.2020.102743
1	2011		CB	0.281379	0.000292	0.001123	1.9e-05	-5.80673	N.I.	Vila Riozinho Formation	Rhyolite	Guimarães and Klein (2020)	https://doi.org/10.1016/j.jsames.2020.102744
1	2011		CB	0.281216	0.000266	0.000688	3.6e-05	-11.0059	N.I.	Vila Riozinho Formation	Rhyolite	Guimarães and Klein (2020)	https://doi.org/10.1016/j.jsames.2020.102745
1	2011		CB	0.281366	5.8e-05	0.001259	3.8e-05	-6.45338	N.I.	Vila Riozinho Formation	Rhyolite	Guimarães and Klein (2020)	https://doi.org/10.1016/j.jsames.2020.102746
1	2011		CB	0.281356	2.5e-05	0.000568	1e-05	-5.86947	N.I.	Vila Riozinho Formation	Rhyolite	Guimarães and Klein (2020)	https://doi.org/10.1016/j.jsames.2020.102747
1	1989		CB	0.281409	3.74121e-05	0.00133905	1.15128e-05	-5.52815	N.I.	Serra alkali-feldspar granite	Alkali-feldspar granite	Guimarães and Klein (2020)	https://doi.org/10.1016/j.jsames.2020.102748
1	1989		CB	0.281419	3.83096e-05	0.00160169	7.08936e-05	-5.52768	N.I.	Serra alkali-feldspar granite	Alkali-feldspar granite	Guimarães and Klein (2020)	https://doi.org/10.1016/j.jsames.2020.102749
1	1989		CB	0.281406	5.61999e-05	0.00212101	2.6285e-05	-6.68347	N.I.	Serra alkali-feldspar granite	Alkali-feldspar granite	Guimarães and Klein (2020)	https://doi.org/10.1016/j.jsames.2020.102750
1	1989		CB	0.281462	6.1194e-05	0.00135819	1.71206e-05	-3.65329	N.I.	Serra alkali-feldspar granite	Alkali-feldspar granite	Guimarães and Klein (2020)	https://doi.org/10.1016/j.jsames.2020.102751
1	1989		CB	0.281404	4.13463e-05	0.00151497	2.47288e-05	-5.93102	N.I.	Serra alkali-feldspar granite	Alkali-feldspar granite	Guimarães and Klein (2020)	https://doi.org/10.1016/j.jsames.2020.102752
1	1989		CB	0.281407	5.43793e-05	0.000863463	1.61353e-05	-4.95518	N.I.	Serra alkali-feldspar granite	Alkali-feldspar granite	Guimarães and Klein (2020)	https://doi.org/10.1016/j.jsames.2020.102753
1	1989		CB	0.281507	5.50781e-05	0.001826	2.86096e-05	-2.70473	N.I.	Serra alkali-feldspar granite	Alkali-feldspar granite	Guimarães and Klein (2020)	https://doi.org/10.1016/j.jsames.2020.102754
1	1989		CB	0.281478	6.98147e-05	0.00177735	3.97547e-05	-3.67722	N.I.	Serra alkali-feldspar granite	Alkali-feldspar granite	Guimarães and Klein (2020)	https://doi.org/10.1016/j.jsames.2020.102755

## Sheet: Nd_literature
EXTRACTED FROM THE COMPILATION IN PUETZ AND CONDIE (2021)
Sample ID	GPS Latitude	GPS Longitude	Minor Geologic-Geographic Unit	Rock-Type-1	Rock-Type-3	Felsic or Mafic ?	Crystal-Age or Assumed Age (Ma)	Sample 147Sm/144Nd	Sample 143Nd/144Nd	1-stage TDM1	2-stage TDM2	εNd(t)	Reference	DOI/Web Link
97-107	-15.0827	-58.9842	Santa Helena Batholith	igneous	granite	felsic	950	0.08447	0.511894	1478.93	1664.59	-0.871008	Geraldes, MC et al.	http://dx.doi.org/10.1016/S0301-9268(01)00158-21
GR-23	-10.9996	-62.9946	Sunas Province	igneous	granite	felsic	995	0.1179	0.512097	1671.51	1672.36	-0.519264	Santos, JOS et al.	https://doi.org/10.1016/S1342-937X(05)70755-15
PT-19	-12.7672	-60.167	Sunas Province	igneous	diorite	mafic	1050	0.232	0.513187	308.84	1192.68	5.98027	Santos, JOS et al.	https://doi.org/10.1016/S1342-937X(05)70755-3
GR-l0a	-10.9996	-62.9946	Sunas Province	igneous	monzogranite	felsic	1098	0.1179	0.512112	1647.83	1648.52	0.819471	Santos, JOS et al.	https://doi.org/10.1016/S1342-937X(05)70755-9
PT-74	-8.79748	-63.6941	Rondonia-Juruena Province	igneous	basalt	mafic	1100	0.13399	0.512274	1671.24	1575.79	1.73629	Santos, JOS et al.	https://doi.org/10.1016/S1342-937X(05)70755-26
GR-l0b	-10.9996	-62.9946	Sunas Province	igneous	amphibolite	mafic	1100	0.18172	0.512881	1280.78	1160.3	6.86898	Santos, JOS et al.	https://doi.org/10.1016/S1342-937X(05)70755-8
GR-20	-10.9996	-62.9946	Sunas Province	igneous	granite	felsic	1100	0.11769	0.511992	1833.19	1835.73	-1.47789	Santos, JOS et al.	https://doi.org/10.1016/S1342-937X(05)70755-11
GR-5	-10.9996	-62.9946	Sunas Province	igneous	gabbro	mafic	1110	0.19979	0.512881	2928.74	1372.79	4.31308	Santos, JOS et al.	https://doi.org/10.1016/S1342-937X(05)70755-7
GR-18	-10.9996	-62.9946	Sunas Province	igneous	gabbro	mafic	1110	0.17733	0.512754	1655.85	1317.14	5.02981	Santos, JOS et al.	https://doi.org/10.1016/S1342-937X(05)70755-10
GR-20a	-10.9996	-62.9946	Sunas Province	detrital	paragneiss	N.A.	1120	0.11587	0.511856	2009.22	2029.22	-3.67304	Santos, JOS et al.	https://doi.org/10.1016/S1342-937X(05)70755-12
GR-a1	-10.9996	-62.9946	Sunas Province	detrital	paragneiss	N.A.	1120	0.11748	0.511873	2015.96	2021.02	-3.57202	Santos, JOS et al.	https://doi.org/10.1016/S1342-937X(05)70755-13
GR-20c	-10.9996	-62.9946	Sunas Province	detrital	paragneiss	N.A.	1120	0.1195	0.51186	2079.72	2064.86	-4.11684	Santos, JOS et al.	https://doi.org/10.1016/S1342-937X(05)70755-14
PT-3	-12.7672	-60.167	Sunas Province	igneous	amphibolite	mafic	1200	0.23226	0.513209	485.296	1339.53	5.69035	Santos, JOS et al.	https://doi.org/10.1016/S1342-937X(05)70755-6
PT-4.1	-13.4869	-61.7755	Sunas Province	igneous	amphibolite	mafic	1200	0.1786	0.512832	1379.06	1265.57	6.5861	Santos, JOS et al.	https://doi.org/10.1016/S1342-937X(05)70755-5
PT-2A	-12.7672	-60.167	Sunas Province	igneous	basalt	mafic	1244	0.1623	0.512639	1512.62	1388.18	5.51848	Santos, JOS et al.	https://doi.org/10.1016/S1342-937X(05)70755-4
97-129	-15.4998	-58.2472	Alto Jauru Complex	igneous	granite	felsic	1389	0.08993	0.511595	1909.08	2061.92	-1.34437	Geraldes, MC et al.	http://dx.doi.org/10.1016/S0301-9268(01)00158-30
97-142	-15.7873	-59.2465	Rio Alegre Domain	igneous	granodiorite	felsic	1412	0.14976	0.512375	1842.18	1699.33	3.37646	Geraldes, MC et al.	http://dx.doi.org/10.1016/S0301-9268(01)00158-17
97-120E	-15.7848	-59.0573	Santa Helena Batholith	igneous	granite	felsic	1422	0.10194	0.51195	1633.04	1668.54	3.86388	Geraldes, MC et al.	http://dx.doi.org/10.1016/S0301-9268(01)00158-25
97-106	-15.0827	-58.9842	Santa Helena Batholith	igneous	granite	felsic	1423	0.12751	0.512194	1686.65	1660.48	3.97254	Geraldes, MC et al.	http://dx.doi.org/10.1016/S0301-9268(01)00158-22
WB-223A	-9.93871	-63.1312	Jamari-Jaru Complex	igneous	granitic gneiss	felsic	1424	0.1139	0.511892	1915.36	1936.54	0.562159	Payolla, BL et al.	http://dx.doi.org/10.1016/S0301-9268(02)00121-9
97-105	-15.0827	-58.9842	Santa Helena Batholith	igneous	granodiorite	felsic	1424	0.1111	0.511981	1732.32	1754.64	2.81742	Geraldes, MC et al.	http://dx.doi.org/10.1016/S0301-9268(01)00158-20
97-120W	-15.7848	-59.0573	Santa Helena Batholith	igneous	granite	felsic	1425	0.11337	0.512039	1683.88	1696.48	3.54787	Geraldes, MC et al.	http://dx.doi.org/10.1016/S0301-9268(01)00158-26
RB-10	-15.137	-58.1175	Rio Branco Suite	igneous	granite	felsic	1427	0.1165	0.511878	1988	1996.92	-0.157081	Geraldes, MC et al.	http://dx.doi.org/10.1016/S0301-9268(01)00158-48
RB-06	-15.137	-58.1175	Rio Branco Suite	igneous	gabbro	mafic	1430	0.1193	0.511914	1989.03	1981.54	0.0637385	Geraldes, MC et al.	http://dx.doi.org/10.1016/S0301-9268(01)00158-41
RB-07	-15.137	-58.1175	Rio Branco Suite	igneous	gabbro	mafic	1430	0.1241	0.511972	1997.19	1961.11	0.316267	Geraldes, MC et al.	http://dx.doi.org/10.1016/S0301-9268(01)00158-42
RB-08	-15.137	-58.1175	Rio Branco Suite	igneous	granite	felsic	1430	0.11987	0.511903	2018.72	2007.33	-0.256467	Geraldes, MC et al.	http://dx.doi.org/10.1016/S0301-9268(01)00158-49
RB-09	-15.137	-58.1175	Rio Branco Suite	igneous	granite	felsic	1430	0.11793	0.511877	2019.07	2019.62	-0.408616	Geraldes, MC et al.	http://dx.doi.org/10.1016/S0301-9268(01)00158-50
RB-11	-15.137	-58.1175	Rio Branco Suite	igneous	granite	felsic	1430	0.12392	0.511956	2020.11	1983.68	0.0361374	Geraldes, MC et al.	http://dx.doi.org/10.1016/S0301-9268(01)00158-51
RB-12	-15.137	-58.1175	Rio Branco Suite	igneous	granite	felsic	1430	0.11853	0.511858	2061.83	2058.46	-0.89096	Geraldes, MC et al.	http://dx.doi.org/10.1016/S0301-9268(01)00158-52
97-168	-15.8835	-59.0905	Santa Helena Batholith	igneous	granite	felsic	1430	0.11636	0.512068	1690.27	1694.79	3.6195	Geraldes, MC et al.	http://dx.doi.org/10.1016/S0301-9268(01)00158-28
WB-71	-9.88578	-62.9005	Jamari-Jaru Complex	igneous	granitic gneiss	felsic	1433	0.1237	0.512011	1922.96	1893.84	1.18168	Payolla, BL et al.	http://dx.doi.org/10.1016/S0301-9268(02)00121-8
WB-51	-9.93944	-63.0283	Jamari-Jaru Complex	igneous	granitic gneiss	felsic	1433	0.1291	0.512061	1955.69	1895.1	1.16513	Payolla, BL et al.	http://dx.doi.org/10.1016/S0301-9268(02)00121-11
97-115	-15.4217	-59.1267	Santa Helena Batholith	igneous	granite	felsic	1433	0.13289	0.512183	1818.85	1758.83	2.85495	Geraldes, MC et al.	http://dx.doi.org/10.1016/S0301-9268(01)00158-24
97-101	-15.1117	-58.0255	Santa Helena Batholith	igneous	orthogneiss	felsic	1440	0.11961	0.512131	1647.07	1643.62	4.35478	Geraldes, MC et al.	http://dx.doi.org/10.1016/S0301-9268(01)00158-18
97-135	-14.5837	-59.6915	Santa Helena Batholith	igneous	granite	felsic	1444	0.12289	0.512114	1734.53	1719.73	3.45253	Geraldes, MC et al.	http://dx.doi.org/10.1016/S0301-9268(01)00158-27
97-169	-15.9325	-59.0953	Santa Helena Batholith	igneous	granite	felsic	1444	0.11946	0.512084	1719.88	1715.73	3.50237	Geraldes, MC et al.	http://dx.doi.org/10.1016/S0301-9268(01)00158-29
97-102	-15.1117	-58.0255	Santa Helena Batholith	igneous	orthogneiss	felsic	1449	0.09719	0.511841	1708.32	1764.84	2.94626	Geraldes, MC et al.	http://dx.doi.org/10.1016/S0301-9268(01)00158-19
97-141	-15.4107	-59.2442	Rio Alegre Domain	igneous	granite	felsic	1449	0.14485	0.512274	1933.19	1797.27	2.53913	Geraldes, MC et al.	http://dx.doi.org/10.1016/S0301-9268(01)00158-16
97-108	-15.152	-58.9223	Santa Helena Batholith	igneous	granite	felsic	1456	0.11445	0.512036	1706.68	1716.04	3.62101	Geraldes, MC et al.	http://dx.doi.org/10.1016/S0301-9268(01)00158-23
97-113	-15.3528	-59.2572	Rio Alegre Domain	igneous	tonalite	felsic	1465	0.10658	0.511965	1682.2	1708.2	3.81009	Geraldes, MC et al.	http://dx.doi.org/10.1016/S0301-9268(01)00158-9
RB-01	-15.137	-58.1175	Rio Branco Suite	igneous	gabbro	mafic	1470	0.13511	0.512137	1958.31	1871	1.83987	Geraldes, MC et al.	http://dx.doi.org/10.1016/S0301-9268(01)00158-43
RB-02	-15.137	-58.1175	Rio Branco Suite	igneous	gabbro	mafic	1470	0.13497	0.512104	2018.11	1920.91	1.22023	Geraldes, MC et al.	http://dx.doi.org/10.1016/S0301-9268(01)00158-44
RB-03	-15.137	-58.1175	Rio Branco Suite	igneous	gabbro	mafic	1470	0.1338	0.512132	1935.85	1858.94	1.98975	Geraldes, MC et al.	http://dx.doi.org/10.1016/S0301-9268(01)00158-45
RB-OS	-15.137	-58.1175	Rio Branco Suite	igneous	gabbro	mafic	1470	0.13867	0.512158	2008.37	1892.06	1.5777	Geraldes, MC et al.	http://dx.doi.org/10.1016/S0301-9268(01)00158-46
537-79	-15.3548	-58.8705	Rondonia-Juruena Province	igneous	granite	felsic	1470	0.097464	0.511593	2034.59	2156.02	-1.69097	Santos, JOS et al.	https://doi.org/10.1016/S1342-937X(05)70755-27
97-121	-15.8718	-59.2078	Rio Alegre Domain	igneous	orthogneiss	felsic	1470	0.14968	0.512397	1787.97	1682.64	4.17476	Geraldes, MC et al.	http://dx.doi.org/10.1016/S0301-9268(01)00158-10
RB-04	-15.137	-58.1175	Rio Branco Suite	igneous	gabbro	mafic	1471	0.07603	0.511351	1985.14	2211.01	-2.35956	Geraldes, MC et al.	http://dx.doi.org/10.1016/S0301-9268(01)00158-47
97-136	-15.2953	-58.3695	Alto Jauru Complex	igneous	granodiorite	felsic	1480	0.09751	0.511758	1820.98	1894.14	1.65924	Geraldes, MC et al.	http://dx.doi.org/10.1016/S0301-9268(01)00158-35
97-140	-15.6712	-59.1508	Rio Alegre Domain	igneous	tonalite	felsic	1481	0.14737	0.512385	1753.4	1669.75	4.447	Geraldes, MC et al.	http://dx.doi.org/10.1016/S0301-9268(01)00158-15
97-137	-15.6368	-59.3425	Rio Alegre Domain	igneous	granulite	N.A.	1494	0.12501	0.512061	1866.05	1838.84	2.48477	Geraldes, MC et al.	http://dx.doi.org/10.1016/S0301-9268(01)00158-14
97-123	-15.7365	-59.198	Rio Alegre Domain	igneous	granite	felsic	1510	0.11409	0.512063	1659.55	1665.7	4.7945	Geraldes, MC et al.	http://dx.doi.org/10.1016/S0301-9268(01)00158-12
97-124	-15.6778	-59.1998	Rio Alegre Domain	igneous	meta-dacite	felsic	1513	0.15967	0.512512	1794.97	1672.1	4.74329	Geraldes, MC et al.	http://dx.doi.org/10.1016/S0301-9268(01)00158-13
97-122	-15.7635	-59.1867	Rio Alegre Domain	igneous	meta-dacite	felsic	1517	0.16007	0.512497	1850.53	1703.8	4.39067	Geraldes, MC et al.	http://dx.doi.org/10.1016/S0301-9268(01)00158-11
PT33ASU	-0.11931	-67.0732	Rio Negro Granitic Province	igneous	monzogranite	felsic	1520	0.104547	0.511624	2122.87	2207.85	-1.82812	Santos, JOS et al.	https://doi.org/10.1016/S1342-937X(05)70755-30
PT33ASW	-0.11931	-67.0732	Rio Negro Granitic Province	igneous	monzogranite	felsic	1520	0.11155	0.511671	2198	2243.89	-2.27777	Santos, JOS et al.	https://doi.org/10.1016/S1342-937X(05)70755-31
UA6W	-0.11931	-67.0732	Rio Negro Granitic Province	igneous	monzogranite	felsic	1520	0.108585	0.511651	2165.11	2228.8	-2.08936	Santos, JOS et al.	https://doi.org/10.1016/S1342-937X(05)70755-32
MIAB16	-0.39133	-64.998	Rio Negro Granitic Province	igneous	granodiorite	felsic	1520	0.075288	0.511123	2223.01	2537.31	-5.91472	Santos, JOS et al.	https://doi.org/10.1016/S1342-937X(05)70755-34
DFHR-10	2.58968	-61.1759	Mucajai AMG Complex	igneous	granite	felsic	1526	0.1029	0.511558	2181.34	2285.01	-2.72557	Ashwal, LD & Bybee, GM	http://dx.doi.org/10.1016/j.earscirev.2017.09.005
DFHR-01	2.24194	-61.5261	Mucajai AMG Complex	igneous	anorthosite	felsic	1526	0.1197	0.511771	2226.86	2214.54	-1.85424	Ashwal, LD & Bybee, GM	http://dx.doi.org/10.1016/j.earscirev.2017.09.002
DFHR-04	2.21348	-61.4275	Mucajai AMG Complex	igneous	monzonite	felsic	1526	0.1298	0.511853	2345.66	2244.64	-2.23224	Ashwal, LD & Bybee, GM	http://dx.doi.org/10.1016/j.earscirev.2017.09.003
DFHR-08	2.20619	-61.3481	Mucajai AMG Complex	igneous	granite	felsic	1526	0.0984	0.51155	2107.25	2226.57	-1.99838	Ashwal, LD & Bybee, GM	http://dx.doi.org/10.1016/j.earscirev.2017.09.004
WB-44A	-9.61417	-63.0697	Jamari-Jaru Complex	igneous	orthogneiss	felsic	1526	0.1158	0.511853	2012.42	2023.72	0.517512	Payolla, BL et al.	http://dx.doi.org/10.1016/S0301-9268(02)00121-10
WB-36	-9.73602	-62.1683	Uniao Massif	igneous	syenite	felsic	1532	0.1208	0.511886	2066.41	2050.86	0.240587	Bettencourt, JS et al.	http://dx.doi.org/10.1016/S0301-9268(98)00126-0
97-138	-15.2995	-58.3285	Alto Jauru Complex	igneous	granite	felsic	1536	0.0805	0.511501	1881.33	2016.88	0.708168	Geraldes, MC et al.	http://dx.doi.org/10.1016/S0301-9268(01)00158-36
97-134	-15.5997	-58.1305	Alto Jauru Complex	igneous	tonalite	felsic	1536	0.12247	0.511913	2059.33	2034.97	0.478425	Geraldes, MC et al.	http://dx.doi.org/10.1016/S0301-9268(01)00158-34
AR-3-1	-8.83639	-63.4588	Jamari-Jaru Complex	igneous	monzogranite	felsic	1544	0.145	0.512101	2317.11	2098.88	-0.240895	Payolla, BL et al.	http://dx.doi.org/10.1016/S0301-9268(02)00121-9
97-139	-15.2995	-58.3285	Alto Jauru Complex	igneous	granite	felsic	1546	0.08834	0.511602	1876.58	1979.23	1.27621	Geraldes, MC et al.	http://dx.doi.org/10.1016/S0301-9268(01)00158-37
97-150	-15.2995	-58.3285	Alto Jauru Complex	igneous	tonalite	felsic	1546	0.11774	0.511884	2004.09	2005.43	0.947863	Geraldes, MC et al.	http://dx.doi.org/10.1016/S0301-9268(01)00158-40
97-145	-15.1875	-58.33	Alto Jauru Complex	igneous	orthogneiss	felsic	1556	0.09165	0.511605	1923.44	2024.81	0.812175	Geraldes, MC et al.	http://dx.doi.org/10.1016/S0301-9268(01)00158-38
WB-46A	-9.97556	-63.0392	Jamari-Jaru Complex	igneous	granitic gneiss	felsic	1560	0.12	0.511891	2040.83	2030.87	0.774146	Payolla, BL et al.	http://dx.doi.org/10.1016/S0301-9268(02)00121-7
WB-46C	-9.97556	-63.0392	Jamari-Jaru Complex	igneous	granitic gneiss	felsic	1560	0.0846	0.511455	1994.48	2146.4	-0.65522	Payolla, BL et al.	http://dx.doi.org/10.1016/S0301-9268(02)00121-8
97-132	-15.5713	-58.1763	Alto Jauru Complex	igneous	granite	felsic	1564	0.09336	0.511632	1916.72	2007.73	1.10541	Geraldes, MC et al.	http://dx.doi.org/10.1016/S0301-9268(01)00158-32
PT-14f-2	-8.47821	-63.983	Rondonia-Juruena Province	igneous	charnockite	felsic	1570	0.09261	0.511715	1801.38	1862.89	2.96276	Santos, JOS et al.	https://doi.org/10.1016/S1342-937X(05)70755-17
MS-6030	-9.69233	-62.0137	Jamari-Jaru Complex	igneous	granitic gneiss	felsic	1570	0.125	0.511956	2044.54	2009.89	1.13578	Payolla, BL et al.	http://dx.doi.org/10.1016/S0301-9268(02)00121-7
PT-15f	-9.69452	-65.3629	Rondonia-Juruena Province	igneous	charnockite	felsic	1570	0.1	0.511763	1853.97	1907.51	2.40911	Santos, JOS et al.	https://doi.org/10.1016/S1342-937X(05)70755-19
PT-537-10	-15.7388	-58.9218	Rondonia-Juruena Province	igneous	charnockite	felsic	1570	0.0862	0.511547	1910.42	2023.76	0.968194	Santos, JOS et al.	https://doi.org/10.1016/S1342-937X(05)70755-21
PT-21	-9.42198	-62.0272	Rondonia-Juruena Province	igneous	granite	felsic	1580	0.120314	0.511898	2036.34	2025.38	1.04592	Santos, JOS et al.	https://doi.org/10.1016/S1342-937X(05)70755-23
PT-39	-10.497	-61.4161	Rondonia-Juruena Province	igneous	granite	felsic	1580	0.10366	0.511772	1902.9	1951.41	1.96604	Santos, JOS et al.	https://doi.org/10.1016/S1342-937X(05)70755-22
PT-143	-9.69452	-65.3629	Rondonia-Juruena Province	igneous	granulite	N.A.	1660	0.17	0.512342	2801.35	2180.65	-0.0892271	Santos, JOS et al.	https://doi.org/10.1016/S1342-937X(05)70755-20
PT-51	-10.1568	-60.6544	Rondonia-Juruena Province	igneous	dacite	felsic	1690	0.111464	0.511902	1855.22	1866.55	4.13956	Santos, JOS et al.	https://doi.org/10.1016/S1342-937X(05)70755-16
GR-62	-9.82055	-63.1358	Jamari Complex	igneous	orthogneiss	felsic	1730	0.1234	0.511814	2245.68	2216.65	0.196713	Scandolara, JE et al.	https://doi.org/10.1016/j.jsames.2013.04.005
WB-70a	-9.93611	-63.005	Jamari-Jaru Complex	igneous	granulite	N.A.	1730	0.123	0.511764	2318.89	2288.21	-0.693739	Payolla, BL et al.	http://dx.doi.org/10.1016/S0301-9268(02)00121-3
WB-70b	-9.93611	-63.005	Jamari-Jaru Complex	igneous	granulite	N.A.	1730	0.1222	0.511798	2242.79	2220.37	0.150751	Payolla, BL et al.	http://dx.doi.org/10.1016/S0301-9268(02)00121-4
WB-70.1	-9.93611	-63.005	Jamari-Jaru Complex	igneous	granulite	N.A.	1730	0.123	0.511764	2318.89	2288.21	-0.693739	Payolla, BL et al.	http://dx.doi.org/10.1016/S0301-9268(02)00121-5
WB-70.2	-9.93611	-63.005	Jamari-Jaru Complex	igneous	granulite	N.A.	1730	0.1222	0.511798	2242.79	2220.37	0.150751	Payolla, BL et al.	http://dx.doi.org/10.1016/S0301-9268(02)00121-6
WB-223B	-9.93871	-63.1312	Jamari-Jaru Complex	igneous	granulite	N.A.	1730	0.1505	0.512263	2131.08	1994.78	2.95228	Payolla, BL et al.	http://dx.doi.org/10.1016/S0301-9268(02)00121-6
JS-55	-10.2923	-62.6447	Jamari Complex	igneous	orthogneiss	felsic	1730	0.1105	0.511657	2196.24	2232.92	-0.00348381	Scandolara, JE et al.	https://doi.org/10.1016/j.jsames.2013.04.012
PT-19	-10.3108	-59.6249	Tapajos-Parima Province	igneous	orthogneiss	felsic	1730	0.113097	0.511602	2334.87	2366.02	-1.66002	Santos, JOS et al.	https://doi.org/10.1016/S1342-937X(05)70755-44
PT-7	-10.3108	-59.6249	Tapajos-Parima Province	igneous	orthogneiss	felsic	1730	0.117557	0.511757	2199.52	2201.8	0.382533	Santos, JOS et al.	https://doi.org/10.1016/S1342-937X(05)70755-45
JS-23B	-11.0251	-62.7281	Jamari Complex	igneous	orthogneiss	felsic	1730	0.1127	0.51184	1970.47	1983.86	3.09149	Scandolara, JE et al.	https://doi.org/10.1016/j.jsames.2013.04.010
JS-07	-11.0199	-62.6745	Jamari Complex	igneous	orthogneiss	felsic	1740	0.1369	0.511912	2445.14	2305.86	-0.815328	Scandolara, JE et al.	https://doi.org/10.1016/j.jsames.2013.04.008
97-149	-15.3	-58.3083	Alto Jauru Complex	igneous	orthogneiss	felsic	1740	0.10557	0.511712	2020.05	2056.53	2.29132	Geraldes, MC et al.	http://dx.doi.org/10.1016/S0301-9268(01)00158-39
B-250A	-9.33	-62.82	Jamari-Jaru Complex	igneous	orthogneiss	felsic	1750	0.1146	0.511693	2231.7	2248.93	0.000629553	Payolla, BL et al.	http://dx.doi.org/10.1016/S0301-9268(02)00121-5
B-250A	-9.34111	-62.8461	Jamari Complex	igneous	orthogneiss	felsic	1750	0.1146	0.511693	2231.7	2248.93	0.000629553	Scandolara, JE et al.	https://doi.org/10.1016/j.jsames.2013.04.002
B-335	-9.37944	-63.0014	Jamari-Jaru Complex	igneous	orthogneiss	felsic	1750	0.118	0.511656	2368.61	2368.74	-1.49115	Payolla, BL et al.	http://dx.doi.org/10.1016/S0301-9268(02)00121-3
B-335	-9.37944	-63.0014	Jamari-Jaru Complex	igneous	orthogneiss	felsic	1750	0.118	0.511656	2368.61	2368.74	-1.49115	Payolla, BL et al.	http://dx.doi.org/10.1016/S0301-9268(02)00121-4
JL-10	-9.89264	-63.1336	Jamari Complex	igneous	orthogneiss	felsic	1750	0.1286	0.511847	2323.45	2259.97	-0.139472	Scandolara, JE et al.	https://doi.org/10.1016/j.jsames.2013.04.006
JL-73	-10.146	-62.7275	Jamari Complex	igneous	orthogneiss	felsic	1750	0.116	0.511679	2285.03	2296.33	-0.589429	Scandolara, JE et al.	https://doi.org/10.1016/j.jsames.2013.04.007
JS-218	-10.3944	-62.1172	Jamari Complex	igneous	orthogneiss	felsic	1750	0.1207	0.511717	2338.09	2321.6	-0.904894	Scandolara, JE et al.	https://doi.org/10.1016/j.jsames.2013.04.013
JS-243	-10.6383	-62.7333	Jamari Complex	igneous	orthogneiss	felsic	1750	0.1299	0.512042	2008.46	1976.33	3.38806	Scandolara, JE et al.	https://doi.org/10.1016/j.jsames.2013.04.014
JS-27	-10.9032	-62.768	Jamari Complex	igneous	orthogneiss	felsic	1750	0.1039	0.511858	1788.71	1794.43	5.64678	Scandolara, JE et al.	https://doi.org/10.1016/j.jsames.2013.04.011
JS-93	-11.0094	-62.3022	Jamari Complex	igneous	orthogneiss	felsic	1750	0.1292	0.512031	2011.57	1980.98	3.33041	Scandolara, JE et al.	https://doi.org/10.1016/j.jsames.2013.04.015
JS-07A	-11.0199	-62.6745	Jamari Complex	igneous	orthogneiss	felsic	1750	0.1371	0.512063	2154.57	2073.8	2.17567	Scandolara, JE et al.	https://doi.org/10.1016/j.jsames.2013.04.009
PT-14f-3	-8.47821	-63.983	Rondonia-Juruena Province	igneous	trondhjemite	felsic	1755	0.12364	0.511815	2249.95	2220.85	0.399548	Santos, JOS et al.	https://doi.org/10.1016/S1342-937X(05)70755-18
PT-61	-9.42198	-62.0272	Rondonia-Juruena Province	igneous	granulite	N.A.	1755	0.130123	0.511857	2347.45	2272.43	-0.243883	Santos, JOS et al.	https://doi.org/10.1016/S1342-937X(05)70755-24
PT-72	-10.4332	-62.4844	Rondonia-Juruena Province	igneous	granulite	N.A.	1755	0.134611	0.511964	2275.91	2185.49	0.837521	Santos, JOS et al.	https://doi.org/10.1016/S1342-937X(05)70755-25
97-131	-15.3328	-58.2075	Alto Jauru Complex	igneous	felsic tuff	felsic	1758	0.1072	0.51174	2011.09	2039.75	2.68335	Geraldes, MC et al.	http://dx.doi.org/10.1016/S0301-9268(01)00158-31
GR-34	-9.84239	-62.9787	Jamari Complex	igneous	orthogneiss	felsic	1760	0.1328	0.511888	2366.83	2273	-0.200566	Scandolara, JE et al.	https://doi.org/10.1016/j.jsames.2013.04.003
GR-34A	-9.84239	-62.9787	Jamari Complex	igneous	orthogneiss	felsic	1760	0.1354	0.512112	2013.7	1967.57	3.59871	Scandolara, JE et al.	https://doi.org/10.1016/j.jsames.2013.04.004
JL-78	-10.1609	-62.8339	Jamari Complex	igneous	tonalite	felsic	1760	0.1069	0.511669	2105.78	2146	1.38344	Santos, JOS et al.	http://dx.doi.org/10.1016/j.precamres.2008.06.010
GR-35	-11.2055	-61.8972	Jamari Complex	igneous	quartz diorite	felsic	1761	0.13455	0.512016	2175.16	2103.54	1.91856	Santos, JOS et al.	http://dx.doi.org/10.1016/j.precamres.2008.06.009
MRRL-31	-0.39133	-64.998	Rio Negro Granitic Province	igneous	orthogneiss	felsic	1780	0.064007	0.511026	2154.33	2365.87	-1.14176	Santos, JOS et al.	https://doi.org/10.1016/S1342-937X(05)70755-29
97-133	-15.4912	-58.158	Alto Jauru Complex	igneous	granitic gneiss	felsic	1790	0.10889	0.511711	2085.05	2113.23	2.09666	Geraldes, MC et al.	http://dx.doi.org/10.1016/S0301-9268(01)00158-33
MA-21A	1.78603	-68.0843	Cauaburi Complex	igneous	meta-granite	felsic	1809	0.0863	0.511425	2056.45	2138.57	1.97696	da Silva Veras, R et al.	https://doi.org/10.1016/j.jsames.2018.07.003
MA-02	1.4731	-68.1849	Cauaburi Complex	igneous	migmatite-leucosome	felsic	1809	0.1086	0.511614	2218.48	2258.84	0.479893	da Silva Veras, R et al.	https://doi.org/10.1016/j.jsames.2018.07.004
RB-24	1.80913	-61.1563	Central Amazon Province	igneous	charnockite	felsic	1827	0.1209	0.51114	3276.49	3232.82	-11.501	Santos, JOS et al.	https://doi.org/10.1016/S1342-937X(05)70755-37
MP-39	1.80913	-61.1563	Central Amazon Province	igneous	charnockite	felsic	1827	0.1183	0.51143	2732.22	2729.57	-5.20529	Santos, JOS et al.	https://doi.org/10.1016/S1342-937X(05)70755-38
PL-24	1.80913	-61.1563	Central Amazon Province	igneous	charnockite	felsic	1827	0.1216	0.51112	3333.62	3277.19	-12.0578	Santos, JOS et al.	https://doi.org/10.1016/S1342-937X(05)70755-39
PL-5	-6.41487	-58.2279	Central Amazon Province	igneous	charnockite	felsic	1827	0.15	0.512053	2610.82	2348.56	-0.463562	Santos, JOS et al.	https://doi.org/10.1016/S1342-937X(05)70755-35
PL-18	-6.41487	-58.2279	Central Amazon Province	igneous	charnockite	felsic	1827	0.1	0.511541	2148.64	2209.27	1.28084	Santos, JOS et al.	https://doi.org/10.1016/S1342-937X(05)70755-36
PASP35	0.14028	-69.2876	Rio Negro Granitic Province	igneous	tonalite	felsic	1830	0.13248	0.511771	2574.32	2461.71	-1.83794	Santos, JOS et al.	https://doi.org/10.1016/S1342-937X(05)70755-33
CE7	-6.95047	-55.4534	Novo Progresso Formation	detrital	sandstone	N.A.	1850	0.1663	0.512099	3353.33	2593.96	-3.31129	Klein, EL et al.	https://doi.org/10.29396/jgsb.2018.v1.n1.3
SG3	-7.02071	-55.4195	Novo Progresso Formation	detrital	chert	N.A.	1850	0.0931	0.511608	1942.66	1966.82	4.52862	Klein, EL et al.	https://doi.org/10.29396/jgsb.2018.v1.n1.4
SG4A	-7.02162	-55.4208	Novo Progresso Formation	detrital	sandstone	N.A.	1850	0.1078	0.511392	2517.47	2588.84	-3.21152	Klein, EL et al.	https://doi.org/10.29396/jgsb.2018.v1.n1.5
SG5	-7.0584	-55.4073	Novo Progresso Formation	detrital	siltstone	N.A.	1850	0.1016	0.511353	2431.68	2531.61	-2.49677	Klein, EL et al.	https://doi.org/10.29396/jgsb.2018.v1.n1.6
M68	0.82123	-61.2014	Tapajos-Parima Province	igneous	granodiorite	felsic	1900	0.111662	0.511636	2252.08	2275.5	1.20104	Santos, JOS et al.	https://doi.org/10.1016/S1342-937X(05)70755-49
AL9b	-2.72839	-64.6751	Tapajos-Parima Province	detrital	arkose	N.A.	1900	0.10731	0.511665	2119.5	2144.1	2.83607	Santos, JOS et al.	https://doi.org/10.1016/S1342-937X(05)70755-48
JO-69	-5.78117	-57.02	Parauari Suite	igneous	gabbro	mafic	1900	0.1083	0.511506	2366.56	2414.01	-0.523121	Santos, JOS et al.	https://doi.org/10.1016/S1342-937X(05)70755-46
JO-66	-6.17917	-55.9615	Tapajos-Parima Province	igneous	meta-andesite	mafic	1900	0.0831	0.511114	2365.34	2535.35	-2.03066	Santos, JOS et al.	https://doi.org/10.1016/S1342-937X(05)70755-47
PT13-2	-10.159	-53.5741	Tapajos-Parima Province	igneous	rhyolite	felsic	1900	0.11477	0.511688	2243.12	2254.79	1.45858	Santos, JOS et al.	https://doi.org/10.1016/S1342-937X(05)70755-50
PT-25	-2.57057	-58.1179	Tapajos-Parima Province	igneous	granite	felsic	1920	0.119316	0.511758	2238.62	2234.3	1.9175	Santos, JOS et al.	https://doi.org/10.1016/S1342-937X(05)70755-42
PT-26	-2.57057	-58.1179	Tapajos-Parima Province	igneous	granodiorite	felsic	1920	0.070159	0.511081	2188.24	2322.56	0.822656	Santos, JOS et al.	https://doi.org/10.1016/S1342-937X(05)70755-43
MA-5	-6.83075	-56.8499	Tapajos-Parima Province	igneous	tonalite	felsic	1960	0.120884	0.511773	2251.81	2243.07	2.21712	Santos, JOS et al.	https://doi.org/10.1016/S1342-937X(05)70755-40
MA-13	-6.83075	-56.8499	Tapajos-Parima Province	igneous	tonalite	felsic	1960	0.122166	0.511749	2322.6	2306.88	1.42239	Santos, JOS et al.	https://doi.org/10.1016/S1342-937X(05)70755-41
PO05	-15.3548	-58.8705	Rondonia-Juruena Province	igneous	tonalite	felsic	1970	0.119499	0.511841	2110.12	2107.95	4.00083	Santos, JOS et al.	https://doi.org/10.1016/S1342-937X(05)70755-28
LT-17	-0.06008	-52.9669	Jari Domain	igneous	syenogranite	felsic	2030	0.1151	0.511424	2653.46	2672.51	-2.42033	da Rosa-Costa, LT et al.	http://dx.doi.org/10.1016/j.gr.2006.02.016
JM-25	0.43164	-53.1726	Parintins Intrusive Suite	igneous	monzogranite	felsic	2050	0.08591	0.511	2551.15	2719.51	-2.79689	da Rosa-Costa, LT et al.	http://dx.doi.org/10.1016/j.gr.2006.02.013
EG83	0.61546	-51.7665	Transamazonian Greenstone Belt	igneous	granite	felsic	2060	0.136602	0.511921	2418.2	2348.56	1.92448	Santos, JOS et al.	https://doi.org/10.1016/S1342-937X(05)70755-53
EG18	0.61546	-51.7665	Transamazonian Greenstone Belt	igneous	tonalite	felsic	2060	0.082788	0.510443	3129.53	3523.77	-12.7448	Santos, JOS et al.	https://doi.org/10.1016/S1342-937X(05)70755-54
EGO2	0.61546	-51.7665	Transamazonian Greenstone Belt	igneous	tonalite	felsic	2060	0.087394	0.510508	3165.4	3519.59	-12.6953	Santos, JOS et al.	https://doi.org/10.1016/S1342-937X(05)70755-55
MV-71A	0.03177	-53.8021	Igarape Urucu Intrusive Suite	igneous	orthogneiss	felsic	2060	0.09138	0.510909	2775.99	2975.55	-5.89222	da Rosa-Costa, LT et al.	http://dx.doi.org/10.1016/j.gr.2006.02.028
LT-185A	0.14322	-53.8456	Igarape Urucu Intrusive Suite	igneous	charnockite	felsic	2070	0.08993	0.510938	2708.57	2896.24	-4.79924	da Rosa-Costa, LT et al.	http://dx.doi.org/10.1016/j.gr.2006.02.018
MV-68A	0.10839	-53.8182	Igarape Urucu Intrusive Suite	igneous	charnockite	felsic	2070	0.08394	0.51082	2721.24	2953.45	-5.51219	da Rosa-Costa, LT et al.	http://dx.doi.org/10.1016/j.gr.2006.02.029
MCM27	-4.19729	-50.0057	Bacaja Domain	igneous	granodiorite	felsic	2077	0.10234	0.511132	2746.05	2855.81	-4.22609	Macambira, MJB et al.	https://doi.org/10.1016/j.jsames.2009.02.009
MCM54	-4.19729	-50.0057	Bacaja Domain	igneous	granodiorite	felsic	2077	0.09319	0.511266	2371.96	2448.58	0.855563	Macambira, MJB et al.	https://doi.org/10.1016/j.jsames.2009.02.010
MCM55	-4.19729	-50.0057	Bacaja Domain	igneous	granodiorite	felsic	2077	0.08248	0.511047	2431.11	2562.78	-0.566686	Macambira, MJB et al.	https://doi.org/10.1016/j.jsames.2009.02.011
MCM56	-4.19729	-50.0057	Bacaja Domain	igneous	granodiorite	felsic	2077	0.08903	0.510957	2666.29	2845.02	-4.08821	Macambira, MJB et al.	https://doi.org/10.1016/j.jsames.2009.02.012
MDM02	-4.83056	-50.8532	Bacaja Domain	igneous	granodiorite	felsic	2085	0.09257	0.510806	2930.62	3155.78	-7.89055	Macambira, MJB et al.	https://doi.org/10.1016/j.jsames.2009.02.013
MDM04	-4.83056	-50.8532	Bacaja Domain	igneous	granodiorite	felsic	2085	0.11787	0.511376	2804.69	2805.82	-3.52435	Macambira, MJB et al.	https://doi.org/10.1016/j.jsames.2009.02.014
MDM08	-4.83056	-50.8532	Bacaja Domain	igneous	granodiorite	felsic	2085	0.13691	0.511804	2656.95	2543.92	-0.257396	Macambira, MJB et al.	https://doi.org/10.1016/j.jsames.2009.02.015
MDM09	-4.83056	-50.8532	Bacaja Domain	igneous	granodiorite	felsic	2085	0.07506	0.510642	2741.34	3036.34	-6.39233	Macambira, MJB et al.	https://doi.org/10.1016/j.jsames.2009.02.016
LT-201	-0.36625	-53.7188	Carecuru Domain	igneous	monzogranite	felsic	2100	0.10776	0.511382	2530.73	2576.96	-0.511287	da Rosa-Costa, LT et al.	http://dx.doi.org/10.1016/j.gr.2006.02.026
LT207B	-0.49499	-53.5795	Carecuru Domain	igneous	syenogranite	felsic	2100	0.10211	0.510993	2927.41	3065.13	-6.60771	da Rosa-Costa, LT et al.	http://dx.doi.org/10.1016/j.gr.2006.02.021
LT-207B	-0.49499	-53.5795	Carecuru Domain	igneous	syenogranite	felsic	2100	0.10274	0.51101	2920.89	3052.12	-6.44518	da Rosa-Costa, LT et al.	http://dx.doi.org/10.1016/j.gr.2006.02.022
LT-182C	0.43662	-53.1778	Carecuru Domain	igneous	meta-volcanic	N.A.	2140	0.10326	0.511311	2525.15	2584.62	-0.197247	da Rosa-Costa, LT et al.	http://dx.doi.org/10.1016/j.gr.2006.02.024
LT-193	-0.14174	-53.78	Carecuru Intrusive Suite	igneous	diorite	mafic	2140	0.11595	0.511583	2431.74	2438.05	1.62965	da Rosa-Costa, LT et al.	http://dx.doi.org/10.1016/j.gr.2006.02.020
LT-61A	-0.18783	-53.1546	Carecuru Domain	igneous	meta-volcanic	N.A.	2140	0.1289	0.511664	2656.24	2597.48	-0.361409	da Rosa-Costa, LT et al.	http://dx.doi.org/10.1016/j.gr.2006.02.025
LT-76	-0.24986	-53.2628	Carecuru Intrusive Suite	igneous	diorite	mafic	2140	0.11983	0.511512	2645.13	2635.57	-0.835405	da Rosa-Costa, LT et al.	http://dx.doi.org/10.1016/j.gr.2006.02.023
MV-07	0.59388	-53.1522	Jari Domain	igneous	granite	felsic	2150	0.11308	0.511415	2614.09	2638.07	-0.76324	da Rosa-Costa, LT et al.	http://dx.doi.org/10.1016/j.gr.2006.02.019
LT-191A	-0.04954	-53.8197	Paru Domain	igneous	orthogneiss	felsic	2150	0.10612	0.511415	2446.31	2483.2	1.16979	da Rosa-Costa, LT et al.	http://dx.doi.org/10.1016/j.gr.2006.02.019
LT-196B	-0.15742	-53.7842	Paru-Maratia Complex	igneous	orthogneiss	felsic	2150	0.11135	0.511422	2559.99	2588.6	-0.145466	da Rosa-Costa, LT et al.	http://dx.doi.org/10.1016/j.gr.2006.02.022
LT-202A	-0.36625	-53.7188	Paru-Maratia Complex	igneous	orthogneiss	felsic	2150	0.11773	0.511512	2587.74	2589.07	-0.15219	da Rosa-Costa, LT et al.	http://dx.doi.org/10.1016/j.gr.2006.02.021
LT-206A	-0.47716	-53.6236	Paru-Maratia Complex	igneous	orthogneiss	felsic	2150	0.07507	0.510886	2476.96	2623.88	-0.582132	da Rosa-Costa, LT et al.	http://dx.doi.org/10.1016/j.gr.2006.02.020
MCM18	-3.12942	-51.7689	Bacaja Domain	igneous	granodiorite	felsic	2150	0.0814	0.511013	2450.09	2565.07	0.15073	Macambira, MJB et al.	https://doi.org/10.1016/j.jsames.2009.02.008
LT-177	-0.18496	-53.2448	Carecuru Domain	igneous	monzogranite	felsic	2170	0.09895	0.511199	2577.87	2659.25	-0.821084	da Rosa-Costa, LT et al.	http://dx.doi.org/10.1016/j.gr.2006.02.017
EK-89	-0.33981	-52.8689	Jari Domain	igneous	monzogranite	felsic	2180	0.08917	0.511169	2413.24	2483.65	1.47225	da Rosa-Costa, LT et al.	http://dx.doi.org/10.1016/j.gr.2006.02.012
MV-65A	0.29696	-53.9629	Paru-Maratia Complex	igneous	orthogneiss	felsic	2190	0.12003	0.511543	2600.99	2592.35	0.216072	da Rosa-Costa, LT et al.	http://dx.doi.org/10.1016/j.gr.2006.02.026
MJ36	-4.54192	-50.3105	Bacaja Domain	igneous	monzogranite	felsic	2190	0.09448	0.510774	3017.36	3221.13	-7.63846	Macambira, MJB et al.	https://doi.org/10.1016/j.jsames.2009.02.006
MJ37	-4.54192	-50.3105	Bacaja Domain	igneous	monzogranite	felsic	2190	0.09492	0.510912	2854.17	3014.68	-5.05602	Macambira, MJB et al.	https://doi.org/10.1016/j.jsames.2009.02.007
S166	0.15222	-51.5885	Transamazonian Greenstone Belt	igneous	amphibolite	mafic	2264	0.194213	0.512701	3483.11	2511.28	1.96384	Santos, JOS et al.	https://doi.org/10.1016/S1342-937X(05)70755-51
S183	0.15222	-51.5885	Transamazonian Greenstone Belt	igneous	meta-tuff	N.A.	2264	0.158979	0.512205	2618.04	2466.33	2.5441	Santos, JOS et al.	https://doi.org/10.1016/S1342-937X(05)70755-52
MDM07C1	-3.78479	-51.1191	Bacaja Domain	igneous	meta-andesite	mafic	2360	0.12412	0.511549	2708.63	2686.38	0.783362	Macambira, MJB et al.	https://doi.org/10.1016/j.jsames.2009.02.003
MDM07C2	-3.78479	-51.1191	Bacaja Domain	igneous	meta-andesite	mafic	2360	0.12485	0.511476	2854.05	2818.74	-0.872016	Macambira, MJB et al.	https://doi.org/10.1016/j.jsames.2009.02.004
MDM07A	-3.78479	-51.1191	Bacaja Domain	igneous	meta-diorite	felsic	2360	0.1249	0.511549	2732.21	2705.42	0.545278	Macambira, MJB et al.	https://doi.org/10.1016/j.jsames.2009.02.005
MDM01	-4.56307	-50.3085	Bacaja Domain	igneous	orthogneiss	felsic	2440	0.11048	0.511104	3001.2	3045.47	-2.88728	Macambira, MJB et al.	https://doi.org/10.1016/j.jsames.2009.02.002
PT-09A	-8.27865	-50.0112	Carajas Greenstone Belt	igneous	granite	felsic	2573	0.09037	0.510938	2718.15	2760.13	2.04985	Santos, JOS et al.	https://doi.org/10.1016/S1342-937X(05)70755-62
JM-07	-0.0405	-52.805	Noucouru Intrusive Suite	igneous	enderbite	felsic	2600	0.11424	0.511115	3096.94	3116.59	-2.13762	da Rosa-Costa, LT et al.	http://dx.doi.org/10.1016/j.gr.2006.02.015
MV-70D	-0.04214	-53.7923	Ananai Complex	igneous	enderbite	felsic	2600	0.07963	0.510571	2913.39	3039.26	-1.16483	da Rosa-Costa, LT et al.	http://dx.doi.org/10.1016/j.gr.2006.02.027
MV-18A	0.89356	-53.3653	Noucouru Intrusive Suite	igneous	charnockite	felsic	2620	0.11156	0.511049	3113.32	3146.66	-2.3088	da Rosa-Costa, LT et al.	http://dx.doi.org/10.1016/j.gr.2006.02.024
LT-126A	0.04702	-53.0085	Guianense Complex	igneous	orthogneiss	felsic	2630	0.0952	0.510784	3022.86	3116.66	-1.82785	da Rosa-Costa, LT et al.	http://dx.doi.org/10.1016/j.gr.2006.02.015
LT-123A	-0.10003	-52.9524	Guianense Complex	igneous	orthogneiss	felsic	2630	0.09538	0.510796	3012.21	3102.75	-1.65353	da Rosa-Costa, LT et al.	http://dx.doi.org/10.1016/j.gr.2006.02.017
MV-39B	0.76695	-53.0922	Baixo Mapari Complex	igneous	granitic gneiss	felsic	2650	0.10941	0.51094	3206.35	3256.46	-3.37769	da Rosa-Costa, LT et al.	http://dx.doi.org/10.1016/j.gr.2006.02.013
LT-213	0.51627	-52.634	Noucouru Intrusive Suite	igneous	granite	felsic	2650	0.11515	0.511103	3143.49	3158.3	-2.14726	da Rosa-Costa, LT et al.	http://dx.doi.org/10.1016/j.gr.2006.02.014
LT-218	0.45122	-52.6094	Noucouru Intrusive Suite	igneous	granite	felsic	2650	0.12025	0.511207	3146.59	3135	-1.8558	da Rosa-Costa, LT et al.	http://dx.doi.org/10.1016/j.gr.2006.02.023
LT-40	0.06638	-53.011	Guianense Complex	igneous	orthogneiss	felsic	2650	0.08976	0.51076	2920.48	3000.45	-0.166325	da Rosa-Costa, LT et al.	http://dx.doi.org/10.1016/j.gr.2006.02.016
LT-11A	-0.23536	-52.7602	Jari Domain	igneous	orthogneiss	felsic	2650	0.10519	0.510939	3084.28	3142.57	-1.9485	da Rosa-Costa, LT et al.	http://dx.doi.org/10.1016/j.gr.2006.02.018
MDM03	-4.74031	-51.0026	Bacaja Domain	igneous	orthogneiss	felsic	2670	0.12845	0.511571	2806.2	2791.34	2.65595	Macambira, MJB et al.	https://doi.org/10.1016/j.jsames.2009.02.001
GB102	-6.10125	-50.3007	Carajas Greenstone Belt	igneous	meta-rhyolite	felsic	2760	0.13776	0.511789	2716.11	2725.17	4.41112	Santos, JOS et al.	https://doi.org/10.1016/S1342-937X(05)70755-63
GB104	-6.10125	-50.3007	Carajas Greenstone Belt	igneous	meta-rhyolite	felsic	2760	0.137	0.511483	3287.65	3182.87	-1.32808	Santos, JOS et al.	https://doi.org/10.1016/S1342-937X(05)70755-64
GB67	-6.10125	-50.3007	Carajas Greenstone Belt	igneous	meta-basalt	mafic	2760	0.13642	0.511781	2684.97	2699.42	4.73343	Santos, JOS et al.	https://doi.org/10.1016/S1342-937X(05)70755-65
GB82B	-6.10125	-50.3007	Carajas Greenstone Belt	igneous	meta-basalt	mafic	2760	0.18134	0.51206	5065.55	3538.17	-5.85847	Santos, JOS et al.	https://doi.org/10.1016/S1342-937X(05)70755-66
GB85	-6.10125	-50.3007	Carajas Greenstone Belt	igneous	meta-basalt	mafic	2760	0.10866	0.511286	2689.6	2682.71	4.94222	Santos, JOS et al.	https://doi.org/10.1016/S1342-937X(05)70755-67
GB86	-6.10125	-50.3007	Carajas Greenstone Belt	igneous	meta-basalt	mafic	2760	0.13524	0.511711	2778.96	2775.54	3.78054	Santos, JOS et al.	https://doi.org/10.1016/S1342-937X(05)70755-68
GB87	-6.10125	-50.3007	Carajas Greenstone Belt	igneous	meta-basalt	mafic	2760	0.13869	0.511544	3239.22	3135.58	-0.734475	Santos, JOS et al.	https://doi.org/10.1016/S1342-937X(05)70755-69
GB93	-6.10125	-50.3007	Carajas Greenstone Belt	igneous	meta-basalt	mafic	2760	0.13507	0.511634	2919.98	2891.44	2.32876	Santos, JOS et al.	https://doi.org/10.1016/S1342-937X(05)70755-70
GB94	-6.10125	-50.3007	Carajas Greenstone Belt	igneous	meta-basalt	mafic	2760	0.12437	0.511352	3047.05	3027.98	0.617611	Santos, JOS et al.	https://doi.org/10.1016/S1342-937X(05)70755-71
MV-27A	0.75434	-53.1973	Jari-Guaribas Complex	igneous	orthogneiss	felsic	2790	0.10601	0.51082	3273	3333.69	-2.90809	da Rosa-Costa, LT et al.	http://dx.doi.org/10.1016/j.gr.2006.02.025
JM-60	0.19327	-52.6233	Jari-Guaribas Complex	igneous	orthogneiss	felsic	2790	0.09022	0.510475	3277.08	3418.75	-3.97371	da Rosa-Costa, LT et al.	http://dx.doi.org/10.1016/j.gr.2006.02.014
MV-48	0.91778	-53.0947	Jari-Guaribas Complex	igneous	enderbite	felsic	2800	0.1181	0.511032	3350.61	3350.14	-3.01408	da Rosa-Costa, LT et al.	http://dx.doi.org/10.1016/j.gr.2006.02.012
PPO5A	-6.10125	-50.3007	Carajas Greenstone Belt	igneous	orthogneiss	felsic	2850	0.066835	0.510149	3092.93	3223.02	-0.898875	Santos, JOS et al.	https://doi.org/10.1016/S1342-937X(05)70755-60
PP05H	-6.10125	-50.3007	Carajas Greenstone Belt	igneous	tonalite	felsic	2850	0.089724	0.510641	3063.57	3126.79	0.306994	Santos, JOS et al.	https://doi.org/10.1016/S1342-937X(05)70755-61
AS1683	-5.54507	-49.6339	Carajas Greenstone Belt	igneous	granodiorite	felsic	2870	0.078375	0.510393	3083.86	3172.56	-0.0607007	Santos, JOS et al.	https://doi.org/10.1016/S1342-937X(05)70755-56
AH513	-5.54507	-49.6339	Carajas Greenstone Belt	igneous	trondhjemite	felsic	2870	0.088038	0.51081	2821.12	2805.79	4.53567	Santos, JOS et al.	https://doi.org/10.1016/S1342-937X(05)70755-57
AH796-4	-7.3022	-50.0427	Carajas Greenstone Belt	igneous	granodiorite	felsic	2874	0.096463	0.510862	2955.36	2973.7	2.47331	Santos, JOS et al.	https://doi.org/10.1016/S1342-937X(05)70755-58
AH796-3	-7.3022	-50.0427	Carajas Greenstone Belt	igneous	granodiorite	felsic	2874	0.107626	0.510956	3130.38	3158.26	0.158473	Santos, JOS et al.	https://doi.org/10.1016/S1342-937X(05)70755-59
381	-7.13888	-50.0157	Identidade Greenstone Belt	igneous	meta-dacite	felsic	2943	0.0963	0.510746	3099.41	3134.96	1.16226	de Souza, ZS et al.	https://doi.org/10.1016/S0301-9268(01)00164-4
178E	-7.13888	-50.0157	Identidade Greenstone Belt	igneous	meta-dacite	felsic	2943	0.1114	0.510959	3240.26	3260.84	-0.418823	de Souza, ZS et al.	https://doi.org/10.1016/S0301-9268(01)00164-5
173Z	-7.13888	-50.0157	Identidade Greenstone Belt	igneous	meta-dacite	felsic	2943	0.1173	0.511169	3110.32	3111.58	1.45497	de Souza, ZS et al.	https://doi.org/10.1016/S0301-9268(01)00164-6
105C	-7.13888	-50.0157	Identidade Greenstone Belt	igneous	meta-dacite	felsic	2943	0.1276	0.511331	3196.72	3171.29	0.704866	de Souza, ZS et al.	https://doi.org/10.1016/S0301-9268(01)00164-7
173C	-7.13888	-50.0157	Identidade Greenstone Belt	igneous	meta-dacite	felsic	2943	0.1697	0.512263	3051.77	2992.96	2.94229	de Souza, ZS et al.	https://doi.org/10.1016/S0301-9268(01)00164-8
123	-7.31984	-50.0712	Identidade Greenstone Belt	igneous	meta-gabbro	mafic	3046	0.1901	0.512567	3731.38	3214.51	1.21483	de Souza, ZS et al.	https://doi.org/10.1016/S0301-9268(01)00164-15
39X	-7.31984	-50.0712	Identidade Greenstone Belt	igneous	meta-gabbro	mafic	3046	0.1964	0.512719	3762.69	3174.97	1.71102	de Souza, ZS et al.	https://doi.org/10.1016/S0301-9268(01)00164-16
24	-7.31984	-50.0712	Identidade Greenstone Belt	igneous	meta-gabbro	mafic	3046	0.2019	0.512836	4015.64	3164.7	1.83559	de Souza, ZS et al.	https://doi.org/10.1016/S0301-9268(01)00164-17
266B	-7.31984	-50.0712	Identidade Greenstone Belt	igneous	meta-gabbro	mafic	3046	0.2064	0.512949	4153.21	3129.41	2.27708	de Souza, ZS et al.	https://doi.org/10.1016/S0301-9268(01)00164-18
57A	-7.24851	-49.9862	Identidade Greenstone Belt	igneous	meta-basalt	mafic	3257	0.1945	0.51271	3464.53	3298.47	2.34783	de Souza, ZS et al.	https://doi.org/10.1016/S0301-9268(01)00164-9
168	-7.24851	-49.9862	Identidade Greenstone Belt	igneous	meta-basalt	mafic	3257	0.2029	0.512889	3651.27	3301.14	2.31152	de Souza, ZS et al.	https://doi.org/10.1016/S0301-9268(01)00164-10
270C	-7.24851	-49.9862	Identidade Greenstone Belt	igneous	meta-basalt	mafic	3257	0.2031	0.512862	4098.97	3349.5	1.69576	de Souza, ZS et al.	https://doi.org/10.1016/S0301-9268(01)00164-11
478	-7.24851	-49.9862	Identidade Greenstone Belt	igneous	meta-basalt	mafic	3257	0.2032	0.512874	3967.31	3334.29	1.88944	de Souza, ZS et al.	https://doi.org/10.1016/S0301-9268(01)00164-12
32A	-7.24851	-49.9862	Identidade Greenstone Belt	igneous	meta-basalt	mafic	3257	0.2037	0.512863	4326.59	3367.79	1.46134	de Souza, ZS et al.	https://doi.org/10.1016/S0301-9268(01)00164-13
9	-7.24851	-49.9862	Identidade Greenstone Belt	igneous	meta-basalt	mafic	3257	0.2048	0.512881	4553.05	3376.33	1.34958	de Souza, ZS et al.	https://doi.org/10.1016/S0301-9268(01)00164-14

## Sheet: Figure_7a
Unit	Region	Sample	Method	207Pb/206Pb zircon age	2σ abs	Reference
Vespor Suite	North of Mato Grosso	TL-94	U-Pb LA-ICPMS	1644	37	Rizzotto et al. (2019a)
Vespor Suite	North of Mato Grosso	TL-94	U-Pb LA-ICPMS	1645	35	Rizzotto et al. (2019a)
Zé do Torno Suite	North of Mato Grosso	DF-335D	U-Pb LA-ICPMS	1652	26.5	Trindade Netto et al. (2020)
Colíder Gp.	North of Mato Grosso	TD-107	U-Pb LA-ICPMS	1655	16	Duarte et al. (2019)
Zé do Torno Suite	North of Mato Grosso	DF-335D	U-Pb LA-ICPMS	1658	25.5	Trindade Netto et al. (2020)
Colíder Gp.	Peixoto de Azevedo	AGU-37	U-Pb LA-ICPMS	1662	31	Kunifoshita et al. (2024)
Colíder Gp.	Peixoto de Azevedo	AGU-37	U-Pb LA-ICPMS	1664	29	Kunifoshita et al. (2024)
Colíder Gp.	Peixoto de Azevedo	AGU-37	U-Pb LA-ICPMS	1665	30	Kunifoshita et al. (2024)
Zé do Torno Suite	North of Mato Grosso	DF-335D	U-Pb LA-ICPMS	1671	18.5	Trindade Netto et al. (2020)
Colíder Gp.	Peixoto de Azevedo	AGU-37	U-Pb LA-ICPMS	1672	19	Kunifoshita et al. (2024)
Colíder Gp.	North of Mato Grosso	TD-107	U-Pb LA-ICPMS	1673	31	Duarte et al. (2019)
Colíder Gp.	North of Mato Grosso	TD-107	U-Pb LA-ICPMS	1673	31	Duarte et al. (2019)
Colíder Gp.	Peixoto de Azevedo	AGU-16	U-Pb LA-ICPMS	1680	23	Kunifoshita et al. (2024)
Colíder Gp.	Peixoto de Azevedo	AGU-37	U-Pb LA-ICPMS	1684	33	Kunifoshita et al. (2024)
Colíder Gp.	Peixoto de Azevedo	AGU-37	U-Pb LA-ICPMS	1684	32	Kunifoshita et al. (2024)
Colíder Gp.	Peixoto de Azevedo	AGU-37	U-Pb LA-ICPMS	1691	30	Kunifoshita et al. (2024)
Zé do Torno Suite	North of Mato Grosso	DF-335D	U-Pb LA-ICPMS	1691	21	Trindade Netto et al. (2020)
Igarapé das Lontras Suite	Southeast Amazonas	RB-16A	U-Pb LA-ICPMS	1692	70	Almeida et al. (2022)
Colíder Gp.	Peixoto de Azevedo	AGU-37	U-Pb LA-ICPMS	1696	25	Kunifoshita et al. (2024)
Colíder Gp.	Peixoto de Azevedo	AGU-37	U-Pb LA-ICPMS	1697	33	Kunifoshita et al. (2024)
Colíder Gp.	Peixoto de Azevedo	AGU-37	U-Pb LA-ICPMS	1697	37	Kunifoshita et al. (2024)
Zé do Torno Suite	North of Mato Grosso	DF-335D	U-Pb LA-ICPMS	1697	25	Trindade Netto et al. (2020)
Zé do Torno Suite	North of Mato Grosso	DF-335D	U-Pb LA-ICPMS	1698	26.5	Trindade Netto et al. (2020)
Zé do Torno Suite	North of Mato Grosso	DF-335D	U-Pb LA-ICPMS	1701	18	Trindade Netto et al. (2020)
Roosevelt Gp.	Aripuanã region	DF-62A	U-Pb LA-ICPMS	1701	19	Trindade Netto et al. (2020)
Roosevelt Gp.	Aripuanã region	DF-62A	U-Pb LA-ICPMS	1701	19	Trindade Netto et al. (2020)
Colíder Gp.	Peixoto de Azevedo	AGU-32	U-Pb LA-ICPMS	1703	28	Kunifoshita et al. (2024)
Vespor Suite	North of Mato Grosso	TL-94	U-Pb LA-ICPMS	1705	36	Rizzotto et al. (2019a)
Roosevelt Gp.	Roosevelt River	MQ-96	U-Pb SHRIMP	1706	21	Santos et al. (2000)
Roosevelt Gp.	Roosevelt River	MQ-96	U-Pb SHRIMP	1706	21	Santos et al. (2000)
Zé do Torno Suite	North of Mato Grosso	DF-335D	U-Pb LA-ICPMS	1706	19	Trindade Netto et al. (2020)
Colíder Gp.	North of Mato Grosso	TD-107	U-Pb LA-ICPMS	1707	16.5	Duarte et al. (2019)
Colíder Gp.	North of Mato Grosso	TD-107	U-Pb LA-ICPMS	1707	16.5	Duarte et al. (2019)
Colíder Gp.	Peixoto de Azevedo	AGU-37	U-Pb LA-ICPMS	1707	31	Kunifoshita et al. (2024)
Zé do Torno Suite	North of Mato Grosso	DF-335D	U-Pb LA-ICPMS	1707	28.5	Trindade Netto et al. (2020)
Zé do Torno Suite	North of Mato Grosso	DF-335D	U-Pb LA-ICPMS	1707	18.5	Trindade Netto et al. (2020)
Pedro Sara Fm.	Acari river	RE-13	U-Pb LA-ICPMS	1709.4	21.4357	Simões et al. (2020)
Colíder Gp.	Peixoto de Azevedo	AGU-37	U-Pb LA-ICPMS	1710	30	Kunifoshita et al. (2024)
Roosevelt Gp.	Aripuanã region	DF-62A	U-Pb LA-ICPMS	1710	19	Trindade Netto et al. (2020)
Roosevelt Gp.	Aripuanã region	DF-62A	U-Pb LA-ICPMS	1710	19	Trindade Netto et al. (2020)
Roosevelt Gp.	Aripuanã region	DF-62A	U-Pb LA-ICPMS	1710	19	Trindade Netto et al. (2020)
Colíder Gp.	Peixoto de Azevedo	AGU-37	U-Pb LA-ICPMS	1711	29	Kunifoshita et al. (2024)
Zé do Torno Suite	North of Mato Grosso	DF-335D	U-Pb LA-ICPMS	1711	25	Trindade Netto et al. (2020)
Igarapé das Lontras Suite	Southeast Amazonas	RB-16A	U-Pb LA-ICPMS	1712	116	Almeida et al. (2022)
Roosevelt Gp.	Aripuanã region	DF-62A	U-Pb LA-ICPMS	1712	19	Trindade Netto et al. (2020)
Roosevelt Gp.	Aripuanã region	DF-62A	U-Pb LA-ICPMS	1712	19	Trindade Netto et al. (2020)
Roosevelt Gp.	Aripuanã region	DF-62A	U-Pb LA-ICPMS	1713	19	Trindade Netto et al. (2020)
Roosevelt Gp.	Aripuanã region	DF-62A	U-Pb LA-ICPMS	1713	19	Trindade Netto et al. (2020)
Pedro Sara Fm.	Acari river	RE-13	U-Pb LA-ICPMS	1713.09	21.2076	Simões et al. (2020)
Colíder Gp.	Moriru region	WB-08	U-Pb TIMS	1714	29	Pinho et al. (2003)
Colíder Gp.	Moriru region	WB-08	U-Pb TIMS	1714	29	Pinho et al. (2003)
Roosevelt Gp.	Aripuanã region	DF-62A	U-Pb LA-ICPMS	1714	19	Trindade Netto et al. (2020)
Roosevelt Gp.	Aripuanã region	DF-62A	U-Pb LA-ICPMS	1714	19	Trindade Netto et al. (2020)
Pedro Sara Fm.	Acari river	RE-13	U-Pb LA-ICPMS	1714.31	22.0659	Simões et al. (2020)
Roosevelt Gp.	Roosevelt River	MQ-96	U-Pb SHRIMP	1715	15	Santos et al. (2000)
Roosevelt Gp.	Roosevelt River	MQ-96	U-Pb SHRIMP	1715	15	Santos et al. (2000)
Roosevelt Gp.	Aripuanã region	DF-62A	U-Pb LA-ICPMS	1715	19	Trindade Netto et al. (2020)
Roosevelt Gp.	Aripuanã region	DF-62A	U-Pb LA-ICPMS	1715	19	Trindade Netto et al. (2020)
Colíder Gp.	Peixoto de Azevedo	AGU-37	U-Pb LA-ICPMS	1716	32	Kunifoshita et al. (2024)
Roosevelt Gp.	Aripuanã region	DF-62A	U-Pb LA-ICPMS	1716	20	Trindade Netto et al. (2020)
Roosevelt Gp.	Aripuanã region	DF-62A	U-Pb LA-ICPMS	1716	20	Trindade Netto et al. (2020)
Colíder Gp.	Peixoto de Azevedo	AGU-37	U-Pb LA-ICPMS	1717	29	Kunifoshita et al. (2024)
Zé do Torno Suite	North of Mato Grosso	DF-335D	U-Pb LA-ICPMS	1717	18	Trindade Netto et al. (2020)
Colíder Gp.	Peixoto de Azevedo	AGU-37	U-Pb LA-ICPMS	1718	28	Kunifoshita et al. (2024)
Colíder Gp.	Peixoto de Azevedo	AGU-16	U-Pb LA-ICPMS	1719	21	Kunifoshita et al. (2024)
Zé do Torno Suite	North of Mato Grosso	DF-335D	U-Pb LA-ICPMS	1719	19	Trindade Netto et al. (2020)
Zé do Torno Suite	North of Mato Grosso	DF-335D	U-Pb LA-ICPMS	1719	20	Trindade Netto et al. (2020)
Roosevelt Gp.	Aripuanã region	DF-62A	U-Pb LA-ICPMS	1719	25	Trindade Netto et al. (2020)
Roosevelt Gp.	Aripuanã region	DF-62A	U-Pb LA-ICPMS	1719	25	Trindade Netto et al. (2020)
Colíder Gp.	North of Mato Grosso	TD-107	U-Pb LA-ICPMS	1720	20	Duarte et al. (2019)
Colíder Gp.	North of Mato Grosso	TD-107	U-Pb LA-ICPMS	1720	20	Duarte et al. (2019)
Colíder Gp.	Peixoto de Azevedo	AGU-37	U-Pb LA-ICPMS	1720	29	Kunifoshita et al. (2024)
Vespor Suite	North of Mato Grosso	TL-94	U-Pb LA-ICPMS	1720	36	Rizzotto et al. (2019a)
Roosevelt Gp.	Roosevelt River	MQ-96	U-Pb SHRIMP	1720	29	Santos et al. (2000)
Roosevelt Gp.	Roosevelt River	MQ-96	U-Pb SHRIMP	1720	29	Santos et al. (2000)
Zé do Torno Suite	North of Mato Grosso	DF-335D	U-Pb LA-ICPMS	1720	25	Trindade Netto et al. (2020)
Zé do Torno Suite	North of Mato Grosso	DF-335D	U-Pb LA-ICPMS	1720	23.5	Trindade Netto et al. (2020)
Pedro Sara Fm.	Acari river	RE-13	U-Pb LA-ICPMS	1720.61	23.5426	Simões et al. (2020)
Pedro Sara Fm.	Acari river	RE-13	U-Pb LA-ICPMS	1720.95	27.3727	Simões et al. (2020)
Roosevelt Gp.	Roosevelt River	MQ-96	U-Pb SHRIMP	1722	13	Santos et al. (2000)
Roosevelt Gp.	Roosevelt River	MQ-96	U-Pb SHRIMP	1722	13	Santos et al. (2000)
Igarapé das Lontras Suite	Southeast Amazonas	RB-16A	U-Pb LA-ICPMS	1723	92	Almeida et al. (2022)
Colíder Gp.	Peixoto de Azevedo	AGU-16	U-Pb LA-ICPMS	1723	21	Kunifoshita et al. (2024)
Vespor Suite	North of Mato Grosso	TL-94	U-Pb LA-ICPMS	1723	37	Rizzotto et al. (2019a)
Roosevelt Gp.	Roosevelt River	MQ-96	U-Pb SHRIMP	1723	16	Santos et al. (2000)
Roosevelt Gp.	Roosevelt River	MQ-96	U-Pb SHRIMP	1723	16	Santos et al. (2000)
Zé do Torno Suite	North of Mato Grosso	DF-335D	U-Pb LA-ICPMS	1723	32	Trindade Netto et al. (2020)
Pedro Sara Fm.	Acari river	RE-13	U-Pb LA-ICPMS	1723.74	21.9269	Simões et al. (2020)
Pedro Sara Fm.	Acari river	RE-13	U-Pb LA-ICPMS	1723.92	21.4024	Simões et al. (2020)
Roosevelt Gp.	Aripuanã region	DF-62A	U-Pb LA-ICPMS	1724	19	Trindade Netto et al. (2020)
Roosevelt Gp.	Aripuanã region	DF-62A	U-Pb LA-ICPMS	1724	19	Trindade Netto et al. (2020)
Pedro Sara Fm.	Acari river	RE-13	U-Pb LA-ICPMS	1725.63	23.3983	Simões et al. (2020)
Pedro Sara Fm.	Acari river	RE-13	U-Pb LA-ICPMS	1725.65	20.856	Simões et al. (2020)
Colíder Gp.	Peixoto de Azevedo	AGU-37	U-Pb LA-ICPMS	1726	30	Kunifoshita et al. (2024)
Andesite dyke	Tapajós Mineral Province	G02-4G	U-Pb LA-ICPMS	1728	13.5	Borgo (2017)
Colíder Gp.	Peixoto de Azevedo	AGU-37	U-Pb LA-ICPMS	1728	36	Kunifoshita et al. (2024)
Zé do Torno Suite	North of Mato Grosso	DF-335D	U-Pb LA-ICPMS	1728	19	Trindade Netto et al. (2020)
Zé do Torno Suite	North of Mato Grosso	DF-335D	U-Pb LA-ICPMS	1728	25	Trindade Netto et al. (2020)
Teodósia Suite	Southeast Amazonas	LB-31	U-Pb SHRIMP	1729	17	Almeida et al. (2022)
Colíder Gp.	Peixoto de Azevedo	AGU-16	U-Pb LA-ICPMS	1729	24	Kunifoshita et al. (2024)
Colíder Gp.	Peixoto de Azevedo	AGU-37	U-Pb LA-ICPMS	1729	39	Kunifoshita et al. (2024)
Zé do Torno Suite	North of Mato Grosso	DF-335D	U-Pb LA-ICPMS	1729	26	Trindade Netto et al. (2020)
Zé do Torno Suite	North of Mato Grosso	DF-335D	U-Pb LA-ICPMS	1729	18	Trindade Netto et al. (2020)
Zé do Torno Suite	North of Mato Grosso	DF-335D	U-Pb LA-ICPMS	1729	21.5	Trindade Netto et al. (2020)
Pedro Sara Fm.	Acari river	RE-13	U-Pb LA-ICPMS	1729.11	28.0235	Simões et al. (2020)
Pedro Sara Fm.	Acari river	RE-13	U-Pb LA-ICPMS	1729.3	34.1551	Simões et al. (2020)
Igarapé das Lontras Suite	Southeast Amazonas	RB-16A	U-Pb LA-ICPMS	1730	73	Almeida et al. (2022)
Colíder Gp.	Peixoto de Azevedo	AGU-37	U-Pb LA-ICPMS	1730	27	Kunifoshita et al. (2024)
Colíder Gp.	Peixoto de Azevedo	AGU-37	U-Pb LA-ICPMS	1730	28	Kunifoshita et al. (2024)
Zé do Torno Suite	North of Mato Grosso	DF-335D	U-Pb LA-ICPMS	1730	19.5	Trindade Netto et al. (2020)
Colíder Gp.	Peixoto de Azevedo	AGU-32	U-Pb LA-ICPMS	1731	25	Kunifoshita et al. (2024)
Zé do Torno Suite	North of Mato Grosso	DF-335D	U-Pb LA-ICPMS	1731	26	Trindade Netto et al. (2020)
Zé do Torno Suite	North of Mato Grosso	DF-335D	U-Pb LA-ICPMS	1731	23.5	Trindade Netto et al. (2020)
Roosevelt Gp.	Aripuanã region	DF-62A	U-Pb LA-ICPMS	1731	20	Trindade Netto et al. (2020)
Roosevelt Gp.	Aripuanã region	DF-62A	U-Pb LA-ICPMS	1731	20	Trindade Netto et al. (2020)
Zé do Torno Suite	North of Mato Grosso	Sample2	U-Pb SHRIMP	1732	9.5	Neder et al. (2002)
Teodósia Suite	Southeast Amazonas	GH-03a	U-Pb SHRIMP	1733	10	Almeida et al. (2022)
Roosevelt Gp.	Roosevelt River	MQ-96	U-Pb SHRIMP	1733	13	Santos et al. (2000)
Roosevelt Gp.	Roosevelt River	MQ-96	U-Pb SHRIMP	1733	13	Santos et al. (2000)
Igarapé das Lontras Suite	Southeast Amazonas	RB-16A	U-Pb LA-ICPMS	1734	79	Almeida et al. (2022)
Igarapé das Lontras Suite	Southeast Amazonas	RB-16A	U-Pb LA-ICPMS	1734	67	Almeida et al. (2022)
Zé do Torno Suite	North of Mato Grosso	Sample2	U-Pb SHRIMP	1734	9.5	Neder et al. (2002)
Colíder Gp.	Moriru region	B-04	U-Pb TIMS	1734	11	Pinho et al. (2003)
Colíder Gp.	Moriru region	B-04	U-Pb TIMS	1734	11	Pinho et al. (2003)
Roosevelt Gp.	Aripuanã region	DF-62A	U-Pb LA-ICPMS	1734	39	Trindade Netto et al. (2020)
Roosevelt Gp.	Aripuanã region	DF-62A	U-Pb LA-ICPMS	1734	39	Trindade Netto et al. (2020)
Roosevelt Gp.	Aripuanã region	DF-62A	U-Pb LA-ICPMS	1734	39	Trindade Netto et al. (2020)
Teodósia Suite	Southeast Amazonas	LB-31	U-Pb SHRIMP	1735	16	Almeida et al. (2022)
Paranaíta Suite	North of Mato Grosso	API-455	U-Pb SHRIMP	1735	24.5	Rizzotto et al. (2019a)
Zé do Torno Suite	North of Mato Grosso	DF-335D	U-Pb LA-ICPMS	1735	19	Trindade Netto et al. (2020)
Zé do Torno Suite	North of Mato Grosso	DF-335D	U-Pb LA-ICPMS	1735	21.5	Trindade Netto et al. (2020)
Roosevelt Gp.	Roosevelt River	MQ-96	U-Pb SHRIMP	1736	11	Santos et al. (2000)
Roosevelt Gp.	Roosevelt River	MQ-96	U-Pb SHRIMP	1736	11	Santos et al. (2000)
Zé do Torno Suite	North of Mato Grosso	DF-335D	U-Pb LA-ICPMS	1736	24	Trindade Netto et al. (2020)
Roosevelt Gp.	Aripuanã region	DF-62A	U-Pb LA-ICPMS	1736	19	Trindade Netto et al. (2020)
Roosevelt Gp.	Aripuanã region	DF-62A	U-Pb LA-ICPMS	1736	19	Trindade Netto et al. (2020)
Roosevelt Gp.	Aripuanã region	DF-62A	U-Pb LA-ICPMS	1736	19	Trindade Netto et al. (2020)
Colíder Gp.	Garimpo do Papagaio	SMG011	U-Pb SHRIMP II	1737	14.5	Galé (2018)
Paranaíta Suite	North of Mato Grosso	API-455	U-Pb SHRIMP	1737	5	Rizzotto et al. (2019a)
Roosevelt Gp.	Roosevelt River	MQ-96	U-Pb SHRIMP	1737	15	Santos et al. (2000)
Roosevelt Gp.	Roosevelt River	MQ-96	U-Pb SHRIMP	1737	15	Santos et al. (2000)
Zé do Torno Suite	North of Mato Grosso	DF-335D	U-Pb LA-ICPMS	1737	24.5	Trindade Netto et al. (2020)
Zé do Torno Suite	North of Mato Grosso	DF-335D	U-Pb LA-ICPMS	1737	20	Trindade Netto et al. (2020)
Roosevelt Gp.	Aripuanã region	DF-62A	U-Pb LA-ICPMS	1737	19	Trindade Netto et al. (2020)
Roosevelt Gp.	Aripuanã region	DF-62A	U-Pb LA-ICPMS	1737	20	Trindade Netto et al. (2020)
Roosevelt Gp.	Aripuanã region	DF-62A	U-Pb LA-ICPMS	1737	19	Trindade Netto et al. (2020)
Roosevelt Gp.	Aripuanã region	DF-62A	U-Pb LA-ICPMS	1737	20	Trindade Netto et al. (2020)
Colíder Gp.	Near Apuí Town	SS-40	U-Pb LA-ICPMS	1737.08	22.2492	Meloni et al. (in press)
Colíder Gp.	Near Apuí Town	SS-40	U-Pb LA-ICPMS	1737.08	22.2492	Meloni et al. (in press)
Colíder Gp.	Peixoto de Azevedo	AGU-37	U-Pb LA-ICPMS	1738	34	Kunifoshita et al. (2024)
Colíder Gp.	Peixoto de Azevedo	AGU-37	U-Pb LA-ICPMS	1738	28	Kunifoshita et al. (2024)
Zé do Torno Suite	North of Mato Grosso	Sample2	U-Pb SHRIMP	1738	5.5	Neder et al. (2002)
Zé do Torno Suite	North of Mato Grosso	Sample2	U-Pb SHRIMP	1738	9	Neder et al. (2002)
Roosevelt Gp.	Aripuanã region	DF-62A	U-Pb LA-ICPMS	1738	19	Trindade Netto et al. (2020)
Roosevelt Gp.	Aripuanã region	DF-62A	U-Pb LA-ICPMS	1738	19	Trindade Netto et al. (2020)
Pedro Sara Fm.	Acari river	RE-13	U-Pb LA-ICPMS	1738.98	23.7712	Simões et al. (2020)
Zé do Torno Suite	North of Mato Grosso	Sample2	U-Pb SHRIMP	1739	8.5	Neder et al. (2002)
Zé do Torno Suite	North of Mato Grosso	DF-335D	U-Pb LA-ICPMS	1739	20	Trindade Netto et al. (2020)
Roosevelt Gp.	Aripuanã region	DF-62A	U-Pb LA-ICPMS	1739	19	Trindade Netto et al. (2020)
Roosevelt Gp.	Aripuanã region	DF-62A	U-Pb LA-ICPMS	1739	19	Trindade Netto et al. (2020)
Pedro Sara Fm.	Acari river	RE-13	U-Pb LA-ICPMS	1739.49	25.6571	Simões et al. (2020)
Teodósia Suite	Southeast Amazonas	LB-31	U-Pb SHRIMP	1740	16	Almeida et al. (2022)
Teles Pires Suite	North of Mato Grosso	RBK02	U-Pb SHRIMP	1740	14.5	Rizzotto et al. (2019a)
Vespor Suite	North of Mato Grosso	TL-94	U-Pb LA-ICPMS	1740	42	Rizzotto et al. (2019a)
Vespor Suite	North of Mato Grosso	TL-94	U-Pb LA-ICPMS	1740	37	Rizzotto et al. (2019a)
Zé do Torno Suite	North of Mato Grosso	DF-335D	U-Pb LA-ICPMS	1740	19	Trindade Netto et al. (2020)
Vespor Suite	North of Mato Grosso	TL-94	U-Pb LA-ICPMS	1741	39	Rizzotto et al. (2019a)
Zé do Torno Suite	North of Mato Grosso	DF-335D	U-Pb LA-ICPMS	1741	29	Trindade Netto et al. (2020)
Zé do Torno Suite	North of Mato Grosso	DF-335D	U-Pb LA-ICPMS	1741	29	Trindade Netto et al. (2020)
Zé do Torno Suite	North of Mato Grosso	DF-335D	U-Pb LA-ICPMS	1741	28.5	Trindade Netto et al. (2020)
Roosevelt Gp.	Aripuanã region	DF-62A	U-Pb LA-ICPMS	1741	19	Trindade Netto et al. (2020)
Roosevelt Gp.	Aripuanã region	DF-62A	U-Pb LA-ICPMS	1741	19	Trindade Netto et al. (2020)
Pedro Sara Fm.	Acari river	RE-13	U-Pb LA-ICPMS	1741.73	20.4605	Simões et al. (2020)
Pedro Sara Fm.	Acari river	RE-13	U-Pb LA-ICPMS	1741.73	26.4783	Simões et al. (2020)
Teodósia Suite	Southeast Amazonas	GH-03a	U-Pb SHRIMP	1742	10	Almeida et al. (2022)
Igarapé das Lontras Suite	Southeast Amazonas	RB-16A	U-Pb LA-ICPMS	1742	79	Almeida et al. (2022)
Roosevelt Gp.	Roosevelt River	MQ-96	U-Pb SHRIMP	1742	15	Santos et al. (2000)
Roosevelt Gp.	Roosevelt River	MQ-96	U-Pb SHRIMP	1742	15	Santos et al. (2000)
Zé do Torno Suite	North of Mato Grosso	DF-335D	U-Pb LA-ICPMS	1742	22	Trindade Netto et al. (2020)
Roosevelt Gp.	Aripuanã region	DF-62A	U-Pb LA-ICPMS	1742	19	Trindade Netto et al. (2020)
Roosevelt Gp.	Aripuanã region	DF-62A	U-Pb LA-ICPMS	1742	19	Trindade Netto et al. (2020)
Roosevelt Gp.	Aripuanã region	DF-62A	U-Pb LA-ICPMS	1742	19	Trindade Netto et al. (2020)
Pedro Sara Fm.	Acari river	RE-13	U-Pb LA-ICPMS	1742.82	24.2124	Simões et al. (2020)
Colíder Gp.	Peixoto de Azevedo	AGU-24	U-Pb LA-ICPMS	1743	25	Kunifoshita et al. (2024)
Vespor Suite	North of Mato Grosso	TL-94	U-Pb LA-ICPMS	1743	56	Rizzotto et al. (2019a)
Roosevelt Gp.	Roosevelt River	MQ-96	U-Pb SHRIMP	1743	17	Santos et al. (2000)
Roosevelt Gp.	Roosevelt River	MQ-96	U-Pb SHRIMP	1743	17	Santos et al. (2000)
Zé do Torno Suite	North of Mato Grosso	DF-335D	U-Pb LA-ICPMS	1743	32.5	Trindade Netto et al. (2020)
Pedro Sara Fm.	Acari river	RE-13	U-Pb LA-ICPMS	1743.11	21.9877	Simões et al. (2020)
Colíder Gp.	Peixoto de Azevedo	AGU-16	U-Pb LA-ICPMS	1744	25	Kunifoshita et al. (2024)
Roosevelt Gp.	Aripuanã region	DF-296	U-Pb LA-ICPMS	1744	11	Trindade Netto et al. (2020)
Roosevelt Gp.	Aripuanã region	DF-296	U-Pb LA-ICPMS	1744	11	Trindade Netto et al. (2020)
Zé do Torno Suite	North of Mato Grosso	DF-335D	U-Pb LA-ICPMS	1744	19.5	Trindade Netto et al. (2020)
Zé do Torno Suite	North of Mato Grosso	DF-335D	U-Pb LA-ICPMS	1744	20	Trindade Netto et al. (2020)
Colíder Gp.	Igarapé Jatuaraninha	TL-144A	U-Pb LA-ICPMS	1744.88	5.5	Meloni et al. (in press)
Colíder Gp.	Igarapé Jatuaraninha	TL-144A	U-Pb LA-ICPMS	1744.88	5.5	Meloni et al. (in press)
Colíder Gp.	Peixoto de Azevedo	AGU-37	U-Pb LA-ICPMS	1745	23	Kunifoshita et al. (2024)
Zé do Torno Suite	North of Mato Grosso	Sample2	U-Pb SHRIMP	1745	8.5	Neder et al. (2002)
Colíder Gp.	Moriru region	B-01	U-Pb TIMS	1745	2	Pinho et al. (2003)
Colíder Gp.	Moriru region	B-01	U-Pb TIMS	1745	2	Pinho et al. (2003)
Zé do Torno Suite	North of Mato Grosso	DF-335D	U-Pb LA-ICPMS	1745	21.5	Trindade Netto et al. (2020)
Roosevelt Gp.	Aripuanã region	DF-62A	U-Pb LA-ICPMS	1745	19	Trindade Netto et al. (2020)
Roosevelt Gp.	Aripuanã region	DF-62A	U-Pb LA-ICPMS	1745	19	Trindade Netto et al. (2020)
Roosevelt Gp.	Aripuanã region	DF-62A	U-Pb LA-ICPMS	1745	19	Trindade Netto et al. (2020)
Colíder Gp.	Near Apuí Town	SS-29	U-Pb LA-ICPMS	1745.6	42.0365	Meloni et al. (in press)
Colíder Gp.	Near Apuí Town	SS-29	U-Pb LA-ICPMS	1745.6	42.0365	Meloni et al. (in press)
Teodósia Suite	Southeast Amazonas	LB-31	U-Pb SHRIMP	1746	26	Almeida et al. (2022)
Igarapé das Lontras Suite	Southeast Amazonas	RB-16A	U-Pb LA-ICPMS	1746	69	Almeida et al. (2022)
Zé do Torno Suite	North of Mato Grosso	DF-335D	U-Pb LA-ICPMS	1746	19.5	Trindade Netto et al. (2020)
Zé do Torno Suite	North of Mato Grosso	DF-335D	U-Pb LA-ICPMS	1746	18	Trindade Netto et al. (2020)
Roosevelt Gp.	Aripuanã region	DF-62A	U-Pb LA-ICPMS	1746	20	Trindade Netto et al. (2020)
Roosevelt Gp.	Aripuanã region	DF-62A	U-Pb LA-ICPMS	1746	20	Trindade Netto et al. (2020)
Roosevelt Gp.	Aripuanã region	DF-62A	U-Pb LA-ICPMS	1746	20	Trindade Netto et al. (2020)
Colíder Gp.	North of Mato Grosso	TD-T-063K	U-Pb LA-ICPMS	1747	92	Duarte et al. (2019)
Colíder Gp.	North of Mato Grosso	TD-T-063K	U-Pb LA-ICPMS	1747	92	Duarte et al. (2019)
Colíder Gp.	Peixoto de Azevedo	AGU-16	U-Pb LA-ICPMS	1747	20	Kunifoshita et al. (2024)
Colíder Gp.	Peixoto de Azevedo	AGU-16	U-Pb LA-ICPMS	1747	22	Kunifoshita et al. (2024)
Colíder Gp.	Peixoto de Azevedo	AGU-16	U-Pb LA-ICPMS	1747	26	Kunifoshita et al. (2024)
Colíder Gp.	Peixoto de Azevedo	AGU-37	U-Pb LA-ICPMS	1747	28	Kunifoshita et al. (2024)
Roosevelt Gp.	Roosevelt River	MQ-96	U-Pb SHRIMP	1747	11	Santos et al. (2000)
Roosevelt Gp.	Roosevelt River	MQ-96	U-Pb SHRIMP	1747	11	Santos et al. (2000)
Zé do Torno Suite	North of Mato Grosso	DF-335D	U-Pb LA-ICPMS	1747	18.5	Trindade Netto et al. (2020)
Zé do Torno Suite	North of Mato Grosso	DF-335D	U-Pb LA-ICPMS	1747	18	Trindade Netto et al. (2020)
Zé do Torno Suite	North of Mato Grosso	DF-335D	U-Pb LA-ICPMS	1747	19	Trindade Netto et al. (2020)
Roosevelt Gp.	Aripuanã region	DF-62A	U-Pb LA-ICPMS	1747	19	Trindade Netto et al. (2020)
Roosevelt Gp.	Aripuanã region	DF-62A	U-Pb LA-ICPMS	1747	19	Trindade Netto et al. (2020)
Teodósia Suite	Southeast Amazonas	LB-31	U-Pb SHRIMP	1748	17	Almeida et al. (2022)
Colíder Gp.	Peixoto de Azevedo	AGU-32	U-Pb LA-ICPMS	1748	33	Kunifoshita et al. (2024)
Zé do Torno Suite	North of Mato Grosso	DF-335D	U-Pb LA-ICPMS	1748	20	Trindade Netto et al. (2020)
Pedro Sara Fm.	Acari river	RE-13	U-Pb LA-ICPMS	1748.59	27.0413	Simões et al. (2020)
Colíder Gp.	Near Apuí Town	SS-21	U-Pb LA-ICPMS	1748.76	20.1931	Meloni et al. (in press)
Colíder Gp.	Near Apuí Town	SS-21	U-Pb LA-ICPMS	1748.76	20.1931	Meloni et al. (in press)
Teodósia Suite	Southeast Amazonas	LB-31	U-Pb SHRIMP	1749	27	Almeida et al. (2022)
Zé do Torno Suite	North of Mato Grosso	DF-335D	U-Pb LA-ICPMS	1749	19.5	Trindade Netto et al. (2020)
Zé do Torno Suite	North of Mato Grosso	DF-335D	U-Pb LA-ICPMS	1749	32	Trindade Netto et al. (2020)
Pedro Sara Fm.	Acari river	RE-13	U-Pb LA-ICPMS	1749.19	23.3721	Simões et al. (2020)
Pedro Sara Fm.	Acari river	RE-13	U-Pb LA-ICPMS	1749.79	20.5212	Simões et al. (2020)
Teodósia Suite	Southeast Amazonas	GH-03a	U-Pb SHRIMP	1750	8	Almeida et al. (2022)
Teodósia Suite	Southeast Amazonas	GH-03a	U-Pb SHRIMP	1750	8	Almeida et al. (2022)
Roosevelt Gp.	Roosevelt River	MQ-96	U-Pb SHRIMP	1750	20	Santos et al. (2000)
Roosevelt Gp.	Roosevelt River	MQ-96	U-Pb SHRIMP	1750	20	Santos et al. (2000)
Zé do Torno Suite	North of Mato Grosso	DF-335D	U-Pb LA-ICPMS	1750	24.5	Trindade Netto et al. (2020)
Zé do Torno Suite	North of Mato Grosso	DF-335D	U-Pb LA-ICPMS	1750	19	Trindade Netto et al. (2020)
Teodósia Suite	Southeast Amazonas	LB-31	U-Pb SHRIMP	1751	21	Almeida et al. (2022)
Igarapé das Lontras Suite	Southeast Amazonas	RB-16A	U-Pb LA-ICPMS	1751	74	Almeida et al. (2022)
Igarapé das Lontras Suite	Southeast Amazonas	RB-16A	U-Pb LA-ICPMS	1751	73	Almeida et al. (2022)
Colíder Gp.	Garimpo do Papagaio	SMG013	U-Pb SHRIMP II	1751	13	Galé (2018)
Colíder Gp.	Peixoto de Azevedo	AGU-37	U-Pb LA-ICPMS	1751	30	Kunifoshita et al. (2024)
Roosevelt Gp.	Roosevelt River	MQ-96	U-Pb SHRIMP	1751	12	Santos et al. (2000)
Roosevelt Gp.	Roosevelt River	MQ-96	U-Pb SHRIMP	1751	12	Santos et al. (2000)
Zé do Torno Suite	North of Mato Grosso	DF-335D	U-Pb LA-ICPMS	1751	19	Trindade Netto et al. (2020)
Roosevelt Gp.	Aripuanã region	DF-62A	U-Pb LA-ICPMS	1751	19	Trindade Netto et al. (2020)
Roosevelt Gp.	Aripuanã region	DF-62A	U-Pb LA-ICPMS	1751	19	Trindade Netto et al. (2020)
Roosevelt Gp.	Near Aripuanã	Massaranduba dacite	U-Pb SHRIMP	1752	8	Neder et al. (2002)
Roosevelt Gp.	Near Aripuanã	Massaranduba dacite	U-Pb SHRIMP	1752	8	Neder et al. (2002)
Zé do Torno Suite	North of Mato Grosso	DF-335D	U-Pb LA-ICPMS	1752	19.5	Trindade Netto et al. (2020)
Roosevelt Gp.	Aripuanã region	DF-62A	U-Pb LA-ICPMS	1752	21	Trindade Netto et al. (2020)
Roosevelt Gp.	Aripuanã region	DF-62A	U-Pb LA-ICPMS	1752	21	Trindade Netto et al. (2020)
Roosevelt Gp.	Aripuanã region	MC-192	U-Pb LA-ICPMS	1752	20	Trindade Netto et al. (2020)
Roosevelt Gp.	Aripuanã region	MC-192	U-Pb LA-ICPMS	1752	20	Trindade Netto et al. (2020)
Zé do Torno Suite	North of Mato Grosso	Sample2	U-Pb SHRIMP	1753	9	Neder et al. (2002)
Teles Pires Suite	North of Mato Grosso	RBK02	U-Pb SHRIMP	1753	7.5	Rizzotto et al. (2019a)
Vespor Suite	North of Mato Grosso	TL-94	U-Pb LA-ICPMS	1753	43	Rizzotto et al. (2019a)
Zé do Torno Suite	North of Mato Grosso	DF-335D	U-Pb LA-ICPMS	1753	24.5	Trindade Netto et al. (2020)
Roosevelt Gp.	Aripuanã region	DF-62A	U-Pb LA-ICPMS	1753	20	Trindade Netto et al. (2020)
Roosevelt Gp.	Aripuanã region	DF-62A	U-Pb LA-ICPMS	1753	20	Trindade Netto et al. (2020)
Pedro Sara Fm.	Acari river	RE-13	U-Pb LA-ICPMS	1753.82	40.3145	Simões et al. (2020)
Vespor Suite	North of Mato Grosso	TL-94	U-Pb LA-ICPMS	1754	39	Rizzotto et al. (2019a)
União do Norte porphyry	Northern Mato Grosso State	PFUN	U-Pb LA-ICPMS	1754	52	Trevisan et al. (2021)
Roosevelt Gp.	Aripuanã region	DF-62A	U-Pb LA-ICPMS	1754	19	Trindade Netto et al. (2020)
Roosevelt Gp.	Aripuanã region	DF-62A	U-Pb LA-ICPMS	1754	29	Trindade Netto et al. (2020)
Roosevelt Gp.	Aripuanã region	DF-62A	U-Pb LA-ICPMS	1754	19	Trindade Netto et al. (2020)
Roosevelt Gp.	Aripuanã region	DF-62A	U-Pb LA-ICPMS	1754	29	Trindade Netto et al. (2020)
Igarapé das Lontras Suite	Southeast Amazonas	RB-16A	U-Pb LA-ICPMS	1755	75	Almeida et al. (2022)
Roosevelt Gp.	Roosevelt River	MQ-96	U-Pb SHRIMP	1755	11	Santos et al. (2000)
Roosevelt Gp.	Roosevelt River	MQ-96	U-Pb SHRIMP	1755	11	Santos et al. (2000)
Zé do Torno Suite	North of Mato Grosso	DF-335D	U-Pb LA-ICPMS	1755	35.5	Trindade Netto et al. (2020)
Zé do Torno Suite	North of Mato Grosso	DF-335D	U-Pb LA-ICPMS	1755	22	Trindade Netto et al. (2020)
Roosevelt Gp.	Aripuanã region	DF-62A	U-Pb LA-ICPMS	1755	19	Trindade Netto et al. (2020)
Teodósia Suite	Southeast Amazonas	GH-03a	U-Pb SHRIMP	1756	9	Almeida et al. (2022)
Igarapé das Lontras Suite	Southeast Amazonas	RB-16A	U-Pb LA-ICPMS	1756	129	Almeida et al. (2022)
Colíder Gp.	Moriru region	A-2	U-Pb TIMS	1756	16	Pinho et al. (2003)
Roosevelt Gp.	Aripuanã region	DF-62A	U-Pb LA-ICPMS	1756	19	Trindade Netto et al. (2020)
Roosevelt Gp.	Aripuanã region	DF-62A	U-Pb LA-ICPMS	1756	19	Trindade Netto et al. (2020)
Pedro Sara Fm.	Acari river	RE-13	U-Pb LA-ICPMS	1756.79	27.9143	Simões et al. (2020)
Colíder Gp.	Garimpo do Papagaio	SMG013	U-Pb SHRIMP II	1757	10	Galé (2018)
Colíder Gp.	Peixoto de Azevedo	AGU-16	U-Pb LA-ICPMS	1757	23	Kunifoshita et al. (2024)
Colíder Gp.	Peixoto de Azevedo	AGU-32	U-Pb LA-ICPMS	1757	36	Kunifoshita et al. (2024)
Roosevelt Gp.	Near Aripuanã	Massaranduba dacite	U-Pb SHRIMP	1757	21	Neder et al. (2002)
Roosevelt Gp.	Near Aripuanã	Massaranduba dacite	U-Pb SHRIMP	1757	21	Neder et al. (2002)
Roosevelt Gp.	Aripuanã region	DF-62A	U-Pb LA-ICPMS	1757	19	Trindade Netto et al. (2020)
Roosevelt Gp.	Aripuanã region	DF-62A	U-Pb LA-ICPMS	1757	19	Trindade Netto et al. (2020)
Teodósia Suite	Southeast Amazonas	LB-31	U-Pb SHRIMP	1758	13	Almeida et al. (2022)
Colíder Gp.	Garimpo do Papagaio	SMG018	U-Pb SHRIMP II	1758	10	Galé (2018)
Colíder Gp.	Moriru region	A-2	U-Pb TIMS	1758	7	Pinho et al. (2003)
Vespor Suite	North of Mato Grosso	TL-94	U-Pb LA-ICPMS	1758	46	Rizzotto et al. (2019a)
Zé do Torno Suite	North of Mato Grosso	DF-335D	U-Pb LA-ICPMS	1758	25	Trindade Netto et al. (2020)
Zé do Torno Suite	North of Mato Grosso	DF-335D	U-Pb LA-ICPMS	1758	26.5	Trindade Netto et al. (2020)
Pedro Sara Fm.	Acari river	RE-13	U-Pb LA-ICPMS	1758.49	22.442	Simões et al. (2020)
Teodósia Suite	Southeast Amazonas	LB-31	U-Pb SHRIMP	1759	19	Almeida et al. (2022)
Teodósia Suite	Southeast Amazonas	LB-31	U-Pb SHRIMP	1759	22	Almeida et al. (2022)
Igarapé das Lontras Suite	Southeast Amazonas	RB-16A	U-Pb LA-ICPMS	1759	67	Almeida et al. (2022)
Igarapé das Lontras Suite	Southeast Amazonas	RB-16A	U-Pb LA-ICPMS	1759	76	Almeida et al. (2022)
Colíder Gp.	Peixoto de Azevedo	AGU-37	U-Pb LA-ICPMS	1759	31	Kunifoshita et al. (2024)
Zé do Torno Suite	North of Mato Grosso	Sample2	U-Pb SHRIMP	1759	6	Neder et al. (2002)
Paranaíta Suite	North of Mato Grosso	API-455	U-Pb SHRIMP	1759	6	Rizzotto et al. (2019a)
União do Norte porphyry	Northern Mato Grosso State	PFUN	U-Pb LA-ICPMS	1759	55	Trevisan et al. (2021)
Roosevelt Gp.	Aripuanã region	DF-62A	U-Pb LA-ICPMS	1759	19	Trindade Netto et al. (2020)
Roosevelt Gp.	Aripuanã region	DF-62A	U-Pb LA-ICPMS	1759	19	Trindade Netto et al. (2020)
Colíder Gp.	Garimpo do Papagaio	SMG011	U-Pb SHRIMP II	1760	26.5	Galé (2018)
Colíder Gp.	Garimpo do Papagaio	SMG013	U-Pb SHRIMP II	1760	16.5	Galé (2018)
Colíder Gp.	Peixoto de Azevedo	AGU-37	U-Pb LA-ICPMS	1760	35	Kunifoshita et al. (2024)
Colíder Gp.	Moriru region	B-04	U-Pb TIMS	1760	6	Pinho et al. (2003)
Colíder Gp.	Moriru region	B-04	U-Pb TIMS	1760	6	Pinho et al. (2003)
Colíder Gp.	Moriru region	WB-08	U-Pb TIMS	1760	13	Pinho et al. (2003)
Colíder Gp.	Moriru region	WB-08	U-Pb TIMS	1760	13	Pinho et al. (2003)
Roosevelt Gp.	Aripuanã region	DF-296	U-Pb LA-ICPMS	1760	12	Trindade Netto et al. (2020)
Roosevelt Gp.	Aripuanã region	DF-296	U-Pb LA-ICPMS	1760	12	Trindade Netto et al. (2020)
Zé do Torno Suite	North of Mato Grosso	DF-335D	U-Pb LA-ICPMS	1760	25.5	Trindade Netto et al. (2020)
Zé do Torno Suite	North of Mato Grosso	DF-335D	U-Pb LA-ICPMS	1760	19.5	Trindade Netto et al. (2020)
Zé do Torno Suite	North of Mato Grosso	DF-335D	U-Pb LA-ICPMS	1760	27.5	Trindade Netto et al. (2020)
Zé do Torno Suite	North of Mato Grosso	DF-335D	U-Pb LA-ICPMS	1760	20	Trindade Netto et al. (2020)
Teodósia Suite	Southeast Amazonas	GH-03a	U-Pb SHRIMP	1761	13	Almeida et al. (2022)
Colíder Gp.	Peixoto de Azevedo	AGU-24	U-Pb LA-ICPMS	1761	21	Kunifoshita et al. (2024)
Zé do Torno Suite	North of Mato Grosso	Sample2	U-Pb SHRIMP	1761	7	Neder et al. (2002)
Vespor Suite	North of Mato Grosso	TL-94	U-Pb LA-ICPMS	1761	46	Rizzotto et al. (2019a)
Teles Pires Suite	Northern Mato Grosso State	TPS	U-Pb LA-ICPMS	1761	56	Trevisan et al. (2021)
Teles Pires Suite	Northern Mato Grosso State	TPS	U-Pb LA-ICPMS	1761	44	Trevisan et al. (2021)
Roosevelt Gp.	Aripuanã region	DF-62A	U-Pb LA-ICPMS	1761	20	Trindade Netto et al. (2020)
Roosevelt Gp.	Aripuanã region	DF-62A	U-Pb LA-ICPMS	1761	20	Trindade Netto et al. (2020)
Teodósia Suite	Southeast Amazonas	GH-03a	U-Pb SHRIMP	1762	7	Almeida et al. (2022)
Paranaíta Suite	North of Mato Grosso	GR-001	U-Pb LA-ICPMS	1762	12	Duarte et al. (2019)
Colíder Gp.	Peixoto de Azevedo	AGU-37	U-Pb LA-ICPMS	1762	32	Kunifoshita et al. (2024)
Roosevelt Gp.	Near Aripuanã	Massaranduba dacite	U-Pb SHRIMP	1762	17	Neder et al. (2002)
Roosevelt Gp.	Near Aripuanã	Massaranduba dacite	U-Pb SHRIMP	1762	17	Neder et al. (2002)
Colíder Gp.	Moriru region	WB-08	U-Pb TIMS	1762	15	Pinho et al. (2003)
Colíder Gp.	Moriru region	WB-08	U-Pb TIMS	1762	15	Pinho et al. (2003)
Paranaíta Suite	North of Mato Grosso	API-455	U-Pb SHRIMP	1762	24.5	Rizzotto et al. (2019a)
Teles Pires Suite	North of Mato Grosso	RBK02	U-Pb SHRIMP	1762	8.5	Rizzotto et al. (2019a)
Paranaíta Suite	North of Mato Grosso	TL-35	U-Pb LA-ICPMS	1762	64	Rizzotto et al. (2019a)
Vespor Suite	North of Mato Grosso	TL-94	U-Pb LA-ICPMS	1762	39	Rizzotto et al. (2019a)
Zé do Torno Suite	North of Mato Grosso	DF-335D	U-Pb LA-ICPMS	1762	20.5	Trindade Netto et al. (2020)
Roosevelt Gp.	Aripuanã region	MC-192	U-Pb LA-ICPMS	1762	26	Trindade Netto et al. (2020)
Roosevelt Gp.	Aripuanã region	MC-192	U-Pb LA-ICPMS	1762	26	Trindade Netto et al. (2020)
Igarapé das Lontras Suite	Southeast Amazonas	RB-16A	U-Pb LA-ICPMS	1763	80	Almeida et al. (2022)
Colíder Gp.	Garimpo do Papagaio	SMG015	U-Pb SHRIMP II	1763	16	Galé (2018)
Colíder Gp.	Garimpo do Papagaio	SMG018	U-Pb SHRIMP II	1763	12.5	Galé (2018)
Colíder Gp.	Garimpo do Papagaio	SMG018	U-Pb SHRIMP II	1763	11.5	Galé (2018)
Colíder Gp.	Peixoto de Azevedo	AGU-16	U-Pb LA-ICPMS	1763	23	Kunifoshita et al. (2024)
Colíder Gp.	Moriru region	B-01	U-Pb TIMS	1763	5	Pinho et al. (2003)
Colíder Gp.	Moriru region	B-01	U-Pb TIMS	1763	5	Pinho et al. (2003)
Teles Pires Suite	North of Mato Grosso	TN-15	U-Pb LA-ICPMS	1763	17	Tarelow Neto and Moura (2021)
Roosevelt Gp.	Aripuanã region	DF-296	U-Pb LA-ICPMS	1763	10	Trindade Netto et al. (2020)
Roosevelt Gp.	Aripuanã region	DF-296	U-Pb LA-ICPMS	1763	10	Trindade Netto et al. (2020)
Zé do Torno Suite	North of Mato Grosso	DF-335D	U-Pb LA-ICPMS	1763	21.5	Trindade Netto et al. (2020)
Colíder Gp.	Near Apuí Town	SS-12	U-Pb LA-ICPMS	1763.32	20.1784	Meloni et al. (in press)
Colíder Gp.	Near Apuí Town	SS-12	U-Pb LA-ICPMS	1763.32	20.1784	Meloni et al. (in press)
Igarapé das Lontras Suite	Southeast Amazonas	RB-16A	U-Pb LA-ICPMS	1764	74	Almeida et al. (2022)
Zé do Torno Suite	North of Mato Grosso	Sample2	U-Pb SHRIMP	1764	5.5	Neder et al. (2002)
Colíder Gp.	Moriru region	A-2	U-Pb TIMS	1764	8	Pinho et al. (2003)
Colíder Gp.	Moriru region	B-04	U-Pb TIMS	1764	3	Pinho et al. (2003)
Colíder Gp.	Moriru region	B-04	U-Pb TIMS	1764	3	Pinho et al. (2003)
Vespor Suite	North of Mato Grosso	TL-94	U-Pb LA-ICPMS	1764	70	Rizzotto et al. (2019a)
Colíder Gp.	Guarantã do Norte	DFR-41	U-Pb LA-ICPMS	1764	17	Santos et al. (2019)
Colíder Gp.	Guarantã do Norte	DFR-41	U-Pb LA-ICPMS	1764	17	Santos et al. (2019)
Zé do Torno Suite	North of Mato Grosso	DF-335D	U-Pb LA-ICPMS	1764	20	Trindade Netto et al. (2020)
Roosevelt Gp.	Aripuanã region	MC-192	U-Pb LA-ICPMS	1764	21	Trindade Netto et al. (2020)
Roosevelt Gp.	Aripuanã region	MC-192	U-Pb LA-ICPMS	1764	21	Trindade Netto et al. (2020)
Colíder Gp.	Near Apuí Town	SS-22	U-Pb LA-ICPMS	1764.59	19.4717	Meloni et al. (in press)
Colíder Gp.	Near Apuí Town	SS-22	U-Pb LA-ICPMS	1764.59	19.4717	Meloni et al. (in press)
Colíder Gp.	North of Mato Grosso	TD-107	U-Pb LA-ICPMS	1765	15.5	Duarte et al. (2019)
Colíder Gp.	North of Mato Grosso	TD-107	U-Pb LA-ICPMS	1765	15.5	Duarte et al. (2019)
Colíder Gp.	Peixoto de Azevedo	AGU-24	U-Pb LA-ICPMS	1765	17	Kunifoshita et al. (2024)
Teles Pires Suite	North of Mato Grosso	RBK02	U-Pb SHRIMP	1765	8.5	Rizzotto et al. (2019a)
Vespor Suite	North of Mato Grosso	TL-94	U-Pb LA-ICPMS	1765	40	Rizzotto et al. (2019a)
Teles Pires Suite	North of Mato Grosso	TN-08	U-Pb LA-ICPMS	1765	34	Tarelow Neto and Moura (2021)
Teles Pires Suite	Northern Mato Grosso State	TPS	U-Pb LA-ICPMS	1765	47	Trevisan et al. (2021)
Roosevelt Gp.	Aripuanã region	DF-296	U-Pb LA-ICPMS	1765	19	Trindade Netto et al. (2020)
Roosevelt Gp.	Aripuanã region	DF-296	U-Pb LA-ICPMS	1765	13	Trindade Netto et al. (2020)
Roosevelt Gp.	Aripuanã region	DF-296	U-Pb LA-ICPMS	1765	19	Trindade Netto et al. (2020)
Roosevelt Gp.	Aripuanã region	DF-296	U-Pb LA-ICPMS	1765	13	Trindade Netto et al. (2020)
Igarapé das Lontras Suite	Southeast Amazonas	RB-16A	U-Pb LA-ICPMS	1766	88	Almeida et al. (2022)
Colíder Gp.	North of Mato Grosso	TD-T-063K	U-Pb LA-ICPMS	1766	16	Duarte et al. (2019)
Colíder Gp.	North of Mato Grosso	TD-T-063K	U-Pb LA-ICPMS	1766	16	Duarte et al. (2019)
Colíder Gp.	Moriru region	A-1	U-Pb TIMS	1766	2	Pinho et al. (2003)
Colíder Gp.	Moriru region	A-1	U-Pb TIMS	1766	3	Pinho et al. (2003)
Colíder Gp.	Moriru region	B-01	U-Pb TIMS	1766	10	Pinho et al. (2003)
Colíder Gp.	Moriru region	B-01	U-Pb TIMS	1766	10	Pinho et al. (2003)
Teles Pires Suite	Northern Mato Grosso State	TPS	U-Pb LA-ICPMS	1766	63	Trevisan et al. (2021)
Teles Pires Suite	Northern Mato Grosso State	TPS	U-Pb LA-ICPMS	1766	55	Trevisan et al. (2021)
Zé do Torno Suite	North of Mato Grosso	DF-335D	U-Pb LA-ICPMS	1766	20.5	Trindade Netto et al. (2020)
Zé do Torno Suite	North of Mato Grosso	DF-335D	U-Pb LA-ICPMS	1766	19.5	Trindade Netto et al. (2020)
Zé do Torno Suite	North of Mato Grosso	DF-335D	U-Pb LA-ICPMS	1766	19	Trindade Netto et al. (2020)
Roosevelt Gp.	Aripuanã region	DF-62A	U-Pb LA-ICPMS	1766	20	Trindade Netto et al. (2020)
Roosevelt Gp.	Aripuanã region	DF-62A	U-Pb LA-ICPMS	1766	20	Trindade Netto et al. (2020)
Porphyritic rhyolite	Tapajós Mineral Province	FV6-1-25	U-Pb SHRIMP II	1767	44.5	Aguja-Aguja-Bocanegra (2013)
Colíder Gp.	Garimpo do Papagaio	SMG013	U-Pb SHRIMP II	1767	16.5	Galé (2018)
Zé do Torno Suite	North of Mato Grosso	Sample2	U-Pb SHRIMP	1767	8	Neder et al. (2002)
Roosevelt Gp.	Roosevelt River	MQ-96	U-Pb SHRIMP	1767	12	Santos et al. (2000)
Roosevelt Gp.	Roosevelt River	MQ-96	U-Pb SHRIMP	1767	12	Santos et al. (2000)
Teles Pires Suite	Northern Mato Grosso State	TPS	U-Pb LA-ICPMS	1767	42	Trevisan et al. (2021)
Roosevelt Gp.	Aripuanã region	DF-296	U-Pb LA-ICPMS	1767	9	Trindade Netto et al. (2020)
Roosevelt Gp.	Aripuanã region	DF-296	U-Pb LA-ICPMS	1767	9	Trindade Netto et al. (2020)
Zé do Torno Suite	North of Mato Grosso	DF-335D	U-Pb LA-ICPMS	1767	26.5	Trindade Netto et al. (2020)
Igarapé das Lontras Suite	Southeast Amazonas	RB-16A	U-Pb LA-ICPMS	1768	97	Almeida et al. (2022)
Colíder Gp.	Peixoto de Azevedo	GM-08	U-Pb LA-ICPMS	1768	13	Alves et al. (2010)
Colíder Gp.	Peixoto de Azevedo	GM-08	U-Pb LA-ICPMS	1768	13	Alves et al. (2010)
Colíder Gp.	North of Mato Grosso	TD-107	U-Pb LA-ICPMS	1768	9	Duarte et al. (2019)
Colíder Gp.	North of Mato Grosso	TD-107	U-Pb LA-ICPMS	1768	9	Duarte et al. (2019)
Colíder Gp.	Peixoto de Azevedo	AGU-16	U-Pb LA-ICPMS	1768	24	Kunifoshita et al. (2024)
Zé do Torno Suite	North of Mato Grosso	Sample2	U-Pb SHRIMP	1768	4.5	Neder et al. (2002)
Teles Pires Suite	North of Mato Grosso	RBK02	U-Pb SHRIMP	1768	12.5	Rizzotto et al. (2019a)
Paranaíta Suite	North of Mato Grosso	TL-35	U-Pb LA-ICPMS	1768	78	Rizzotto et al. (2019a)
Colíder Gp.	Near Apiacás River	MA-004	U-Pb LA-ICPMS	1768	14	Silva & Abram (2008)
Colíder Gp.	Near Apiacás River	MA-004	U-Pb LA-ICPMS	1768	14	Silva & Abram (2008)
Teles Pires Suite	North of Mato Grosso	TN-08	U-Pb LA-ICPMS	1768	21	Tarelow Neto and Moura (2021)
Zé do Torno Suite	North of Mato Grosso	DF-335D	U-Pb LA-ICPMS	1768	25.5	Trindade Netto et al. (2020)
Roosevelt Gp.	Aripuanã region	DF-62A	U-Pb LA-ICPMS	1768	19	Trindade Netto et al. (2020)
Roosevelt Gp.	Aripuanã region	DF-62A	U-Pb LA-ICPMS	1768	19	Trindade Netto et al. (2020)
Roosevelt Gp.	Aripuanã region	DF-62A	U-Pb LA-ICPMS	1768	19	Trindade Netto et al. (2020)
Igarapé das Lontras Suite	Southeast Amazonas	RB-16A	U-Pb LA-ICPMS	1769	95	Almeida et al. (2022)
Colíder Gp.	Garimpo do Papagaio	SMG013	U-Pb SHRIMP II	1769	15	Galé (2018)
Roosevelt Gp.	Near Aripuanã	Massaranduba dacite	U-Pb SHRIMP	1769	16	Neder et al. (2002)
Roosevelt Gp.	Near Aripuanã	Massaranduba dacite	U-Pb SHRIMP	1769	16	Neder et al. (2002)
Colíder Gp.	Moriru region	B-01	U-Pb TIMS	1769	5	Pinho et al. (2003)
Colíder Gp.	Moriru region	B-01	U-Pb TIMS	1769	5	Pinho et al. (2003)
União do Norte porphyry	Northern Mato Grosso State	PFUN	U-Pb LA-ICPMS	1769	43	Trevisan et al. (2021)
Undifferentiated Granite	Northern Mato Grosso State	UNGr	U-Pb SHRIMP	1769	26	Trevisan et al. (2021)
Roosevelt Gp.	Aripuanã region	DF-296	U-Pb LA-ICPMS	1769	17	Trindade Netto et al. (2020)
Roosevelt Gp.	Aripuanã region	DF-296	U-Pb LA-ICPMS	1769	17	Trindade Netto et al. (2020)
Colíder Gp.	Near Apuí Town	SS-25	U-Pb LA-ICPMS	1769.67	20.0805	Meloni et al. (in press)
Colíder Gp.	Near Apuí Town	SS-25	U-Pb LA-ICPMS	1769.67	20.0805	Meloni et al. (in press)
Colíder Gp.	North of Mato Grosso	TD-107	U-Pb LA-ICPMS	1770	16	Duarte et al. (2019)
Colíder Gp.	North of Mato Grosso	TD-107	U-Pb LA-ICPMS	1770	16	Duarte et al. (2019)
Colíder Gp.	Garimpo do Papagaio	SMG011	U-Pb SHRIMP II	1770	8.5	Galé (2018)
Roosevelt Gp.	Near Aripuanã	Massaranduba dacite	U-Pb SHRIMP	1770	42	Neder et al. (2002)
Roosevelt Gp.	Near Aripuanã	Massaranduba dacite	U-Pb SHRIMP	1770	42	Neder et al. (2002)
Colíder Gp.	Moriru region	A-1	U-Pb TIMS	1770	5	Pinho et al. (2003)
Colíder Gp.	Moriru region	B-07	U-Pb TIMS	1771	10	Pinho et al. (2003)
Colíder Gp.	Moriru region	B-07	U-Pb TIMS	1771	10	Pinho et al. (2003)
Colíder Gp.	Peixoto de Azevedo	GM-08	U-Pb LA-ICPMS	1772	10	Alves et al. (2010)
Colíder Gp.	Peixoto de Azevedo	GM-08	U-Pb LA-ICPMS	1772	10	Alves et al. (2010)
Colíder Gp.	North of Mato Grosso	TD-107	U-Pb LA-ICPMS	1772	11.5	Duarte et al. (2019)
Colíder Gp.	North of Mato Grosso	TD-107	U-Pb LA-ICPMS	1772	11.5	Duarte et al. (2019)
Colíder Gp.	North of Mato Grosso	TD-T-063K	U-Pb LA-ICPMS	1772	13.5	Duarte et al. (2019)
Colíder Gp.	North of Mato Grosso	TD-T-063K	U-Pb LA-ICPMS	1772	13.5	Duarte et al. (2019)
Colíder Gp.	Peixoto de Azevedo	AGU-16	U-Pb LA-ICPMS	1772	26	Kunifoshita et al. (2024)
Colíder Gp.	Peixoto de Azevedo	AGU-16	U-Pb LA-ICPMS	1772	22	Kunifoshita et al. (2024)
Colíder Gp.	Peixoto de Azevedo	AGU-32	U-Pb LA-ICPMS	1772	30	Kunifoshita et al. (2024)
Zé do Torno Suite	North of Mato Grosso	Sample2	U-Pb SHRIMP	1772	6	Neder et al. (2002)
União do Norte porphyry	Northern Mato Grosso State	PFUN	U-Pb LA-ICPMS	1772	47	Trevisan et al. (2021)
Colíder Gp.	Near Apuí Town	SS-15	U-Pb LA-ICPMS	1772.36	22.0654	Meloni et al. (in press)
Colíder Gp.	Near Apuí Town	SS-15	U-Pb LA-ICPMS	1772.36	22.0654	Meloni et al. (in press)
Pedro Sara Fm.	Acari river	RE-13	U-Pb LA-ICPMS	1772.87	25.594	Simões et al. (2020)
Igarapé das Lontras Suite	Southeast Amazonas	RB-16A	U-Pb LA-ICPMS	1773	73	Almeida et al. (2022)
Colíder Gp.	Peixoto de Azevedo	AGU-24	U-Pb LA-ICPMS	1773	21	Kunifoshita et al. (2024)
Teles Pires Suite	North of Mato Grosso	TN-15	U-Pb LA-ICPMS	1773	23	Tarelow Neto and Moura (2021)
Teles Pires Suite	North of Mato Grosso	TN-15	U-Pb LA-ICPMS	1773	21	Tarelow Neto and Moura (2021)
Teles Pires Suite	Northern Mato Grosso State	TPS	U-Pb LA-ICPMS	1773	48	Trevisan et al. (2021)
X1 quartz porphyry	Northern Mato Grosso State	X1QFP	U-Pb SHRIMP	1773	6.5	Trevisan et al. (2021)
Zé do Torno Suite	North of Mato Grosso	DF-335D	U-Pb LA-ICPMS	1773	27	Trindade Netto et al. (2020)
Colíder Gp.	Peixoto de Azevedo	AGU-32	U-Pb LA-ICPMS	1774	25	Kunifoshita et al. (2024)
União do Norte porphyry	Northern Mato Grosso State	PFUN	U-Pb LA-ICPMS	1774	48	Trevisan et al. (2021)
Teles Pires Suite	Northern Mato Grosso State	TPS	U-Pb LA-ICPMS	1774	54	Trevisan et al. (2021)
Paranaíta Suite	North of Mato Grosso	GR-001	U-Pb LA-ICPMS	1775	20	Duarte et al. (2019)
Colíder Gp.	Peixoto de Azevedo	AGU-16	U-Pb LA-ICPMS	1775	29	Kunifoshita et al. (2024)
Roosevelt Gp.	Aripuanã region	DF-62A	U-Pb LA-ICPMS	1775	22	Trindade Netto et al. (2020)
Roosevelt Gp.	Aripuanã region	DF-62A	U-Pb LA-ICPMS	1775	22	Trindade Netto et al. (2020)
Colíder Gp.	Near Apuí Town	SS-38	U-Pb LA-ICPMS	1775.22	19.5014	Meloni et al. (in press)
Colíder Gp.	Near Apuí Town	SS-38	U-Pb LA-ICPMS	1775.22	19.5014	Meloni et al. (in press)
Paranaíta Suite	North of Mato Grosso	GR-001a	U-Pb LA-ICPMS	1776	9	Duarte et al. (2019)
Colíder Gp.	Garimpo do Papagaio	SMG015	U-Pb SHRIMP II	1776	9	Galé (2018)
Colíder Gp.	Peixoto de Azevedo	AGU-16	U-Pb LA-ICPMS	1776	23	Kunifoshita et al. (2024)
Colíder Gp.	Peixoto de Azevedo	AGU-24	U-Pb LA-ICPMS	1776	20	Kunifoshita et al. (2024)
Colíder Gp.	Moriru region	B-01	U-Pb TIMS	1776	4	Pinho et al. (2003)
Colíder Gp.	Moriru region	B-01	U-Pb TIMS	1776	2	Pinho et al. (2003)
Colíder Gp.	Moriru region	B-01	U-Pb TIMS	1776	4	Pinho et al. (2003)
Colíder Gp.	Moriru region	B-01	U-Pb TIMS	1776	2	Pinho et al. (2003)
Colíder Gp.	Moriru region	B-03	U-Pb TIMS	1776	6	Pinho et al. (2003)
Colíder Gp.	Moriru region	B-03	U-Pb TIMS	1776	6	Pinho et al. (2003)
Colíder Gp.	Moriru region	B-04	U-Pb TIMS	1776	3	Pinho et al. (2003)
Colíder Gp.	Moriru region	B-04	U-Pb TIMS	1776	3	Pinho et al. (2003)
Teles Pires Suite	North of Mato Grosso	TN-08	U-Pb LA-ICPMS	1776	30	Tarelow Neto and Moura (2021)
União do Norte porphyry	Northern Mato Grosso State	PFUN	U-Pb LA-ICPMS	1776	53	Trevisan et al. (2021)
Teles Pires Suite	Northern Mato Grosso State	TPS	U-Pb LA-ICPMS	1776	54	Trevisan et al. (2021)
Teles Pires Suite	Northern Mato Grosso State	TPS	U-Pb LA-ICPMS	1776	56	Trevisan et al. (2021)
Roosevelt Gp.	Aripuanã region	DF-62A	U-Pb LA-ICPMS	1776	19	Trindade Netto et al. (2020)
Roosevelt Gp.	Aripuanã region	DF-62A	U-Pb LA-ICPMS	1776	19	Trindade Netto et al. (2020)
Colíder Gp.	Peixoto de Azevedo	GM-08	U-Pb LA-ICPMS	1777	13	Alves et al. (2010)
Colíder Gp.	Peixoto de Azevedo	GM-08	U-Pb LA-ICPMS	1777	13	Alves et al. (2010)
Colíder Gp.	Garimpo do Papagaio	SMG011	U-Pb SHRIMP II	1777	8	Galé (2018)
Colíder Gp.	Garimpo do Papagaio	SMG013	U-Pb SHRIMP II	1777	9	Galé (2018)
Colíder Gp.	Garimpo do Papagaio	SMG015	U-Pb SHRIMP II	1777	12	Galé (2018)
Teles Pires Suite	Northern Mato Grosso State	TPS	U-Pb LA-ICPMS	1777	51	Trevisan et al. (2021)
X1 quartz porphyry	Northern Mato Grosso State	X1QFP	U-Pb SHRIMP	1777	5	Trevisan et al. (2021)
Roosevelt Gp.	Aripuanã region	DF-62A	U-Pb LA-ICPMS	1777	19	Trindade Netto et al. (2020)
Roosevelt Gp.	Aripuanã region	DF-62A	U-Pb LA-ICPMS	1777	20	Trindade Netto et al. (2020)
Roosevelt Gp.	Aripuanã region	DF-62A	U-Pb LA-ICPMS	1777	19	Trindade Netto et al. (2020)
Roosevelt Gp.	Aripuanã region	DF-62A	U-Pb LA-ICPMS	1777	20	Trindade Netto et al. (2020)
Pedro Sara Fm.	Acari river	RE-13	U-Pb LA-ICPMS	1777.41	22.3265	Simões et al. (2020)
Paranaíta Suite	North of Mato Grosso	GR-001	U-Pb LA-ICPMS	1778	12	Duarte et al. (2019)
Teles Pires Suite	North of Mato Grosso	GR-04	U-Pb LA-ICPMS	1778	5	Rizzotto et al. (2019a)
Vespor Suite	North of Mato Grosso	TL-94	U-Pb LA-ICPMS	1778	43	Rizzotto et al. (2019a)
Vespor Suite	North of Mato Grosso	TL-94	U-Pb LA-ICPMS	1778	43	Rizzotto et al. (2019a)
Colíder Gp.	Guarantã do Norte	DFR-41	U-Pb LA-ICPMS	1778	19	Santos et al. (2019)
Colíder Gp.	Guarantã do Norte	DFR-41	U-Pb LA-ICPMS	1778	19	Santos et al. (2019)
X1 quartz porphyry	Northern Mato Grosso State	X1QFP	U-Pb SHRIMP	1778	4	Trevisan et al. (2021)
Roosevelt Gp.	Aripuanã region	DF-296	U-Pb LA-ICPMS	1778	9	Trindade Netto et al. (2020)
Roosevelt Gp.	Aripuanã region	DF-296	U-Pb LA-ICPMS	1778	9	Trindade Netto et al. (2020)
Roosevelt Gp.	Aripuanã region	DF-62A	U-Pb LA-ICPMS	1778	22	Trindade Netto et al. (2020)
Roosevelt Gp.	Aripuanã region	DF-62A	U-Pb LA-ICPMS	1778	22	Trindade Netto et al. (2020)
Colíder Gp.	Near Apuí Town	SS-27	U-Pb LA-ICPMS	1778.08	19.2962	Meloni et al. (in press)
Colíder Gp.	Near Apuí Town	SS-27	U-Pb LA-ICPMS	1778.08	19.2962	Meloni et al. (in press)
Colíder Gp.	Peixoto de Azevedo	AGU-16	U-Pb LA-ICPMS	1779	20	Kunifoshita et al. (2024)
Vespor Suite	North of Mato Grosso	TL-94	U-Pb LA-ICPMS	1779	37	Rizzotto et al. (2019a)
Teles Pires Suite	North of Mato Grosso	TN-08	U-Pb LA-ICPMS	1779	22	Tarelow Neto and Moura (2021)
Teles Pires Suite	Northern Mato Grosso State	TPS	U-Pb LA-ICPMS	1779	12	Trevisan et al. (2021)
Roosevelt Gp.	Aripuanã region	DF-296	U-Pb LA-ICPMS	1779	12	Trindade Netto et al. (2020)
Roosevelt Gp.	Aripuanã region	DF-296	U-Pb LA-ICPMS	1779	12	Trindade Netto et al. (2020)
Roosevelt Gp.	Aripuanã region	DF-62A	U-Pb LA-ICPMS	1779	19	Trindade Netto et al. (2020)
Roosevelt Gp.	Aripuanã region	DF-62A	U-Pb LA-ICPMS	1779	19	Trindade Netto et al. (2020)
Paranaíta Suite	North of Mato Grosso	GR-001	U-Pb LA-ICPMS	1780	8	Duarte et al. (2019)
Paranaíta Suite	North of Mato Grosso	GR-001	U-Pb LA-ICPMS	1780	10	Duarte et al. (2019)
Colíder Gp.	Peixoto de Azevedo	AGU-24	U-Pb LA-ICPMS	1780	22	Kunifoshita et al. (2024)
Colíder Gp.	Moriru region	B-04	U-Pb TIMS	1780	3	Pinho et al. (2003)
Colíder Gp.	Moriru region	B-04	U-Pb TIMS	1780	3	Pinho et al. (2003)
Colíder Gp.	Moriru region	WB-08	U-Pb TIMS	1780	24	Pinho et al. (2003)
Colíder Gp.	Moriru region	WB-08	U-Pb TIMS	1780	24	Pinho et al. (2003)
Vespor Suite	North of Mato Grosso	TL-94	U-Pb LA-ICPMS	1780	49	Rizzotto et al. (2019a)
Colíder Gp.	Guarantã do Norte	DFR-41	U-Pb LA-ICPMS	1780	28	Santos et al. (2019)
Colíder Gp.	Guarantã do Norte	DFR-41	U-Pb LA-ICPMS	1780	31	Santos et al. (2019)
Colíder Gp.	Guarantã do Norte	DFR-41	U-Pb LA-ICPMS	1780	28	Santos et al. (2019)
Colíder Gp.	Guarantã do Norte	DFR-41	U-Pb LA-ICPMS	1780	31	Santos et al. (2019)
Teles Pires Suite	North of Mato Grosso	TN-08	U-Pb LA-ICPMS	1780	30	Tarelow Neto and Moura (2021)
Roosevelt Gp.	Aripuanã region	MC-192	U-Pb LA-ICPMS	1780	25	Trindade Netto et al. (2020)
Roosevelt Gp.	Aripuanã region	MC-192	U-Pb LA-ICPMS	1780	25	Trindade Netto et al. (2020)
Colíder Gp.	Near Apuí Town	SS-13	U-Pb LA-ICPMS	1780.93	19.2593	Meloni et al. (in press)
Colíder Gp.	Near Apuí Town	SS-13	U-Pb LA-ICPMS	1780.93	19.2593	Meloni et al. (in press)
Colíder Gp.	North of Mato Grosso	TD-107	U-Pb LA-ICPMS	1781	14.5	Duarte et al. (2019)
Colíder Gp.	North of Mato Grosso	TD-107	U-Pb LA-ICPMS	1781	14.5	Duarte et al. (2019)
Colíder Gp.	Garimpo do Papagaio	SMG011	U-Pb SHRIMP II	1781	11.5	Galé (2018)
Colíder Gp.	Peixoto de Azevedo	AGU-24	U-Pb LA-ICPMS	1781	22	Kunifoshita et al. (2024)
Roosevelt Gp.	Near Aripuanã	Massaranduba dacite	U-Pb SHRIMP	1781	21	Neder et al. (2002)
Roosevelt Gp.	Near Aripuanã	Massaranduba dacite	U-Pb SHRIMP	1781	21	Neder et al. (2002)
Teles Pires Suite	North of Mato Grosso	RBK02	U-Pb SHRIMP	1781	8	Rizzotto et al. (2019a)
Vespor Suite	North of Mato Grosso	TL-94	U-Pb LA-ICPMS	1781	47	Rizzotto et al. (2019a)
Teles Pires Suite	North of Mato Grosso	TN-08	U-Pb LA-ICPMS	1781	21	Tarelow Neto and Moura (2021)
X1 quartz porphyry	Northern Mato Grosso State	X1QFP	U-Pb SHRIMP	1781	4.5	Trevisan et al. (2021)
Roosevelt Gp.	Aripuanã region	DF-296	U-Pb LA-ICPMS	1781	9	Trindade Netto et al. (2020)
Roosevelt Gp.	Aripuanã region	DF-296	U-Pb LA-ICPMS	1781	9	Trindade Netto et al. (2020)
Roosevelt Gp.	Aripuanã region	DF-62A	U-Pb LA-ICPMS	1781	19	Trindade Netto et al. (2020)
Roosevelt Gp.	Aripuanã region	DF-62A	U-Pb LA-ICPMS	1781	19	Trindade Netto et al. (2020)
Roosevelt Gp.	Aripuanã region	DF-62A	U-Pb LA-ICPMS	1781	19	Trindade Netto et al. (2020)
Roosevelt Gp.	Aripuanã region	MC-192	U-Pb LA-ICPMS	1781	20	Trindade Netto et al. (2020)
Roosevelt Gp.	Aripuanã region	MC-192	U-Pb LA-ICPMS	1781	20	Trindade Netto et al. (2020)
Roosevelt Gp.	Aripuanã region	MC-192	U-Pb LA-ICPMS	1781	20	Trindade Netto et al. (2020)
Paranaíta Suite	North of Mato Grosso	GR-001	U-Pb LA-ICPMS	1782	11	Duarte et al. (2019)
Paranaíta Suite	North of Mato Grosso	GR-001a	U-Pb LA-ICPMS	1782	11	Duarte et al. (2019)
Colíder Gp.	North of Mato Grosso	TD-107	U-Pb LA-ICPMS	1782	8	Duarte et al. (2019)
Colíder Gp.	North of Mato Grosso	TD-107	U-Pb LA-ICPMS	1782	8	Duarte et al. (2019)
Colíder Gp.	Garimpo do Papagaio	SMG011	U-Pb SHRIMP II	1782	6.5	Galé (2018)
Colíder Gp.	Peixoto de Azevedo	AGU-16	U-Pb LA-ICPMS	1782	23	Kunifoshita et al. (2024)
Colíder Gp.	Peixoto de Azevedo	AGU-24	U-Pb LA-ICPMS	1782	24	Kunifoshita et al. (2024)
Paranaíta Suite	North of Mato Grosso	API-455	U-Pb SHRIMP	1782	3.4	Rizzotto et al. (2019a)
Teles Pires Suite	North of Mato Grosso	GR-04	U-Pb LA-ICPMS	1782	10	Rizzotto et al. (2019a)
Paraíba Granite	Northern Mato Grosso State	PBQFP	U-Pb SHRIMP	1782	10.5	Trevisan et al. (2021)
Colíder Gp.	Igarapé Jatuaraninha	TL-144A	U-Pb LA-ICPMS	1782.92	2.5	Meloni et al. (in press)
Colíder Gp.	Igarapé Jatuaraninha	TL-144A	U-Pb LA-ICPMS	1782.92	2.5	Meloni et al. (in press)
Paranaíta Suite	North of Mato Grosso	GR-001	U-Pb LA-ICPMS	1783	9	Duarte et al. (2019)
Paranaíta Suite	North of Mato Grosso	GR-001	U-Pb LA-ICPMS	1783	7	Duarte et al. (2019)
Paranaíta Suite	North of Mato Grosso	GR-001a	U-Pb LA-ICPMS	1783	6.5	Duarte et al. (2019)
Colíder Gp.	North of Mato Grosso	TD-095	U-Pb LA-ICPMS	1783	10.5	Duarte et al. (2019)
Colíder Gp.	North of Mato Grosso	TD-095	U-Pb LA-ICPMS	1783	12.5	Duarte et al. (2019)
Colíder Gp.	North of Mato Grosso	TD-095	U-Pb LA-ICPMS	1783	10.5	Duarte et al. (2019)
Colíder Gp.	North of Mato Grosso	TD-095	U-Pb LA-ICPMS	1783	12.5	Duarte et al. (2019)
Colíder Gp.	Peixoto de Azevedo	AGU-37	U-Pb LA-ICPMS	1783	21	Kunifoshita et al. (2024)
Teles Pires Suite	North of Mato Grosso	GR-04	U-Pb LA-ICPMS	1783	6	Rizzotto et al. (2019a)
Teles Pires Suite	Northern Mato Grosso State	TPS	U-Pb LA-ICPMS	1783	50	Trevisan et al. (2021)
Undifferentiated Granite	Northern Mato Grosso State	UNGr	U-Pb SHRIMP	1783	7	Trevisan et al. (2021)
X1 quartz porphyry	Northern Mato Grosso State	X1QFP	U-Pb SHRIMP	1783	5	Trevisan et al. (2021)
Roosevelt Gp.	Aripuanã region	MC-192	U-Pb LA-ICPMS	1783	23	Trindade Netto et al. (2020)
Roosevelt Gp.	Aripuanã region	MC-192	U-Pb LA-ICPMS	1783	33	Trindade Netto et al. (2020)
Roosevelt Gp.	Aripuanã region	MC-192	U-Pb LA-ICPMS	1783	23	Trindade Netto et al. (2020)
Roosevelt Gp.	Aripuanã region	MC-192	U-Pb LA-ICPMS	1783	33	Trindade Netto et al. (2020)
Colíder Gp.	Near Apuí Town	SS-36	U-Pb LA-ICPMS	1783.44	19.7284	Meloni et al. (in press)
Colíder Gp.	Near Apuí Town	SS-36	U-Pb LA-ICPMS	1783.44	19.7284	Meloni et al. (in press)
Colíder Gp.	Near Apuí Town	SS-17	U-Pb LA-ICPMS	1783.61	19.0575	Meloni et al. (in press)
Colíder Gp.	Near Apuí Town	SS-17	U-Pb LA-ICPMS	1783.61	19.0575	Meloni et al. (in press)
Colíder Gp.	Igarapé Jatuaraninha	TL-144A	U-Pb LA-ICPMS	1783.77	8.5	Meloni et al. (in press)
Colíder Gp.	Igarapé Jatuaraninha	TL-144A	U-Pb LA-ICPMS	1783.77	8.5	Meloni et al. (in press)
Colíder Gp.	Peixoto de Azevedo	AGU-37	U-Pb LA-ICPMS	1784	29	Kunifoshita et al. (2024)
Teles Pires Suite	North of Mato Grosso	CT-03	U-Pb SHRIMP	1784	8	Rizzotto et al. (2019a)
Teles Pires Suite	North of Mato Grosso	GR-04	U-Pb LA-ICPMS	1784	6	Rizzotto et al. (2019a)
Teles Pires Suite	North of Mato Grosso	TN-08	U-Pb LA-ICPMS	1784	36	Tarelow Neto and Moura (2021)
Teles Pires Suite	North of Mato Grosso	TN-15	U-Pb LA-ICPMS	1784	27	Tarelow Neto and Moura (2021)
Colíder Gp.	Near Apuí Town	SS-14	U-Pb LA-ICPMS	1784.94	20.0425	Meloni et al. (in press)
Colíder Gp.	Near Apuí Town	SS-14	U-Pb LA-ICPMS	1784.94	20.0425	Meloni et al. (in press)
Paranaíta Suite	North of Mato Grosso	GR-001	U-Pb LA-ICPMS	1785	7	Duarte et al. (2019)
Paranaíta Suite	North of Mato Grosso	GR-001a	U-Pb LA-ICPMS	1785	10.5	Duarte et al. (2019)
Colíder Gp.	Peixoto de Azevedo	AGU-24	U-Pb LA-ICPMS	1785	25	Kunifoshita et al. (2024)
Undifferentiated Granite	Northern Mato Grosso State	UNGr	U-Pb SHRIMP	1785	12	Trevisan et al. (2021)
Roosevelt Gp.	Aripuanã region	MC-192	U-Pb LA-ICPMS	1785	22	Trindade Netto et al. (2020)
Roosevelt Gp.	Aripuanã region	MC-192	U-Pb LA-ICPMS	1785	22	Trindade Netto et al. (2020)
Colíder Gp.	Near Apuí Town	SS-26	U-Pb LA-ICPMS	1785.78	19.6974	Meloni et al. (in press)
Colíder Gp.	Near Apuí Town	SS-26	U-Pb LA-ICPMS	1785.78	19.6974	Meloni et al. (in press)
Paranaíta Suite	North of Mato Grosso	GR-001	U-Pb LA-ICPMS	1786	15	Duarte et al. (2019)
Colíder Gp.	North of Mato Grosso	TD-095	U-Pb LA-ICPMS	1786	7	Duarte et al. (2019)
Colíder Gp.	North of Mato Grosso	TD-095	U-Pb LA-ICPMS	1786	7	Duarte et al. (2019)
Colíder Gp.	Garimpo do Papagaio	SMG013	U-Pb SHRIMP II	1786	9	Galé (2018)
Colíder Gp.	Garimpo do Papagaio	SMG018	U-Pb SHRIMP II	1786	10	Galé (2018)
Colíder Gp.	Near Apiacás River	MA-004	U-Pb LA-ICPMS	1786	14.5	Silva & Abram (2008)
Colíder Gp.	Near Apiacás River	MA-004	U-Pb LA-ICPMS	1786	14.5	Silva & Abram (2008)
Teles Pires Suite	North of Mato Grosso	TN-15	U-Pb LA-ICPMS	1786	24	Tarelow Neto and Moura (2021)
Roosevelt Gp.	Aripuanã region	DF-296	U-Pb LA-ICPMS	1786	10	Trindade Netto et al. (2020)
Roosevelt Gp.	Aripuanã region	DF-296	U-Pb LA-ICPMS	1786	10	Trindade Netto et al. (2020)
Roosevelt Gp.	Aripuanã region	DF-62A	U-Pb LA-ICPMS	1786	19	Trindade Netto et al. (2020)
Roosevelt Gp.	Aripuanã region	DF-62A	U-Pb LA-ICPMS	1786	19	Trindade Netto et al. (2020)
Colíder Gp.	Near Apuí Town	SS-24	U-Pb LA-ICPMS	1786.61	19.5195	Meloni et al. (in press)
Colíder Gp.	Near Apuí Town	SS-24	U-Pb LA-ICPMS	1786.61	19.5195	Meloni et al. (in press)
Colíder Gp.	Igarapé Jatuaraninha	TL-144A	U-Pb LA-ICPMS	1786.85	5	Meloni et al. (in press)
Colíder Gp.	Igarapé Jatuaraninha	TL-144A	U-Pb LA-ICPMS	1786.85	5	Meloni et al. (in press)
Igarapé das Lontras Suite	Southeast Amazonas	RB-16A	U-Pb LA-ICPMS	1787	68	Almeida et al. (2022)
Paranaíta Suite	North of Mato Grosso	GR-001	U-Pb LA-ICPMS	1787	15	Duarte et al. (2019)
Paranaíta Suite	North of Mato Grosso	GR-001	U-Pb LA-ICPMS	1787	18	Duarte et al. (2019)
Paranaíta Suite	North of Mato Grosso	GR-001a	U-Pb LA-ICPMS	1787	11.5	Duarte et al. (2019)
Colíder Gp.	North of Mato Grosso	TD-T-063K	U-Pb LA-ICPMS	1787	36	Duarte et al. (2019)
Colíder Gp.	North of Mato Grosso	TD-T-063K	U-Pb LA-ICPMS	1787	36	Duarte et al. (2019)
Colíder Gp.	Near Apiacás River	MA-004	U-Pb LA-ICPMS	1787	14	Silva & Abram (2008)
Colíder Gp.	Near Apiacás River	MA-004	U-Pb LA-ICPMS	1787	14	Silva & Abram (2008)
Teles Pires Suite	North of Mato Grosso	TN-08	U-Pb LA-ICPMS	1787	40	Tarelow Neto and Moura (2021)
Teles Pires Suite	North of Mato Grosso	TN-08	U-Pb LA-ICPMS	1787	20	Tarelow Neto and Moura (2021)
Teles Pires Suite	Northern Mato Grosso State	TPS	U-Pb LA-ICPMS	1787	66	Trevisan et al. (2021)
Undifferentiated Granite	Northern Mato Grosso State	UNGr	U-Pb SHRIMP	1787	18	Trevisan et al. (2021)
X1 quartz porphyry	Northern Mato Grosso State	X1QFP	U-Pb SHRIMP	1787	3.5	Trevisan et al. (2021)
Roosevelt Gp.	Aripuanã region	MC-192	U-Pb LA-ICPMS	1787	29	Trindade Netto et al. (2020)
Roosevelt Gp.	Aripuanã region	MC-192	U-Pb LA-ICPMS	1787	29	Trindade Netto et al. (2020)
Colíder Gp.	Peixoto de Azevedo	GM-08	U-Pb LA-ICPMS	1788	19	Alves et al. (2010)
Colíder Gp.	Peixoto de Azevedo	GM-08	U-Pb LA-ICPMS	1788	19	Alves et al. (2010)
Colíder Gp.	North of Mato Grosso	TD-T-063K	U-Pb LA-ICPMS	1788	14.5	Duarte et al. (2019)
Colíder Gp.	North of Mato Grosso	TD-T-063K	U-Pb LA-ICPMS	1788	14.5	Duarte et al. (2019)
Colíder Gp.	Garimpo do Papagaio	SMG011	U-Pb SHRIMP II	1788	14	Galé (2018)
Colíder Gp.	Peixoto de Azevedo	AGU-32	U-Pb LA-ICPMS	1788	32	Kunifoshita et al. (2024)
Paranaíta Suite	North of Mato Grosso	API-455	U-Pb SHRIMP	1788	16	Rizzotto et al. (2019a)
Teles Pires Suite	North of Mato Grosso	CT-03	U-Pb SHRIMP	1788	4.5	Rizzotto et al. (2019a)
Teles Pires Suite	North of Mato Grosso	GR-04	U-Pb LA-ICPMS	1788	3	Rizzotto et al. (2019a)
Colíder Gp.	Guarantã do Norte	DFR-41	U-Pb LA-ICPMS	1788	22	Santos et al. (2019)
Colíder Gp.	Guarantã do Norte	DFR-41	U-Pb LA-ICPMS	1788	22	Santos et al. (2019)
União do Norte porphyry	Northern Mato Grosso State	PFUN	U-Pb LA-ICPMS	1788	51	Trevisan et al. (2021)
Igarapé das Lontras Suite	Southeast Amazonas	RB-16A	U-Pb LA-ICPMS	1789	74	Almeida et al. (2022)
Paranaíta Suite	North of Mato Grosso	GR-001	U-Pb LA-ICPMS	1789	9	Duarte et al. (2019)
Colíder Gp.	North of Mato Grosso	TD-107	U-Pb LA-ICPMS	1789	9	Duarte et al. (2019)
Colíder Gp.	North of Mato Grosso	TD-107	U-Pb LA-ICPMS	1789	12.5	Duarte et al. (2019)
Colíder Gp.	North of Mato Grosso	TD-107	U-Pb LA-ICPMS	1789	9	Duarte et al. (2019)
Colíder Gp.	North of Mato Grosso	TD-107	U-Pb LA-ICPMS	1789	12.5	Duarte et al. (2019)
Colíder Gp.	Garimpo do Papagaio	SMG015	U-Pb SHRIMP II	1789	12	Galé (2018)
Colíder Gp.	Garimpo do Papagaio	SMG018	U-Pb SHRIMP II	1789	4.5	Galé (2018)
Teles Pires Suite	North of Mato Grosso	CT-03	U-Pb SHRIMP	1789	6	Rizzotto et al. (2019a)
Paraíba Granite	Northern Mato Grosso State	PBQFP	U-Pb SHRIMP	1789	5.5	Trevisan et al. (2021)
Undifferentiated Granite	Northern Mato Grosso State	UNGr	U-Pb SHRIMP	1789	10.5	Trevisan et al. (2021)
Roosevelt Gp.	Aripuanã region	MC-192	U-Pb LA-ICPMS	1789	20	Trindade Netto et al. (2020)
Roosevelt Gp.	Aripuanã region	MC-192	U-Pb LA-ICPMS	1789	20	Trindade Netto et al. (2020)
Paranaíta Suite	North of Mato Grosso	GR-001	U-Pb LA-ICPMS	1790	14	Duarte et al. (2019)
Colíder Gp.	Garimpo do Papagaio	SMG011	U-Pb SHRIMP II	1790	15.5	Galé (2018)
Colíder Gp.	Garimpo do Papagaio	SMG013	U-Pb SHRIMP II	1790	8	Galé (2018)
Teles Pires Suite	North of Mato Grosso	CT-03	U-Pb SHRIMP	1790	6	Rizzotto et al. (2019a)
Teles Pires Suite	North of Mato Grosso	GR-04	U-Pb LA-ICPMS	1790	9	Rizzotto et al. (2019a)
Teles Pires Suite	North of Mato Grosso	TN-08	U-Pb LA-ICPMS	1790	27	Tarelow Neto and Moura (2021)
Teles Pires Suite	North of Mato Grosso	TN-08	U-Pb LA-ICPMS	1790	23	Tarelow Neto and Moura (2021)
Teles Pires Suite	North of Mato Grosso	TN-15	U-Pb LA-ICPMS	1790	26	Tarelow Neto and Moura (2021)
Paraíba Granite	Northern Mato Grosso State	PBQFP	U-Pb SHRIMP	1790	5	Trevisan et al. (2021)
Undifferentiated Granite	Northern Mato Grosso State	UNGr	U-Pb SHRIMP	1790	9.5	Trevisan et al. (2021)
Roosevelt Gp.	Aripuanã region	MC-192	U-Pb LA-ICPMS	1790	21	Trindade Netto et al. (2020)
Roosevelt Gp.	Aripuanã region	MC-192	U-Pb LA-ICPMS	1790	21	Trindade Netto et al. (2020)
Colíder Gp.	Near Apuí Town	SS-19	U-Pb LA-ICPMS	1790.78	28.116	Meloni et al. (in press)
Colíder Gp.	Near Apuí Town	SS-19	U-Pb LA-ICPMS	1790.78	28.116	Meloni et al. (in press)
Paranaíta Suite	North of Mato Grosso	GR-001	U-Pb LA-ICPMS	1791	8	Duarte et al. (2019)
Paranaíta Suite	North of Mato Grosso	GR-001	U-Pb LA-ICPMS	1791	8	Duarte et al. (2019)
Paranaíta Suite	North of Mato Grosso	GR-001a	U-Pb LA-ICPMS	1791	8.5	Duarte et al. (2019)
Colíder Gp.	Garimpo do Papagaio	SMG011	U-Pb SHRIMP II	1791	7	Galé (2018)
Colíder Gp.	Garimpo do Papagaio	SMG015	U-Pb SHRIMP II	1791	10	Galé (2018)
Colíder Gp.	Peixoto de Azevedo	AGU-24	U-Pb LA-ICPMS	1791	24	Kunifoshita et al. (2024)
Roosevelt Gp.	Near Aripuanã	Massaranduba dacite	U-Pb SHRIMP	1791	21	Neder et al. (2002)
Roosevelt Gp.	Near Aripuanã	Massaranduba dacite	U-Pb SHRIMP	1791	21	Neder et al. (2002)
Teles Pires Suite	North of Mato Grosso	CT-03	U-Pb SHRIMP	1791	6	Rizzotto et al. (2019a)
Teles Pires Suite	North of Mato Grosso	GR-04	U-Pb LA-ICPMS	1791	8	Rizzotto et al. (2019a)
Teles Pires Suite	North of Mato Grosso	RBK02	U-Pb SHRIMP	1791	9.5	Rizzotto et al. (2019a)
Paranaíta Suite	North of Mato Grosso	TL-35	U-Pb LA-ICPMS	1791	65	Rizzotto et al. (2019a)
Colíder Gp.	Near Apiacás River	MA-004	U-Pb LA-ICPMS	1791	15.5	Silva & Abram (2008)
Colíder Gp.	Near Apiacás River	MA-004	U-Pb LA-ICPMS	1791	15.5	Silva & Abram (2008)
Teles Pires Suite	North of Mato Grosso	TN-08	U-Pb LA-ICPMS	1791	25	Tarelow Neto and Moura (2021)
Undifferentiated Granite	Northern Mato Grosso State	UNGr	U-Pb SHRIMP	1791	6	Trevisan et al. (2021)
Roosevelt Gp.	Aripuanã region	MC-192	U-Pb LA-ICPMS	1791	23	Trindade Netto et al. (2020)
Roosevelt Gp.	Aripuanã region	MC-192	U-Pb LA-ICPMS	1791	25	Trindade Netto et al. (2020)
Roosevelt Gp.	Aripuanã region	MC-192	U-Pb LA-ICPMS	1791	24	Trindade Netto et al. (2020)
Roosevelt Gp.	Aripuanã region	MC-192	U-Pb LA-ICPMS	1791	23	Trindade Netto et al. (2020)
Roosevelt Gp.	Aripuanã region	MC-192	U-Pb LA-ICPMS	1791	25	Trindade Netto et al. (2020)
Roosevelt Gp.	Aripuanã region	MC-192	U-Pb LA-ICPMS	1791	24	Trindade Netto et al. (2020)
Andesite dyke	Tapajós Mineral Province	G02-4G	U-Pb LA-ICPMS	1792	9	Borgo (2017)
Paranaíta Suite	North of Mato Grosso	GR-001	U-Pb LA-ICPMS	1792	7	Duarte et al. (2019)
Colíder Gp.	Garimpo do Papagaio	SMG011	U-Pb SHRIMP II	1792	8	Galé (2018)
Colíder Gp.	Peixoto de Azevedo	AGU-16	U-Pb LA-ICPMS	1792	28	Kunifoshita et al. (2024)
Colíder Gp.	Moriru region	Fi-05	U-Pb TIMS	1792	10	Pinho et al. (2003)
Colíder Gp.	Moriru region	Fi-05	U-Pb TIMS	1792	10	Pinho et al. (2003)
Teles Pires Suite	North of Mato Grosso	GR-04	U-Pb LA-ICPMS	1792	8	Rizzotto et al. (2019a)
Colíder Gp.	Near Apiacás River	MA-004	U-Pb LA-ICPMS	1792	17	Silva & Abram (2008)
Colíder Gp.	Near Apiacás River	MA-004	U-Pb LA-ICPMS	1792	17	Silva & Abram (2008)
Teles Pires Suite	North of Mato Grosso	TN-15	U-Pb LA-ICPMS	1792	26	Tarelow Neto and Moura (2021)
Teles Pires Suite	North of Mato Grosso	TN-15	U-Pb LA-ICPMS	1792	15	Tarelow Neto and Moura (2021)
Teles Pires Suite	Northern Mato Grosso State	TPS	U-Pb LA-ICPMS	1792	63	Trevisan et al. (2021)
Roosevelt Gp.	Aripuanã region	MC-192	U-Pb LA-ICPMS	1792	23	Trindade Netto et al. (2020)
Roosevelt Gp.	Aripuanã region	MC-192	U-Pb LA-ICPMS	1792	20	Trindade Netto et al. (2020)
Roosevelt Gp.	Aripuanã region	MC-192	U-Pb LA-ICPMS	1792	20	Trindade Netto et al. (2020)
Roosevelt Gp.	Aripuanã region	MC-192	U-Pb LA-ICPMS	1792	23	Trindade Netto et al. (2020)
Roosevelt Gp.	Aripuanã region	MC-192	U-Pb LA-ICPMS	1792	20	Trindade Netto et al. (2020)
Colíder Gp.	Near Apuí Town	SS-16	U-Pb LA-ICPMS	1792.44	18.6123	Meloni et al. (in press)
Colíder Gp.	Near Apuí Town	SS-16	U-Pb LA-ICPMS	1792.44	18.6123	Meloni et al. (in press)
Colíder Gp.	Peixoto de Azevedo	AGU-16	U-Pb LA-ICPMS	1793	23	Kunifoshita et al. (2024)
Colíder Gp.	Peixoto de Azevedo	AGU-24	U-Pb LA-ICPMS	1793	21	Kunifoshita et al. (2024)
Colíder Gp.	Peixoto de Azevedo	AGU-32	U-Pb LA-ICPMS	1793	34	Kunifoshita et al. (2024)
Colíder Gp.	Guarantã do Norte	DFR-41	U-Pb LA-ICPMS	1793	28	Santos et al. (2019)
Colíder Gp.	Guarantã do Norte	DFR-41	U-Pb LA-ICPMS	1793	28	Santos et al. (2019)
Teles Pires Suite	North of Mato Grosso	TN-15	U-Pb LA-ICPMS	1793	26	Tarelow Neto and Moura (2021)
Paraíba Granite	Northern Mato Grosso State	PBQFP	U-Pb SHRIMP	1793	4.5	Trevisan et al. (2021)
Colíder Gp.	North of Mato Grosso	TD-095	U-Pb LA-ICPMS	1794	29	Duarte et al. (2019)
Colíder Gp.	North of Mato Grosso	TD-095	U-Pb LA-ICPMS	1794	29	Duarte et al. (2019)
Colíder Gp.	Garimpo do Papagaio	SMG013	U-Pb SHRIMP II	1794	12	Galé (2018)
Teles Pires Suite	North of Mato Grosso	GR-04	U-Pb LA-ICPMS	1794	6	Rizzotto et al. (2019a)
Teles Pires Suite	North of Mato Grosso	RBK02	U-Pb SHRIMP	1794	8	Rizzotto et al. (2019a)
Colíder Gp.	Guarantã do Norte	DFR-41	U-Pb LA-ICPMS	1794	23	Santos et al. (2019)
Colíder Gp.	Guarantã do Norte	DFR-41	U-Pb LA-ICPMS	1794	23	Santos et al. (2019)
Teles Pires Suite	North of Mato Grosso	TN-08	U-Pb LA-ICPMS	1794	27	Tarelow Neto and Moura (2021)
Teles Pires Suite	North of Mato Grosso	TN-15	U-Pb LA-ICPMS	1794	26	Tarelow Neto and Moura (2021)
Paraíba Granite	Northern Mato Grosso State	PBQFP	U-Pb SHRIMP	1794	5	Trevisan et al. (2021)
Teles Pires Suite	Northern Mato Grosso State	TPS	U-Pb LA-ICPMS	1794	50	Trevisan et al. (2021)
Roosevelt Gp.	Aripuanã region	MC-192	U-Pb LA-ICPMS	1794	21	Trindade Netto et al. (2020)
Roosevelt Gp.	Aripuanã region	MC-192	U-Pb LA-ICPMS	1794	21	Trindade Netto et al. (2020)
Colíder Gp.	Near Apuí Town	SS-37	U-Pb LA-ICPMS	1794.43	19.5831	Meloni et al. (in press)
Colíder Gp.	Near Apuí Town	SS-37	U-Pb LA-ICPMS	1794.43	19.5831	Meloni et al. (in press)
Colíder Gp.	Garimpo do Papagaio	SMG018	U-Pb SHRIMP II	1795	4	Galé (2018)
Colíder Gp.	Garimpo do Papagaio	SMG018	U-Pb SHRIMP II	1795	11	Galé (2018)
Teles Pires Suite	North of Mato Grosso	CT-03	U-Pb SHRIMP	1795	10	Rizzotto et al. (2019a)
São Pedro Suite	North of Mato Grosso	JU	U-Pb SHRIMP	1795	8.5	Rizzotto et al. (2019a)
Colíder Gp.	Guarantã do Norte	DFR-41	U-Pb LA-ICPMS	1795	20	Santos et al. (2019)
Colíder Gp.	Guarantã do Norte	DFR-41	U-Pb LA-ICPMS	1795	20	Santos et al. (2019)
União do Norte porphyry	Northern Mato Grosso State	PFUN	U-Pb LA-ICPMS	1795	54	Trevisan et al. (2021)
Teles Pires Suite	Northern Mato Grosso State	TPS	U-Pb LA-ICPMS	1795	44	Trevisan et al. (2021)
Undifferentiated Granite	Northern Mato Grosso State	UNGr	U-Pb SHRIMP	1795	13.5	Trevisan et al. (2021)
Roosevelt Gp.	Aripuanã region	MC-192	U-Pb LA-ICPMS	1795	25	Trindade Netto et al. (2020)
Roosevelt Gp.	Aripuanã region	MC-192	U-Pb LA-ICPMS	1795	25	Trindade Netto et al. (2020)
Colíder Gp.	Near Apuí Town	SS-39	U-Pb LA-ICPMS	1795.76	20.0631	Meloni et al. (in press)
Colíder Gp.	Near Apuí Town	SS-39	U-Pb LA-ICPMS	1795.76	20.0631	Meloni et al. (in press)
Colíder Gp.	Garimpo do Papagaio	SMG011	U-Pb SHRIMP II	1796	11.5	Galé (2018)
Colíder Gp.	Moriru region	B-03	U-Pb TIMS	1796	1	Pinho et al. (2003)
Colíder Gp.	Moriru region	B-03	U-Pb TIMS	1796	1	Pinho et al. (2003)
Teles Pires Suite	North of Mato Grosso	GR-04	U-Pb LA-ICPMS	1796	5	Rizzotto et al. (2019a)
Teles Pires Suite	North of Mato Grosso	GR-04	U-Pb LA-ICPMS	1796	4	Rizzotto et al. (2019a)
Teles Pires Suite	North of Mato Grosso	GR-04	U-Pb LA-ICPMS	1796	7	Rizzotto et al. (2019a)
Colíder Gp.	Near Apiacás River	MA-004	U-Pb LA-ICPMS	1796	13.5	Silva & Abram (2008)
Colíder Gp.	Near Apiacás River	MA-004	U-Pb LA-ICPMS	1796	13.5	Silva & Abram (2008)
Roosevelt Gp.	Aripuanã region	DF-62A	U-Pb LA-ICPMS	1796	18	Trindade Netto et al. (2020)
Roosevelt Gp.	Aripuanã region	DF-62A	U-Pb LA-ICPMS	1796	18	Trindade Netto et al. (2020)
Roosevelt Gp.	Aripuanã region	MC-192	U-Pb LA-ICPMS	1796	21	Trindade Netto et al. (2020)
Roosevelt Gp.	Aripuanã region	MC-192	U-Pb LA-ICPMS	1796	22	Trindade Netto et al. (2020)
Roosevelt Gp.	Aripuanã region	MC-192	U-Pb LA-ICPMS	1796	22	Trindade Netto et al. (2020)
Roosevelt Gp.	Aripuanã region	MC-192	U-Pb LA-ICPMS	1796	21	Trindade Netto et al. (2020)
Roosevelt Gp.	Aripuanã region	MC-192	U-Pb LA-ICPMS	1796	22	Trindade Netto et al. (2020)
Colíder Gp.	Near Apuí Town	SS-23	U-Pb LA-ICPMS	1796.26	23.5373	Meloni et al. (in press)
Colíder Gp.	Near Apuí Town	SS-23	U-Pb LA-ICPMS	1796.26	23.5373	Meloni et al. (in press)
Paranaíta Suite	North of Mato Grosso	GR-001	U-Pb LA-ICPMS	1797	11	Duarte et al. (2019)
Paranaíta Suite	North of Mato Grosso	GR-001	U-Pb LA-ICPMS	1797	17	Duarte et al. (2019)
Paranaíta Suite	North of Mato Grosso	GR-001	U-Pb LA-ICPMS	1797	13	Duarte et al. (2019)
Paranaíta Suite	North of Mato Grosso	GR-001a	U-Pb LA-ICPMS	1797	11	Duarte et al. (2019)
Colíder Gp.	North of Mato Grosso	TD-095	U-Pb LA-ICPMS	1797	7	Duarte et al. (2019)
Colíder Gp.	North of Mato Grosso	TD-095	U-Pb LA-ICPMS	1797	7	Duarte et al. (2019)
Paranaíta Suite	North of Mato Grosso	TD-T-050AM	U-Pb LA-ICPMS	1797	13	Duarte et al. (2019)
Colíder Gp.	Moriru region	Fi-05	U-Pb TIMS	1797	6	Pinho et al. (2003)
Colíder Gp.	Moriru region	Fi-05	U-Pb TIMS	1797	6	Pinho et al. (2003)
São Pedro Suite	North of Mato Grosso	JU	U-Pb SHRIMP	1797	6	Rizzotto et al. (2019a)
Teles Pires Suite	North of Mato Grosso	TN-08	U-Pb LA-ICPMS	1797	18	Tarelow Neto and Moura (2021)
Teles Pires Suite	North of Mato Grosso	TN-15	U-Pb LA-ICPMS	1797	52	Tarelow Neto and Moura (2021)
Roosevelt Gp.	Aripuanã region	MC-192	U-Pb LA-ICPMS	1797	22	Trindade Netto et al. (2020)
Roosevelt Gp.	Aripuanã region	MC-192	U-Pb LA-ICPMS	1797	20	Trindade Netto et al. (2020)
Roosevelt Gp.	Aripuanã region	MC-192	U-Pb LA-ICPMS	1797	22	Trindade Netto et al. (2020)
Roosevelt Gp.	Aripuanã region	MC-192	U-Pb LA-ICPMS	1797	20	Trindade Netto et al. (2020)
Colíder Gp.	Garimpo do Papagaio	SMG015	U-Pb SHRIMP II	1798	3.5	Galé (2018)
Colíder Gp.	Moriru region	B-04	U-Pb TIMS	1798	8	Pinho et al. (2003)
Colíder Gp.	Moriru region	B-04	U-Pb TIMS	1798	8	Pinho et al. (2003)
Teles Pires Suite	North of Mato Grosso	GR-04	U-Pb LA-ICPMS	1798	7	Rizzotto et al. (2019a)
Teles Pires Suite	North of Mato Grosso	GR-04	U-Pb LA-ICPMS	1798	12	Rizzotto et al. (2019a)
Teles Pires Suite	North of Mato Grosso	GR-04	U-Pb LA-ICPMS	1798	5	Rizzotto et al. (2019a)
Roosevelt Gp.	Aripuanã region	DF-62A	U-Pb LA-ICPMS	1798	19	Trindade Netto et al. (2020)
Roosevelt Gp.	Aripuanã region	DF-62A	U-Pb LA-ICPMS	1798	19	Trindade Netto et al. (2020)
Colíder Gp.	Near Apuí Town	SS-18	U-Pb LA-ICPMS	1798.24	19.2019	Meloni et al. (in press)
Colíder Gp.	Near Apuí Town	SS-18	U-Pb LA-ICPMS	1798.24	19.2019	Meloni et al. (in press)
Colíder Gp.	North of Mato Grosso	TD-095	U-Pb LA-ICPMS	1799	7.5	Duarte et al. (2019)
Colíder Gp.	North of Mato Grosso	TD-095	U-Pb LA-ICPMS	1799	7.5	Duarte et al. (2019)
Colíder Gp.	Garimpo do Papagaio	SMG015	U-Pb SHRIMP II	1799	6	Galé (2018)
Roosevelt Gp.	Near Aripuanã	Massaranduba dacite	U-Pb SHRIMP	1799	30	Neder et al. (2002)
Roosevelt Gp.	Near Aripuanã	Massaranduba dacite	U-Pb SHRIMP	1799	30	Neder et al. (2002)
Teles Pires Suite	North of Mato Grosso	CT-03	U-Pb SHRIMP	1799	7	Rizzotto et al. (2019a)
Teles Pires Suite	North of Mato Grosso	RBK02	U-Pb SHRIMP	1799	21	Rizzotto et al. (2019a)
Teles Pires Suite	North of Mato Grosso	TN-15	U-Pb LA-ICPMS	1799	20	Tarelow Neto and Moura (2021)
Teles Pires Suite	North of Mato Grosso	TN-15	U-Pb LA-ICPMS	1799	22	Tarelow Neto and Moura (2021)
Roosevelt Gp.	Aripuanã region	DF-296	U-Pb LA-ICPMS	1799	14	Trindade Netto et al. (2020)
Roosevelt Gp.	Aripuanã region	DF-296	U-Pb LA-ICPMS	1799	14	Trindade Netto et al. (2020)
Paranaíta Suite	North of Mato Grosso	GR-001	U-Pb LA-ICPMS	1800	15	Duarte et al. (2019)
Paranaíta Suite	North of Mato Grosso	GR-001a	U-Pb LA-ICPMS	1800	6	Duarte et al. (2019)
Colíder Gp.	North of Mato Grosso	TD-095	U-Pb LA-ICPMS	1800	11.5	Duarte et al. (2019)
Colíder Gp.	North of Mato Grosso	TD-095	U-Pb LA-ICPMS	1800	11.5	Duarte et al. (2019)
Colíder Gp.	Garimpo do Papagaio	SMG015	U-Pb SHRIMP II	1800	3.5	Galé (2018)
Colíder Gp.	Peixoto de Azevedo	AGU-24	U-Pb LA-ICPMS	1800	19	Kunifoshita et al. (2024)
Colíder Gp.	Peixoto de Azevedo	AGU-24	U-Pb LA-ICPMS	1800	20	Kunifoshita et al. (2024)
São Pedro Suite	North of Mato Grosso	JU	U-Pb SHRIMP	1800	6.5	Rizzotto et al. (2019a)
Teles Pires Suite	North of Mato Grosso	TN-08	U-Pb LA-ICPMS	1800	17	Tarelow Neto and Moura (2021)
Teles Pires Suite	North of Mato Grosso	TN-08	U-Pb LA-ICPMS	1800	29	Tarelow Neto and Moura (2021)
Paraíba Granite	Northern Mato Grosso State	PBQFP	U-Pb SHRIMP	1800	5	Trevisan et al. (2021)
Teles Pires Suite	Northern Mato Grosso State	TPS	U-Pb LA-ICPMS	1800	49	Trevisan et al. (2021)
Paranaíta Suite	North of Mato Grosso	TD-T-050AM	U-Pb LA-ICPMS	1801	10	Duarte et al. (2019)
Colíder Gp.	Moriru region	B-03	U-Pb TIMS	1801	2	Pinho et al. (2003)
Colíder Gp.	Moriru region	B-03	U-Pb TIMS	1801	2	Pinho et al. (2003)
São Pedro Suite	North of Mato Grosso	JU	U-Pb SHRIMP	1801	2.5	Rizzotto et al. (2019a)
Paranaíta Suite	North of Mato Grosso	GR-001	U-Pb LA-ICPMS	1802	9	Duarte et al. (2019)
Paranaíta Suite	North of Mato Grosso	GR-001	U-Pb LA-ICPMS	1802	7	Duarte et al. (2019)
Colíder Gp.	North of Mato Grosso	TD-095	U-Pb LA-ICPMS	1802	11.5	Duarte et al. (2019)
Colíder Gp.	North of Mato Grosso	TD-095	U-Pb LA-ICPMS	1802	11.5	Duarte et al. (2019)
Colíder Gp.	Garimpo do Papagaio	SMG013	U-Pb SHRIMP II	1802	10	Galé (2018)
Colíder Gp.	Peixoto de Azevedo	AGU-16	U-Pb LA-ICPMS	1802	21	Kunifoshita et al. (2024)
Roosevelt Gp.	Near Aripuanã	Massaranduba dacite	U-Pb SHRIMP	1802	15	Neder et al. (2002)
Roosevelt Gp.	Near Aripuanã	Massaranduba dacite	U-Pb SHRIMP	1802	15	Neder et al. (2002)
Teles Pires Suite	North of Mato Grosso	CT-03	U-Pb SHRIMP	1802	8	Rizzotto et al. (2019a)
Teles Pires Suite	North of Mato Grosso	TN-08	U-Pb LA-ICPMS	1802	40	Tarelow Neto and Moura (2021)
Roosevelt Gp.	Aripuanã region	DF-296	U-Pb LA-ICPMS	1802	13	Trindade Netto et al. (2020)
Roosevelt Gp.	Aripuanã region	DF-296	U-Pb LA-ICPMS	1802	13	Trindade Netto et al. (2020)
Roosevelt Gp.	Aripuanã region	MC-192	U-Pb LA-ICPMS	1802	40	Trindade Netto et al. (2020)
Roosevelt Gp.	Aripuanã region	MC-192	U-Pb LA-ICPMS	1802	40	Trindade Netto et al. (2020)
Colíder Gp.	Near Apuí Town	SS-34	U-Pb LA-ICPMS	1802.21	21.6272	Meloni et al. (in press)
Colíder Gp.	Near Apuí Town	SS-34	U-Pb LA-ICPMS	1802.21	21.6272	Meloni et al. (in press)
Colíder Gp.	Igarapé Jatuaraninha	TL-144A	U-Pb LA-ICPMS	1802.82	5.5	Meloni et al. (in press)
Colíder Gp.	Igarapé Jatuaraninha	TL-144A	U-Pb LA-ICPMS	1802.82	5.5	Meloni et al. (in press)
Colíder Gp.	Garimpo do Papagaio	SMG018	U-Pb SHRIMP II	1803	16.5	Galé (2018)
Colíder Gp.	Peixoto de Azevedo	AGU-32	U-Pb LA-ICPMS	1803	32	Kunifoshita et al. (2024)
Teles Pires Suite	North of Mato Grosso	TN-15	U-Pb LA-ICPMS	1803	23	Tarelow Neto and Moura (2021)
Colíder Gp.	Peixoto de Azevedo	GM-08	U-Pb LA-ICPMS	1804	16	Alves et al. (2010)
Colíder Gp.	Peixoto de Azevedo	GM-08	U-Pb LA-ICPMS	1804	16	Alves et al. (2010)
Colíder Gp.	Garimpo do Papagaio	SMG018	U-Pb SHRIMP II	1804	2.5	Galé (2018)
Colíder Gp.	Peixoto de Azevedo	AGU-24	U-Pb LA-ICPMS	1804	27	Kunifoshita et al. (2024)
Colíder Gp.	Peixoto de Azevedo	AGU-37	U-Pb LA-ICPMS	1804	46	Kunifoshita et al. (2024)
Teles Pires Suite	North of Mato Grosso	TN-15	U-Pb LA-ICPMS	1804	32	Tarelow Neto and Moura (2021)
Teles Pires Suite	North of Mato Grosso	TN-15	U-Pb LA-ICPMS	1804	46	Tarelow Neto and Moura (2021)
Colíder Gp.	Near Apuí Town	SS-33	U-Pb LA-ICPMS	1804.04	21.0786	Meloni et al. (in press)
Colíder Gp.	Near Apuí Town	SS-33	U-Pb LA-ICPMS	1804.04	21.0786	Meloni et al. (in press)
Paranaíta Suite	North of Mato Grosso	TD-T-050AM	U-Pb LA-ICPMS	1805	9.5	Duarte et al. (2019)
Colíder Gp.	Garimpo do Papagaio	SMG011	U-Pb SHRIMP II	1805	10	Galé (2018)
Colíder Gp.	Garimpo do Papagaio	SMG018	U-Pb SHRIMP II	1805	8.5	Galé (2018)
Colíder Gp.	Moriru region	B-03	U-Pb TIMS	1805	1	Pinho et al. (2003)
Colíder Gp.	Moriru region	B-03	U-Pb TIMS	1805	1	Pinho et al. (2003)
Teles Pires Suite	North of Mato Grosso	GR-04	U-Pb LA-ICPMS	1805	23	Rizzotto et al. (2019a)
Paranaíta Suite	North of Mato Grosso	TL-35	U-Pb LA-ICPMS	1805	69	Rizzotto et al. (2019a)
Teles Pires Suite	North of Mato Grosso	TN-15	U-Pb LA-ICPMS	1805	53	Tarelow Neto and Moura (2021)
Colíder Gp.	North of Mato Grosso	TD-095	U-Pb LA-ICPMS	1806	8	Duarte et al. (2019)
Colíder Gp.	North of Mato Grosso	TD-095	U-Pb LA-ICPMS	1806	8	Duarte et al. (2019)
Colíder Gp.	Garimpo do Papagaio	SMG018	U-Pb SHRIMP II	1806	7	Galé (2018)
Colíder Gp.	Peixoto de Azevedo	AGU-37	U-Pb LA-ICPMS	1806	30	Kunifoshita et al. (2024)
Paranaíta Suite	North of Mato Grosso	API-455	U-Pb SHRIMP	1806	10.5	Rizzotto et al. (2019a)
Paranaíta Suite	North of Mato Grosso	TL-35	U-Pb LA-ICPMS	1806	25	Rizzotto et al. (2019a)
Roosevelt Gp.	Roosevelt River	MQ-96	U-Pb SHRIMP	1806	11	Santos et al. (2000)
Roosevelt Gp.	Roosevelt River	MQ-96	U-Pb SHRIMP	1806	11	Santos et al. (2000)
Roosevelt Gp.	Roosevelt River	MQ-96	U-Pb SHRIMP	1806	11	Santos et al. (2000)
Teles Pires Suite	North of Mato Grosso	TN-15	U-Pb LA-ICPMS	1806	18	Tarelow Neto and Moura (2021)
União do Norte porphyry	Northern Mato Grosso State	PFUN	U-Pb LA-ICPMS	1806	61	Trevisan et al. (2021)
Undifferentiated Granite	Northern Mato Grosso State	UNGr	U-Pb SHRIMP	1806	9.5	Trevisan et al. (2021)
Colíder Gp.	Near Apuí Town	SS-20	U-Pb LA-ICPMS	1806.99	19.9121	Meloni et al. (in press)
Colíder Gp.	Near Apuí Town	SS-20	U-Pb LA-ICPMS	1806.99	19.9121	Meloni et al. (in press)
Colíder Gp.	North of Mato Grosso	TD-T-063K	U-Pb LA-ICPMS	1807	12	Duarte et al. (2019)
Colíder Gp.	North of Mato Grosso	TD-T-063K	U-Pb LA-ICPMS	1807	12	Duarte et al. (2019)
Colíder Gp.	Peixoto de Azevedo	AGU-24	U-Pb LA-ICPMS	1807	24	Kunifoshita et al. (2024)
Colíder Gp.	Peixoto de Azevedo	AGU-24	U-Pb LA-ICPMS	1807	29	Kunifoshita et al. (2024)
Teles Pires Suite	North of Mato Grosso	RBK02	U-Pb SHRIMP	1807	7.5	Rizzotto et al. (2019a)
Roosevelt Gp.	Aripuanã region	DF-62A	U-Pb LA-ICPMS	1807	19	Trindade Netto et al. (2020)
Roosevelt Gp.	Aripuanã region	DF-62A	U-Pb LA-ICPMS	1807	19	Trindade Netto et al. (2020)
Colíder Gp.	Near Apuí Town	SS-31	U-Pb LA-ICPMS	1807.81	19.2432	Meloni et al. (in press)
Colíder Gp.	Near Apuí Town	SS-31	U-Pb LA-ICPMS	1807.81	19.2432	Meloni et al. (in press)
Pedro Sara Fm.	Acari river	RE-13	U-Pb LA-ICPMS	1807.98	20.7211	Simões et al. (2020)
Paranaíta Suite	North of Mato Grosso	GR-001	U-Pb LA-ICPMS	1808	7	Duarte et al. (2019)
Paranaíta Suite	North of Mato Grosso	TD-T-050AM	U-Pb LA-ICPMS	1808	6	Duarte et al. (2019)
Paranaíta Suite	North of Mato Grosso	TD-T-050AM	U-Pb LA-ICPMS	1808	5.5	Duarte et al. (2019)
Colíder Gp.	North of Mato Grosso	TD-T-063K	U-Pb LA-ICPMS	1808	24	Duarte et al. (2019)
Colíder Gp.	North of Mato Grosso	TD-T-063K	U-Pb LA-ICPMS	1808	24	Duarte et al. (2019)
Teles Pires Suite	North of Mato Grosso	CT-03	U-Pb SHRIMP	1808	8	Rizzotto et al. (2019a)
Teles Pires Suite	North of Mato Grosso	RBK02	U-Pb SHRIMP	1808	12	Rizzotto et al. (2019a)
Colíder Gp.	Guarantã do Norte	DFR-41	U-Pb LA-ICPMS	1808	20	Santos et al. (2019)
Colíder Gp.	Guarantã do Norte	DFR-41	U-Pb LA-ICPMS	1808	20	Santos et al. (2019)
Roosevelt Gp.	Aripuanã region	DF-296	U-Pb LA-ICPMS	1808	10	Trindade Netto et al. (2020)
Roosevelt Gp.	Aripuanã region	DF-296	U-Pb LA-ICPMS	1808	10	Trindade Netto et al. (2020)
Paranaíta Suite	North of Mato Grosso	GR-001a	U-Pb LA-ICPMS	1809	5	Duarte et al. (2019)
Colíder Gp.	North of Mato Grosso	TD-095	U-Pb LA-ICPMS	1809	13.5	Duarte et al. (2019)
Colíder Gp.	North of Mato Grosso	TD-095	U-Pb LA-ICPMS	1809	13.5	Duarte et al. (2019)
Colíder Gp.	Garimpo do Papagaio	SMG018	U-Pb SHRIMP II	1809	8	Galé (2018)
Colíder Gp.	Peixoto de Azevedo	AGU-24	U-Pb LA-ICPMS	1809	23	Kunifoshita et al. (2024)
Roosevelt Gp.	Near Aripuanã	Massaranduba dacite	U-Pb SHRIMP	1809	24	Neder et al. (2002)
Roosevelt Gp.	Near Aripuanã	Massaranduba dacite	U-Pb SHRIMP	1809	24	Neder et al. (2002)
Paraíba Granite	Northern Mato Grosso State	PBQFP	U-Pb SHRIMP	1809	5	Trevisan et al. (2021)
Colíder Gp.	Near Apuí Town	SS-30	U-Pb LA-ICPMS	1809.46	27.6007	Meloni et al. (in press)
Colíder Gp.	Near Apuí Town	SS-30	U-Pb LA-ICPMS	1809.46	27.6007	Meloni et al. (in press)
Igarapé das Lontras Suite	Southeast Amazonas	RB-16A	U-Pb LA-ICPMS	1810	145	Almeida et al. (2022)
Colíder Gp.	North of Mato Grosso	TD-T-063K	U-Pb LA-ICPMS	1810	20.5	Duarte et al. (2019)
Colíder Gp.	North of Mato Grosso	TD-T-063K	U-Pb LA-ICPMS	1810	20.5	Duarte et al. (2019)
Colíder Gp.	Moriru region	B-04	U-Pb TIMS	1810	9	Pinho et al. (2003)
Colíder Gp.	Moriru region	B-04	U-Pb TIMS	1810	9	Pinho et al. (2003)
Paranaíta Suite	North of Mato Grosso	TL-35	U-Pb LA-ICPMS	1810	77	Rizzotto et al. (2019a)
União do Norte porphyry	Northern Mato Grosso State	PFUN	U-Pb LA-ICPMS	1810	92	Trevisan et al. (2021)
Colíder Gp.	North of Mato Grosso	TD-107	U-Pb LA-ICPMS	1811	12	Duarte et al. (2019)
Colíder Gp.	North of Mato Grosso	TD-107	U-Pb LA-ICPMS	1811	12	Duarte et al. (2019)
Colíder Gp.	Garimpo do Papagaio	SMG011	U-Pb SHRIMP II	1811	10.5	Galé (2018)
Paranaíta Suite	North of Mato Grosso	GR-001a	U-Pb LA-ICPMS	1812	6	Duarte et al. (2019)
Colíder Gp.	North of Mato Grosso	TD-095	U-Pb LA-ICPMS	1812	5.5	Duarte et al. (2019)
Colíder Gp.	North of Mato Grosso	TD-095	U-Pb LA-ICPMS	1812	5.5	Duarte et al. (2019)
Colíder Gp.	North of Mato Grosso	TD-T-063K	U-Pb LA-ICPMS	1812	27.5	Duarte et al. (2019)
Colíder Gp.	North of Mato Grosso	TD-T-063K	U-Pb LA-ICPMS	1812	27.5	Duarte et al. (2019)
Colíder Gp.	Guarantã do Norte	DFR-41	U-Pb LA-ICPMS	1812	20	Santos et al. (2019)
Colíder Gp.	Guarantã do Norte	DFR-41	U-Pb LA-ICPMS	1812	20	Santos et al. (2019)
Teles Pires Suite	North of Mato Grosso	TN-15	U-Pb LA-ICPMS	1812	25	Tarelow Neto and Moura (2021)
Colíder Gp.	North of Mato Grosso	TD-T-063K	U-Pb LA-ICPMS	1813	15	Duarte et al. (2019)
Colíder Gp.	North of Mato Grosso	TD-T-063K	U-Pb LA-ICPMS	1813	15	Duarte et al. (2019)
Colíder Gp.	Garimpo do Papagaio	SMG015	U-Pb SHRIMP II	1813	11	Galé (2018)
Teles Pires Suite	North of Mato Grosso	TN-08	U-Pb LA-ICPMS	1813	33	Tarelow Neto and Moura (2021)
Undifferentiated Granite	Northern Mato Grosso State	UNGr	U-Pb SHRIMP	1813	10.5	Trevisan et al. (2021)
Paranaíta Suite	North of Mato Grosso	GR-001a	U-Pb LA-ICPMS	1814	12	Duarte et al. (2019)
Colíder Gp.	North of Mato Grosso	TD-T-063K	U-Pb LA-ICPMS	1814	16.5	Duarte et al. (2019)
Colíder Gp.	North of Mato Grosso	TD-T-063K	U-Pb LA-ICPMS	1814	16.5	Duarte et al. (2019)
Colíder Gp.	Garimpo do Papagaio	SMG018	U-Pb SHRIMP II	1814	5.5	Galé (2018)
Colíder Gp.	Guarantã do Norte	DFR-41	U-Pb LA-ICPMS	1814	17	Santos et al. (2019)
Colíder Gp.	Guarantã do Norte	DFR-41	U-Pb LA-ICPMS	1814	17	Santos et al. (2019)
Paraíba Granite	Northern Mato Grosso State	PBQFP	U-Pb SHRIMP	1814	6.5	Trevisan et al. (2021)
Colíder Gp.	Igarapé Jatuaraninha	TL-144A	U-Pb LA-ICPMS	1814.67	5.5	Meloni et al. (in press)
Colíder Gp.	Igarapé Jatuaraninha	TL-144A	U-Pb LA-ICPMS	1814.67	5.5	Meloni et al. (in press)
Porphyry	Tapajós Mineral Province	X2-11-3	U-Pb SHRIMP II	1815	22.5	Aguja-Bocanegra (2013)
Paranaíta Suite	North of Mato Grosso	GR-001	U-Pb LA-ICPMS	1815	6	Duarte et al. (2019)
Paranaíta Suite	North of Mato Grosso	GR-001a	U-Pb LA-ICPMS	1815	11	Duarte et al. (2019)
Colíder Gp.	North of Mato Grosso	TD-107	U-Pb LA-ICPMS	1815	23.5	Duarte et al. (2019)
Colíder Gp.	North of Mato Grosso	TD-107	U-Pb LA-ICPMS	1815	23.5	Duarte et al. (2019)
Colíder Gp.	North of Mato Grosso	TD-T-063K	U-Pb LA-ICPMS	1815	11	Duarte et al. (2019)
Colíder Gp.	North of Mato Grosso	TD-T-063K	U-Pb LA-ICPMS	1815	11	Duarte et al. (2019)
Colíder Gp.	Peixoto de Azevedo	AGU-24	U-Pb LA-ICPMS	1815	18	Kunifoshita et al. (2024)
Teles Pires Suite	North of Mato Grosso	CT-03	U-Pb SHRIMP	1815	11.5	Rizzotto et al. (2019a)
Colíder Gp.	Near Apiacás River	MA-004	U-Pb LA-ICPMS	1815	16.5	Silva & Abram (2008)
Colíder Gp.	Near Apiacás River	MA-004	U-Pb LA-ICPMS	1815	16.5	Silva & Abram (2008)
Teles Pires Suite	North of Mato Grosso	TN-08	U-Pb LA-ICPMS	1815	27	Tarelow Neto and Moura (2021)
Teles Pires Suite	North of Mato Grosso	TN-15	U-Pb LA-ICPMS	1815	23	Tarelow Neto and Moura (2021)
Paranaíta Suite	North of Mato Grosso	GR-001a	U-Pb LA-ICPMS	1816	5.5	Duarte et al. (2019)
Paranaíta Suite	North of Mato Grosso	TD-T-050AM	U-Pb LA-ICPMS	1816	20	Duarte et al. (2019)
Paranaíta Suite	North of Mato Grosso	TD-T-050AM	U-Pb LA-ICPMS	1816	6.5	Duarte et al. (2019)
Roosevelt Gp.	Aripuanã region	DF-62A	U-Pb LA-ICPMS	1816	19	Trindade Netto et al. (2020)
Roosevelt Gp.	Aripuanã region	DF-62A	U-Pb LA-ICPMS	1816	19	Trindade Netto et al. (2020)
Colíder Gp.	North of Mato Grosso	TD-095	U-Pb LA-ICPMS	1817	12	Duarte et al. (2019)
Colíder Gp.	North of Mato Grosso	TD-095	U-Pb LA-ICPMS	1817	12	Duarte et al. (2019)
Colíder Gp.	Garimpo do Papagaio	SMG011	U-Pb SHRIMP II	1817	79.5	Galé (2018)
Teles Pires Suite	North of Mato Grosso	CT-03	U-Pb SHRIMP	1817	9	Rizzotto et al. (2019a)
Teles Pires Suite	North of Mato Grosso	GR-04	U-Pb LA-ICPMS	1817	12	Rizzotto et al. (2019a)
São Pedro Suite	North of Mato Grosso	JU	U-Pb SHRIMP	1817	8.5	Rizzotto et al. (2019a)
São Pedro Suite	North of Mato Grosso	JU	U-Pb SHRIMP	1817	5.5	Rizzotto et al. (2019a)
Colíder Gp.	Guarantã do Norte	DFR-41	U-Pb LA-ICPMS	1817	16	Santos et al. (2019)
Colíder Gp.	Guarantã do Norte	DFR-41	U-Pb LA-ICPMS	1817	21	Santos et al. (2019)
Colíder Gp.	Guarantã do Norte	DFR-41	U-Pb LA-ICPMS	1817	16	Santos et al. (2019)
Colíder Gp.	Guarantã do Norte	DFR-41	U-Pb LA-ICPMS	1817	21	Santos et al. (2019)
Teles Pires Suite	North of Mato Grosso	TN-15	U-Pb LA-ICPMS	1817	42	Tarelow Neto and Moura (2021)
Colíder Gp.	Peixoto de Azevedo	GM-08	U-Pb LA-ICPMS	1818	14	Alves et al. (2010)
Colíder Gp.	Peixoto de Azevedo	GM-08	U-Pb LA-ICPMS	1818	14	Alves et al. (2010)
Paranaíta Suite	North of Mato Grosso	GR-001a	U-Pb LA-ICPMS	1818	9	Duarte et al. (2019)
Colíder Gp.	North of Mato Grosso	TD-095	U-Pb LA-ICPMS	1818	7	Duarte et al. (2019)
Colíder Gp.	North of Mato Grosso	TD-095	U-Pb LA-ICPMS	1818	7	Duarte et al. (2019)
Colíder Gp.	Peixoto de Azevedo	AGU-32	U-Pb LA-ICPMS	1818	31	Kunifoshita et al. (2024)
Sobreiro Fm.	São Félix do Xingu	NC-FS-38	Pb-Pb evaporation	1818	3	Pinho et al. (2006)
São Pedro Suite	North of Mato Grosso	JU	U-Pb SHRIMP	1818	11	Rizzotto et al. (2019a)
São Pedro Suite	North of Mato Grosso	JU	U-Pb SHRIMP	1818	12	Rizzotto et al. (2019a)
Igarapé das Lontras Suite	Southeast Amazonas	RB-16A	U-Pb LA-ICPMS	1819	64	Almeida et al. (2022)
Colíder Gp.	North of Mato Grosso	TD-095	U-Pb LA-ICPMS	1819	19.5	Duarte et al. (2019)
Colíder Gp.	North of Mato Grosso	TD-095	U-Pb LA-ICPMS	1819	19.5	Duarte et al. (2019)
Paranaíta Suite	North of Mato Grosso	TD-T-050AM	U-Pb LA-ICPMS	1819	8	Duarte et al. (2019)
Colíder Gp.	Garimpo do Papagaio	SMG018	U-Pb SHRIMP II	1819	8.5	Galé (2018)
Colíder Gp.	Peixoto de Azevedo	AGU-24	U-Pb LA-ICPMS	1819	19	Kunifoshita et al. (2024)
Colíder Gp.	Near Apuí Town	SS-32	U-Pb LA-ICPMS	1819.94	19.9025	Meloni et al. (in press)
Colíder Gp.	Near Apuí Town	SS-32	U-Pb LA-ICPMS	1819.94	19.9025	Meloni et al. (in press)
Paranaíta Suite	North of Mato Grosso	GR-001a	U-Pb LA-ICPMS	1820	6.5	Duarte et al. (2019)
Colíder Gp.	Guarantã do Norte	DFR-41	U-Pb LA-ICPMS	1820	22	Santos et al. (2019)
Colíder Gp.	Guarantã do Norte	DFR-41	U-Pb LA-ICPMS	1820	22	Santos et al. (2019)
Colíder Gp.	Guarantã do Norte	DFR-41	U-Pb LA-ICPMS	1820	22	Santos et al. (2019)
Teles Pires Suite	North of Mato Grosso	TN-08	U-Pb LA-ICPMS	1820	39	Tarelow Neto and Moura (2021)
Colíder Gp.	North of Mato Grosso	TD-T-063K	U-Pb LA-ICPMS	1821	35.5	Duarte et al. (2019)
Colíder Gp.	North of Mato Grosso	TD-T-063K	U-Pb LA-ICPMS	1821	35.5	Duarte et al. (2019)
Teles Pires Suite	North of Mato Grosso	RBK02	U-Pb SHRIMP	1821	8.5	Rizzotto et al. (2019a)
Undifferentiated Granite	Northern Mato Grosso State	UNGr	U-Pb SHRIMP	1821	12	Trevisan et al. (2021)
Colíder Gp.	Garimpo do Papagaio	SMG018	U-Pb SHRIMP II	1822	15	Galé (2018)
Colíder Gp.	Garimpo do Papagaio	SMG018	U-Pb SHRIMP II	1822	16	Galé (2018)
Colíder Gp.	North of Mato Grosso	TD-095	U-Pb LA-ICPMS	1823	8	Duarte et al. (2019)
Colíder Gp.	North of Mato Grosso	TD-095	U-Pb LA-ICPMS	1823	8	Duarte et al. (2019)
Colíder Gp.	North of Mato Grosso	TD-T-063K	U-Pb LA-ICPMS	1823	18.5	Duarte et al. (2019)
Colíder Gp.	North of Mato Grosso	TD-T-063K	U-Pb LA-ICPMS	1823	18.5	Duarte et al. (2019)
Colíder Gp.	Garimpo do Papagaio	SMG018	U-Pb SHRIMP II	1823	17	Galé (2018)
Colíder Gp.	Garimpo do Papagaio	SMG018	U-Pb SHRIMP II	1823	18	Galé (2018)
Colíder Gp.	Peixoto de Azevedo	AGU-24	U-Pb LA-ICPMS	1823	22	Kunifoshita et al. (2024)
Teles Pires Suite	North of Mato Grosso	RBK02	U-Pb SHRIMP	1823	7	Rizzotto et al. (2019a)
Colíder Gp.	Guarantã do Norte	DFR-41	U-Pb LA-ICPMS	1823	20	Santos et al. (2019)
Colíder Gp.	Guarantã do Norte	DFR-41	U-Pb LA-ICPMS	1823	20	Santos et al. (2019)
Paraíba Granite	Northern Mato Grosso State	PBQFP	U-Pb SHRIMP	1823	13	Trevisan et al. (2021)
Colíder Gp.	Igarapé Jatuaraninha	TL-144A	U-Pb LA-ICPMS	1823.35	4.5	Meloni et al. (in press)
Colíder Gp.	Igarapé Jatuaraninha	TL-144A	U-Pb LA-ICPMS	1823.35	4.5	Meloni et al. (in press)
Colíder Gp.	Peixoto de Azevedo	AGU-24	U-Pb LA-ICPMS	1824	20	Kunifoshita et al. (2024)
Porphyry	Tapajós Mineral Province	X2-11-3	U-Pb SHRIMP II	1825	17.5	Aguja-Bocanegra (2013)
Colíder Gp.	Garimpo do Papagaio	SMG018	U-Pb SHRIMP II	1825	9.5	Galé (2018)
Colíder Gp.	Peixoto de Azevedo	AGU-24	U-Pb LA-ICPMS	1825	35	Kunifoshita et al. (2024)
Paranaíta Suite	North of Mato Grosso	GR-001a	U-Pb LA-ICPMS	1826	7.5	Duarte et al. (2019)
Colíder Gp.	North of Mato Grosso	TD-T-063K	U-Pb LA-ICPMS	1826	12	Duarte et al. (2019)
Colíder Gp.	North of Mato Grosso	TD-T-063K	U-Pb LA-ICPMS	1826	12	Duarte et al. (2019)
Colíder Gp.	Peixoto de Azevedo	AGU-24	U-Pb LA-ICPMS	1826	19	Kunifoshita et al. (2024)
Colíder Gp.	Peixoto de Azevedo	AGU-24	U-Pb LA-ICPMS	1826	28	Kunifoshita et al. (2024)
Paranaíta Suite	North of Mato Grosso	TL-35	U-Pb LA-ICPMS	1826	97	Rizzotto et al. (2019a)
Colíder Gp.	Guarantã do Norte	DFR-41	U-Pb LA-ICPMS	1826	19	Santos et al. (2019)
Colíder Gp.	Guarantã do Norte	DFR-41	U-Pb LA-ICPMS	1826	19	Santos et al. (2019)
Colíder Gp.	Near Apuí Town	SS-35	U-Pb LA-ICPMS	1826.45	19.653	Meloni et al. (in press)
Colíder Gp.	Near Apuí Town	SS-35	U-Pb LA-ICPMS	1826.45	19.653	Meloni et al. (in press)
Colíder Gp.	Igarapé Jatuaraninha	TL-144A	U-Pb LA-ICPMS	1826.51	8.5	Meloni et al. (in press)
Colíder Gp.	Igarapé Jatuaraninha	TL-144A	U-Pb LA-ICPMS	1826.51	8.5	Meloni et al. (in press)
Colíder Gp.	North of Mato Grosso	TD-T-063K	U-Pb LA-ICPMS	1827	19.5	Duarte et al. (2019)
Colíder Gp.	North of Mato Grosso	TD-T-063K	U-Pb LA-ICPMS	1827	26	Duarte et al. (2019)
Colíder Gp.	North of Mato Grosso	TD-T-063K	U-Pb LA-ICPMS	1827	26	Duarte et al. (2019)
Colíder Gp.	North of Mato Grosso	TD-T-063K	U-Pb LA-ICPMS	1827	19.5	Duarte et al. (2019)
Colíder Gp.	Peixoto de Azevedo	AGU-24	U-Pb LA-ICPMS	1827	23	Kunifoshita et al. (2024)
São Pedro Suite	North of Mato Grosso	JU	U-Pb SHRIMP	1827	7.5	Rizzotto et al. (2019a)
Colíder Gp.	Guarantã do Norte	DFR-41	U-Pb LA-ICPMS	1827	43	Santos et al. (2019)
Colíder Gp.	Guarantã do Norte	DFR-41	U-Pb LA-ICPMS	1827	43	Santos et al. (2019)
Colíder Gp.	Near Apiacás River	MA-004	U-Pb LA-ICPMS	1827	14.5	Silva & Abram (2008)
Colíder Gp.	Near Apiacás River	MA-004	U-Pb LA-ICPMS	1827	14.5	Silva & Abram (2008)
Paranaíta Suite	North of Mato Grosso	TD-T-050AM	U-Pb LA-ICPMS	1828	6.5	Duarte et al. (2019)
Colider Gp.	Peixoto de Azevedo	COL	U-Pb SHRIMP	1828	26	Trevisan et al. (2021)
Paranaíta Suite	North of Mato Grosso	GR-001a	U-Pb LA-ICPMS	1829	6	Duarte et al. (2019)
Colíder Gp.	North of Mato Grosso	TD-T-063K	U-Pb LA-ICPMS	1829	12	Duarte et al. (2019)
Colíder Gp.	North of Mato Grosso	TD-T-063K	U-Pb LA-ICPMS	1829	12	Duarte et al. (2019)
Colíder Gp.	Peixoto de Azevedo	AGU-24	U-Pb LA-ICPMS	1829	18	Kunifoshita et al. (2024)
Colider Gp.	Peixoto de Azevedo	COL	U-Pb SHRIMP	1829	23	Trevisan et al. (2021)
Paranaíta Suite	North of Mato Grosso	GR-001a	U-Pb LA-ICPMS	1830	6	Duarte et al. (2019)
Colíder Gp.	North of Mato Grosso	TD-095	U-Pb LA-ICPMS	1830	18.5	Duarte et al. (2019)
Colíder Gp.	North of Mato Grosso	TD-095	U-Pb LA-ICPMS	1830	18.5	Duarte et al. (2019)
Colíder Gp.	Guarantã do Norte	DFR-41	U-Pb LA-ICPMS	1830	22	Santos et al. (2019)
Colíder Gp.	Guarantã do Norte	DFR-41	U-Pb LA-ICPMS	1830	25	Santos et al. (2019)
Colíder Gp.	Guarantã do Norte	DFR-41	U-Pb LA-ICPMS	1830	22	Santos et al. (2019)
Colíder Gp.	Guarantã do Norte	DFR-41	U-Pb LA-ICPMS	1830	25	Santos et al. (2019)
Colider Gp.	Peixoto de Azevedo	COL	U-Pb SHRIMP	1830	24	Trevisan et al. (2021)
Colider Gp.	Peixoto de Azevedo	COL	U-Pb SHRIMP	1830	21	Trevisan et al. (2021)
Colíder Gp.	Igarapé Jatuaraninha	TL-144A	U-Pb LA-ICPMS	1830.83	5	Meloni et al. (in press)
Colíder Gp.	Igarapé Jatuaraninha	TL-144A	U-Pb LA-ICPMS	1830.83	5	Meloni et al. (in press)
Colíder Gp.	North of Mato Grosso	TD-107	U-Pb LA-ICPMS	1831	27	Duarte et al. (2019)
Colíder Gp.	North of Mato Grosso	TD-107	U-Pb LA-ICPMS	1831	27	Duarte et al. (2019)
Colíder Gp.	Peixoto de Azevedo	AGU-24	U-Pb LA-ICPMS	1831	21	Kunifoshita et al. (2024)
Colíder Gp.	Peixoto de Azevedo	AGU-24	U-Pb LA-ICPMS	1831	22	Kunifoshita et al. (2024)
Teles Pires Suite	North of Mato Grosso	GR-04	U-Pb LA-ICPMS	1831	7	Rizzotto et al. (2019a)
Colíder Gp.	Guarantã do Norte	DFR-41	U-Pb LA-ICPMS	1831	28	Santos et al. (2019)
Colíder Gp.	Guarantã do Norte	DFR-41	U-Pb LA-ICPMS	1831	28	Santos et al. (2019)
Undifferentiated Granite	Northern Mato Grosso State	UNGr	U-Pb SHRIMP	1831	14	Trevisan et al. (2021)
X1 quartz porphyry	Northern Mato Grosso State	X1QFP	U-Pb SHRIMP	1831	5.5	Trevisan et al. (2021)
Colíder Gp.	North of Mato Grosso	TD-T-063K	U-Pb LA-ICPMS	1832	30.5	Duarte et al. (2019)
Colíder Gp.	North of Mato Grosso	TD-T-063K	U-Pb LA-ICPMS	1832	30.5	Duarte et al. (2019)
Roosevelt Gp.	Aripuanã region	DF-62A	U-Pb LA-ICPMS	1832	19	Trindade Netto et al. (2020)
Roosevelt Gp.	Aripuanã region	DF-62A	U-Pb LA-ICPMS	1832	19	Trindade Netto et al. (2020)
Colíder Gp.	Igarapé Jatuaraninha	TL-144A	U-Pb LA-ICPMS	1832.21	5.5	Meloni et al. (in press)
Colíder Gp.	Igarapé Jatuaraninha	TL-144A	U-Pb LA-ICPMS	1832.21	5.5	Meloni et al. (in press)
Colíder Gp.	North of Mato Grosso	TD-095	U-Pb LA-ICPMS	1833	18.5	Duarte et al. (2019)
Colíder Gp.	North of Mato Grosso	TD-095	U-Pb LA-ICPMS	1833	18.5	Duarte et al. (2019)
Colíder Gp.	Guarantã do Norte	DFR-41	U-Pb LA-ICPMS	1833	28	Santos et al. (2019)
Colíder Gp.	Guarantã do Norte	DFR-41	U-Pb LA-ICPMS	1833	27	Santos et al. (2019)
Colíder Gp.	Guarantã do Norte	DFR-41	U-Pb LA-ICPMS	1833	28	Santos et al. (2019)
Colíder Gp.	Guarantã do Norte	DFR-41	U-Pb LA-ICPMS	1833	27	Santos et al. (2019)
Paranaíta Suite	North of Mato Grosso	GR-001a	U-Pb LA-ICPMS	1834	22.5	Duarte et al. (2019)
Colíder Gp.	Guarantã do Norte	DFR-41	U-Pb LA-ICPMS	1834	21	Santos et al. (2019)
Colíder Gp.	Guarantã do Norte	DFR-41	U-Pb LA-ICPMS	1834	21	Santos et al. (2019)
Colíder Gp.	Peixoto de Azevedo	AGU-24	U-Pb LA-ICPMS	1835	28	Kunifoshita et al. (2024)
Colíder Gp.	Guarantã do Norte	DFR-41	U-Pb LA-ICPMS	1835	21	Santos et al. (2019)
Colíder Gp.	Guarantã do Norte	DFR-41	U-Pb LA-ICPMS	1835	21	Santos et al. (2019)
União do Norte porphyry	Northern Mato Grosso State	PFUN	U-Pb LA-ICPMS	1835	62	Trevisan et al. (2021)
Paranaíta Suite	North of Mato Grosso	GR-001	U-Pb LA-ICPMS	1836	7	Duarte et al. (2019)
Colider Gp.	Peixoto de Azevedo	COL	U-Pb SHRIMP	1836	20	Trevisan et al. (2021)
São Gabriel monzogranite	Southern Roraima State	MA-42/MA-447	U-Pb LAICPMS	1837	7	Almeida (2006)
Colíder Gp.	Guarantã do Norte	DFR-41	U-Pb LA-ICPMS	1837	25	Santos et al. (2019)
Colíder Gp.	Guarantã do Norte	DFR-41	U-Pb LA-ICPMS	1837	25	Santos et al. (2019)
Porphyry	Tapajós Mineral Province	X2-11-5	U-Pb SHRIMP II	1838	19	Aguja-Bocanegra (2013)
Porphyry	Tapajós Mineral Province	X2-11-3	U-Pb SHRIMP II	1839	24	Aguja-Bocanegra (2013)
Colíder Gp.	North of Mato Grosso	TD-T-063K	U-Pb LA-ICPMS	1839	11.5	Duarte et al. (2019)
Colíder Gp.	North of Mato Grosso	TD-T-063K	U-Pb LA-ICPMS	1839	11.5	Duarte et al. (2019)
Colíder Gp.	Peixoto de Azevedo	AGU-24	U-Pb LA-ICPMS	1839	18	Kunifoshita et al. (2024)
Colíder Gp.	Guarantã do Norte	DFR-41	U-Pb LA-ICPMS	1839	19	Santos et al. (2019)
Colíder Gp.	Guarantã do Norte	DFR-41	U-Pb LA-ICPMS	1839	19	Santos et al. (2019)
Colider Gp.	Peixoto de Azevedo	COL	U-Pb SHRIMP	1839	16	Trevisan et al. (2021)
Colíder Gp.	North of Mato Grosso	TD-T-063K	U-Pb LA-ICPMS	1840	48.5	Duarte et al. (2019)
Colíder Gp.	North of Mato Grosso	TD-T-063K	U-Pb LA-ICPMS	1840	48.5	Duarte et al. (2019)
Colíder Gp.	Guarantã do Norte	DFR-41	U-Pb LA-ICPMS	1840	21	Santos et al. (2019)
Colíder Gp.	Guarantã do Norte	DFR-41	U-Pb LA-ICPMS	1840	21	Santos et al. (2019)
Colíder Gp.	North of Mato Grosso	TD-107	U-Pb LA-ICPMS	1841	11	Duarte et al. (2019)
Colíder Gp.	North of Mato Grosso	TD-107	U-Pb LA-ICPMS	1841	11	Duarte et al. (2019)
Colider Gp.	Peixoto de Azevedo	COL	U-Pb SHRIMP	1841	29	Trevisan et al. (2021)
Porphyry	Tapajós Mineral Province	X2-11-3	U-Pb SHRIMP II	1842	20	Aguja-Bocanegra (2013)
Paranaíta Suite	North of Mato Grosso	GR-001a	U-Pb LA-ICPMS	1842	35	Duarte et al. (2019)
Colíder Gp.	Garimpo do Papagaio	SMG018	U-Pb SHRIMP II	1842	6.5	Galé (2018)
Colíder Gp.	Moriru region	Fi-05	U-Pb TIMS	1842	3	Pinho et al. (2003)
Colíder Gp.	Moriru region	Fi-05	U-Pb TIMS	1842	3	Pinho et al. (2003)
Colíder Gp.	Near Apuí Town	SS-28	U-Pb LA-ICPMS	1842.44	19.9245	Meloni et al. (in press)
Colíder Gp.	Near Apuí Town	SS-28	U-Pb LA-ICPMS	1842.44	19.9245	Meloni et al. (in press)
Paranaíta Suite	North of Mato Grosso	GR-001a	U-Pb LA-ICPMS	1843	15.5	Duarte et al. (2019)
Muruaú Granite	Southern Roraima State	MA226	Pb-Pb zr	1844	9	Almeida (2006)
Shallow dyke	São Félix do Xingu	XU-41D	U-Pb SHRIMP II	1844	6.55	Roverato et al. (2016)
Porphyry	Tapajós Mineral Province	X2-11-3	U-Pb SHRIMP II	1846	32	Aguja-Bocanegra (2013)
Porphyry	Tapajós Mineral Province	X2-11-3	U-Pb SHRIMP II	1846	31.5	Aguja-Bocanegra (2013)
Porphyry	Tapajós Mineral Province	X2-11-5	U-Pb SHRIMP II	1846	19.5	Aguja-Bocanegra (2013)
Colíder Gp.	Moriru region	Fi-05	U-Pb TIMS	1846	2	Pinho et al. (2003)
Colíder Gp.	Moriru region	Fi-05	U-Pb TIMS	1846	2	Pinho et al. (2003)
Paranaíta Suite	North of Mato Grosso	TL-35	U-Pb LA-ICPMS	1846	44	Rizzotto et al. (2019a)
Paranaíta Suite	North of Mato Grosso	GR-001	U-Pb LA-ICPMS	1847	6	Duarte et al. (2019)
Roosevelt Gp.	Near Aripuanã	Massaranduba dacite	U-Pb SHRIMP	1847	51	Neder et al. (2002)
Roosevelt Gp.	Near Aripuanã	Massaranduba dacite	U-Pb SHRIMP	1847	51	Neder et al. (2002)
Colíder Gp.	Guarantã do Norte	DFR-41	U-Pb LA-ICPMS	1849	29	Santos et al. (2019)
Colíder Gp.	Guarantã do Norte	DFR-41	U-Pb LA-ICPMS	1849	29	Santos et al. (2019)
Colíder Gp.	North of Mato Grosso	TD-107	U-Pb LA-ICPMS	1852	17	Duarte et al. (2019)
Colíder Gp.	North of Mato Grosso	TD-107	U-Pb LA-ICPMS	1852	17	Duarte et al. (2019)
Colíder Gp.	Peixoto de Azevedo	AGU-24	U-Pb LA-ICPMS	1852	21	Kunifoshita et al. (2024)
Maloquinha Granite	Southern Pará State	06a	Pb-Pb zr	1852	8.5	Lamarão et al. (2002)
Porphyry	Tapajós Mineral Province	X2-11-5	U-Pb SHRIMP II	1853	15.5	Aguja-Bocanegra (2013)
Colíder Gp.	North of Mato Grosso	TD-095	U-Pb LA-ICPMS	1853	11	Duarte et al. (2019)
Colíder Gp.	North of Mato Grosso	TD-095	U-Pb LA-ICPMS	1853	11	Duarte et al. (2019)
Iricoumé Gp.	Presidente Figueiredo	SVP-3C	U-Pb LA-ICPMS	1853.1	4.15	Marques et al. (2014)
Shallow dyke	São Félix do Xingu	XU-41D	U-Pb SHRIMP II	1853.8	5	Roverato et al. (2016)
Jamon Granite	Jamon Granite	HZR-752	Pb-Pb zr	1854	48	Dall'Agnol et al. (1999)
Gogó da Onça Granite	Eastern Pará State	PFR-18	U-Pb SHRIMP	1856	6.5	Teixeira et al. (2017)
Iricoumé Gp.	Presidente Figueiredo	SVP-3C	U-Pb LA-ICPMS	1856.8	7.15	Marques et al. (2014)
Crystal tuff	Tapajós Mineral Province	X2-2-2	U-Pb SHRIMP II	1857	11.5	Aguja-Bocanegra (2013)
Gogó da Onça Granite	Eastern Pará State	PFR-18	U-Pb SHRIMP	1857	5	Teixeira et al. (2017)
Jatapu volcanics	Jatapu area	MA208	Pb-Pb evaporation	1858	28	Almeida (2006)
Tuff	Tapajós Mineral Province	FV6-2-24	U-Pb SHRIMP II	1858	227.5	Aguja-Bocanegra (2013)
Sobreiro Fm.	São Félix do Xingu	NC-FS-38	Pb-Pb evaporation	1858	6	Pinho et al. (2006)
Tuff	Tapajós Mineral Province	FV6-2-24	U-Pb SHRIMP II	1859	21.5	Aguja-Bocanegra (2013)
Porphyry	Tapajós Mineral Province	X2-11-3	U-Pb SHRIMP II	1859	25.5	Aguja-Bocanegra (2013)
Porphyry	Tapajós Mineral Province	X2-11-3	U-Pb SHRIMP II	1859	15.5	Aguja-Bocanegra (2013)
Jorge granodiorite	Northern Mato Grosso State	MAT	U-Pb SHRIMP	1859	7	Trevisan et al. (2021)
Gogó da Onça Granite	Eastern Pará State	PFR-18	U-Pb SHRIMP	1860	10.5	Teixeira et al. (2017)
Jorge granodiorite	Northern Mato Grosso State	MAT	U-Pb SHRIMP	1860	11	Trevisan et al. (2021)
Iricoumé Gp.	Presidente Figueiredo Town	C-1404	U-Pb LA-ICPMS	1860	9	Valério et al. (2018)
São Gabriel monzogranite	Southern Roraima State	MA-42/MA-447	U-Pb LAICPMS	1861	5	Almeida (2006)
Porphyry	Tapajós Mineral Province	X2-11-3	U-Pb SHRIMP II	1861	35	Aguja-Bocanegra (2013)
Colíder Gp.	Peixoto de Azevedo	AGU-24	U-Pb LA-ICPMS	1861	28	Kunifoshita et al. (2024)
Sobreiro Fm.	São Félix do Xingu	NC-FS-38	Pb-Pb evaporation	1861	3	Pinho et al. (2006)
Jorge granodiorite	Northern Mato Grosso State	MAT	U-Pb SHRIMP	1862	14.5	Trevisan et al. (2021)
Iricoumé Gp.	Presidente Figueiredo Town	C-1404	U-Pb LA-ICPMS	1862	7	Valério et al. (2018)
Colíder Gp.	Peixoto de Azevedo	AGU-24	U-Pb LA-ICPMS	1863	24	Kunifoshita et al. (2024)
Colíder Gp.	Guarantã do Norte	DFR-41	U-Pb LA-ICPMS	1863	24	Santos et al. (2019)
Colíder Gp.	Guarantã do Norte	DFR-41	U-Pb LA-ICPMS	1863	24	Santos et al. (2019)
Jorge granodiorite	Northern Mato Grosso State	MAT	U-Pb SHRIMP	1863	8.5	Trevisan et al. (2021)
Colíder Gp.	Peixoto de Azevedo	AGU-24	U-Pb LA-ICPMS	1864	26	Kunifoshita et al. (2024)
Sobreiro Fm.	São Félix do Xingu	NC-FS-38	Pb-Pb evaporation	1864	7	Pinho et al. (2006)
Gogó da Onça Granite	Eastern Pará State	PFR-18	U-Pb SHRIMP	1864	7.5	Teixeira et al. (2017)
Iricoumé Gp.	Presidente Figueiredo Town	C-1404	U-Pb LA-ICPMS	1864	15.5	Valério et al. (2018)
Terra Preta monzodiorite	Presidente Figueiredo Town	CC-65	U-Pb LAICPMS	1864	5.5	Valério et al. (2021)
São Gabriel monzogranite	Southern Roraima State	MA-42/MA-447	U-Pb LAICPMS	1865	5	Almeida (2006)
Tuff	Tapajós Mineral Province	FV6-2-24	U-Pb SHRIMP II	1865	9.5	Aguja-Bocanegra (2013)
Tuffaceous sandstone	Tapajós Mineral Province	FV6-2-36	U-Pb SHRIMP II	1865	13.5	Aguja-Bocanegra (2013)
Colíder Gp.	Peixoto de Azevedo	AGU-24	U-Pb LA-ICPMS	1865	22	Kunifoshita et al. (2024)
Gogó da Onça Granite	Eastern Pará State	PFR-18	U-Pb SHRIMP	1865	4.5	Teixeira et al. (2017)
Iricoumé Gp.	Presidente Figueiredo Town	C-1404	U-Pb LA-ICPMS	1865	9	Valério et al. (2018)
Pedro Sara Fm.	Acari river	RE-13	U-Pb LA-ICPMS	1865.24	20.8863	Simões et al. (2020)
Muruaú Granite	Southern Roraima State	MA226	Pb-Pb zr	1866	2	Almeida (2006)
São Gabriel monzogranite	Southern Roraima State	MA-42/MA-447	U-Pb LAICPMS	1866	7	Almeida (2006)
Porphyry	Tapajós Mineral Province	X2-11-3	U-Pb SHRIMP II	1866	30.5	Aguja-Bocanegra (2013)
Colíder Gp.	North of Mato Grosso	TD-107	U-Pb LA-ICPMS	1866	19.5	Duarte et al. (2019)
Colíder Gp.	North of Mato Grosso	TD-107	U-Pb LA-ICPMS	1866	19.5	Duarte et al. (2019)
Colíder Gp.	Garimpo do Papagaio	SMG011	U-Pb SHRIMP II	1866	9	Galé (2018)
Jorge granodiorite	Northern Mato Grosso State	MAT	U-Pb SHRIMP	1866	16	Trevisan et al. (2021)
Iricoumé Gp.	Presidente Figueiredo Town	C-1404	U-Pb LA-ICPMS	1866	6	Valério et al. (2018)
Porphyry	Tapajós Mineral Province	X2-11-3	U-Pb SHRIMP II	1867	10.5	Aguja-Bocanegra (2013)
Jorge granodiorite	Northern Mato Grosso State	MAT	U-Pb SHRIMP	1867	7	Trevisan et al. (2021)
Jorge granodiorite	Northern Mato Grosso State	MAT	U-Pb SHRIMP	1867	6.5	Trevisan et al. (2021)
São Gabriel monzogranite	Southern Roraima State	MA-42/MA-447	U-Pb LAICPMS	1868	4.5	Almeida (2006)
Crystal tuff	Tapajós Mineral Province	X2-2-2	U-Pb SHRIMP II	1868	5.5	Aguja-Bocanegra (2013)
Gogó da Onça Granite	Eastern Pará State	PFR-18	U-Pb SHRIMP	1868	8.5	Teixeira et al. (2017)
Jorge granodiorite	Northern Mato Grosso State	MAT	U-Pb SHRIMP	1868	9	Trevisan et al. (2021)
Jorge granodiorite	Northern Mato Grosso State	MAT	U-Pb SHRIMP	1868	9.5	Trevisan et al. (2021)
Muruaú Granite	Southern Roraima State	MA226	Pb-Pb zr	1869	2	Almeida (2006)
Tuffaceous sandstone	Tapajós Mineral Province	FV6-2-36	U-Pb SHRIMP II	1869	15.5	Aguja-Bocanegra (2013)
Crystal tuff	Tapajós Mineral Province	X2-2-2	U-Pb SHRIMP II	1869	5	Aguja-Bocanegra (2013)
Crystal tuff	Tapajós Mineral Province	X2-2-2	U-Pb SHRIMP II	1869	4	Aguja-Bocanegra (2013)
Maloquinha Granite	Southern Pará State	06a	Pb-Pb zr	1869	5	Lamarão et al. (2002)
Gogó da Onça Granite	Eastern Pará State	PFR-18	U-Pb SHRIMP	1869	6	Teixeira et al. (2017)
Gogó da Onça Granite	Eastern Pará State	PFR-18	U-Pb SHRIMP	1869	5.5	Teixeira et al. (2017)
Flor da Mata granodiorite	Northern Mato Grosso State	FMGr	U-Pb LAICPMS	1869	40	Trevisan et al. (2021)
Iricoumé Gp.	Presidente Figueiredo Town	C-1404	U-Pb LA-ICPMS	1869	9	Valério et al. (2018)
Terra Preta monzodiorite	Presidente Figueiredo Town	CC-65	U-Pb LAICPMS	1869	5	Valério et al. (2021)
Iricoumé Gp.	Presidente Figueiredo	SVP-3C	U-Pb LA-ICPMS	1869.3	3.75	Marques et al. (2014)
Shallow dyke	São Félix do Xingu	XU-41D	U-Pb SHRIMP II	1869.6	5.1	Roverato et al. (2016)
São Gabriel monzogranite	Southern Roraima State	MA-42/MA-447	U-Pb LAICPMS	1870	3.5	Almeida (2006)
São Gabriel monzogranite	Southern Roraima State	MA-42/MA-447	U-Pb LAICPMS	1870	3.5	Almeida (2006)
Porphyry	Tapajós Mineral Province	X2-11-5	U-Pb SHRIMP II	1870	18	Aguja-Bocanegra (2013)
Gogó da Onça Granite	Eastern Pará State	PFR-18	U-Pb SHRIMP	1870	19	Teixeira et al. (2017)
Jorge granodiorite	Northern Mato Grosso State	MAT	U-Pb SHRIMP	1870	8	Trevisan et al. (2021)
Tuff	Tapajós Mineral Province	FV6-2-24	U-Pb SHRIMP II	1871	20.5	Aguja-Bocanegra (2013)
Colíder Gp.	North of Mato Grosso	TD-107	U-Pb LA-ICPMS	1871	36.5	Duarte et al. (2019)
Colíder Gp.	North of Mato Grosso	TD-107	U-Pb LA-ICPMS	1871	36.5	Duarte et al. (2019)
Tucumã dyke swarm	Southeaster Pará State	FDB29	U-Pb SHRIMP	1871	6	Silva et al. (2016)
Iricoumé Gp.	Presidente Figueiredo Town	C-1404	U-Pb LA-ICPMS	1871	15	Valério et al. (2018)
Colíder Gp.	North of Mato Grosso	TD-107	U-Pb LA-ICPMS	1872	68.5	Duarte et al. (2019)
Colíder Gp.	North of Mato Grosso	TD-107	U-Pb LA-ICPMS	1872	68.5	Duarte et al. (2019)
Simão Granite	Pitinga Mining District	RX2	Pb-Pb zr	1872	2	Ferron et al. (2010)
Moraes Almeida Fm.	Moraes Almeida	15	Pb-Pb evaporation	1872	8	Lamarão et al. (2002)
Gogó da Onça Granite	Eastern Pará State	PFR-18	U-Pb SHRIMP	1872	5.5	Teixeira et al. (2017)
Gogó da Onça Granite	Eastern Pará State	PFR-18	U-Pb SHRIMP	1872	5	Teixeira et al. (2017)
Gogó da Onça Granite	Eastern Pará State	PFR-18	U-Pb SHRIMP	1872	43	Teixeira et al. (2017)
Flor da Mata granodiorite	Northern Mato Grosso State	FMGr	U-Pb LAICPMS	1872	45	Trevisan et al. (2021)
Flor da Mata granodiorite	Northern Mato Grosso State	FMGr	U-Pb LAICPMS	1872	43	Trevisan et al. (2021)
Iricoumé Gp.	Presidente Figueiredo	SVP-3C	U-Pb LA-ICPMS	1872.4	3.9	Marques et al. (2014)
Ouro Preto Fm.	Pitinga Mining District	PTG-68	Pb-Pb evaporation	1873	7	Ferron et al. (2006, 2010)
Colíder Gp.	Garimpo do Papagaio	SMG018	U-Pb SHRIMP II	1873	11.5	Galé (2018)
Moraes Almeida Fm.	Moraes Almeida	39	Pb-Pb evaporation	1873	10	Lamarão et al. (2002)
Tucumã dyke swarm	Southeaster Pará State	FDB-2	U-Pb SHRIMP	1873	5.5	Silva et al. (2016)
Terra Preta monzodiorite	Presidente Figueiredo Town	CC-65	U-Pb LAICPMS	1873	5.5	Valério et al. (2021)
Muruaú Granite	Southern Roraima State	MA226	Pb-Pb zr	1874	1	Almeida (2006)
Porphyry	Tapajós Mineral Province	X2-11-5	U-Pb SHRIMP II	1874	19.5	Aguja-Bocanegra (2013)
Gogó da Onça Granite	Eastern Pará State	PFR-18	U-Pb SHRIMP	1874	6	Teixeira et al. (2017)
Jorge granodiorite	Northern Mato Grosso State	MAT	U-Pb SHRIMP	1874	14	Trevisan et al. (2021)
Flor da Mata granodiorite	Northern Mato Grosso State	FMGr	U-Pb LAICPMS	1874	66	Trevisan et al. (2021)
Terra Preta monzodiorite	Presidente Figueiredo Town	CC-65	U-Pb LAICPMS	1874	5	Valério et al. (2021)
Terra Preta monzodiorite	Presidente Figueiredo Town	CC-65	U-Pb LAICPMS	1874	2	Valério et al. (2021)
Jatapu volcanics	Jatapu area	MA208	Pb-Pb evaporation	1875	5	Almeida (2006)
São Gabriel monzogranite	Southern Roraima State	MA-42/MA-447	U-Pb LAICPMS	1875	4	Almeida (2006)
Simão Granite	Pitinga Mining District	RX3	Pb-Pb zr	1875	4	Ferron et al. (2010)
Santa Rosa Fm.	São Félix do Xingu	XU08	U-Pb SHRIMP II	1875	6.5	Roverato et al. (2019)
Iricoumé Gp.	Near Rio Trombetas	JB-97	U-Pb LA-ICPMS	1875	12.5	Silva et al. (2019)
Gogó da Onça Granite	Eastern Pará State	PFR-18	U-Pb SHRIMP	1875	5	Teixeira et al. (2017)
Água Branca Suite	Southern Roraima State	MA53A/MA121	Pb-Pb zr	1876	5.5	Almeida (2006)
Simão Granite	Pitinga Mining District	RM-68	Pb-Pb zr	1876	5	Ferron et al. (2006)
Bom Futuro Granite	Pitinga Mining District	PTG81	Pb-Pb zr	1876	6	Ferron et al. (2006)
Bom Futuro Granite	Pitinga Mining District	PTG82	Pb-Pb zr	1876	6	Ferron et al. (2006)
Ouro Preto Fm.	Pitinga Mining District	PTG-68	Pb-Pb evaporation	1876	6	Ferron et al. (2006, 2010)
Moraes Almeida Fm.	Moraes Almeida	15	Pb-Pb evaporation	1876	8	Lamarão et al. (2002)
Moraes Almeida Fm.	Moraes Almeida	48	Pb-Pb evaporation	1876	3	Lamarão et al. (2002)
Maloquinha Granite	Southern Pará State	06a	Pb-Pb zr	1876	3	Lamarão et al. (2002)
Santa Rosa Fm.	São Félix do Xingu	XU08	U-Pb SHRIMP II	1876	4	Roverato et al. (2019)
Uruá felsic tuff	Tapajós region	JO-170	U-Pb SHRIMP	1876	20	Santos et al. (2004)
Tucumã dyke swarm	Southeaster Pará State	FDB29	U-Pb SHRIMP	1876	5	Silva et al. (2016)
Iricoumé Gp.	Near Rio Trombetas	JB-97	U-Pb LA-ICPMS	1876	8	Silva et al. (2019)
Gogó da Onça Granite	Eastern Pará State	PFR-18	U-Pb SHRIMP	1876	5.5	Teixeira et al. (2017)
Jorge granodiorite	Northern Mato Grosso State	MAT	U-Pb SHRIMP	1876	10	Trevisan et al. (2021)
Flor da Mata granodiorite	Northern Mato Grosso State	FMGr	U-Pb LAICPMS	1876	47	Trevisan et al. (2021)
Iricoumé Gp.	Presidente Figueiredo Town	C6604	Pb-Pb evaporation	1876	4	Valério et al. (2009)
Iricoumé Gp.	Presidente Figueiredo Town	C6604	Pb-Pb evaporation	1876	3	Valério et al. (2009)
São Gabriel monzogranite	Southern Roraima State	MA-42/MA-447	U-Pb LAICPMS	1877	4	Almeida (2006)
Porphyry	Tapajós Mineral Province	X2-11-3	U-Pb SHRIMP II	1877	12	Aguja-Bocanegra (2013)
Porphyry	Tapajós Mineral Province	X2-11-5	U-Pb SHRIMP II	1877	10.5	Aguja-Bocanegra (2013)
Bom Futuro Granite	Pitinga Mining District	PTG83	Pb-Pb zr	1877	5	Ferron et al. (2006)
Bom Futuro Granite	Pitinga Mining District	PTG84	Pb-Pb zr	1877	3	Ferron et al. (2006)
Ouro Preto Fm.	Pitinga Mining District	DV08A	Pb-Pb evaporation	1877	4	Ferron et al. (2006, 2010)
Ouro Preto Fm.	Pitinga Mining District	PTG-94	Pb-Pb evaporation	1877	4	Ferron et al. (2006, 2010)
Moraes Almeida Fm.	Moraes Almeida	15	Pb-Pb evaporation	1877	7	Lamarão et al. (2002)
Jardim do Ouro Granite	Southern Pará State	03a	Pb-Pb zr	1877	7	Lamarão et al. (2002)
Jardim do Ouro Granite	Southern Pará State	03a	Pb-Pb zr	1877	4	Lamarão et al. (2002)
Sobreiro Fm.	São Félix do Xingu	NC-FS-38	Pb-Pb evaporation	1877	3	Pinho et al. (2006)
Tucumã dyke swarm	Southeaster Pará State	FDB29	U-Pb SHRIMP	1877	4.5	Silva et al. (2016)
Tucumã dyke swarm	Southeaster Pará State	FDB29	U-Pb SHRIMP	1877	2.5	Silva et al. (2016)
Flor da Mata granodiorite	Northern Mato Grosso State	FMGr	U-Pb LAICPMS	1877	48	Trevisan et al. (2021)
Iricoumé Gp.	Presidente Figueiredo Town	C6604	Pb-Pb evaporation	1877	5	Valério et al. (2009)
Tuffaceous sandstone	Tapajós Mineral Province	FV6-2-36	U-Pb SHRIMP II	1878	8.5	Aguja-Bocanegra (2013)
Ouro Preto Fm.	Pitinga Mining District	PTG-94	Pb-Pb evaporation	1878	6	Ferron et al. (2006, 2010)
Maloquinha Granite	Southern Pará State	06a	Pb-Pb zr	1878	8	Lamarão et al. (2002)
Tucumã dyke swarm	Southeaster Pará State	FDB29	U-Pb SHRIMP	1878	6	Silva et al. (2016)
Iricoumé Gp.	Near Rio Trombetas	JB-97	U-Pb LA-ICPMS	1878	15	Silva et al. (2019)
Gogó da Onça Granite	Eastern Pará State	PFR-18	U-Pb SHRIMP	1878	6	Teixeira et al. (2017)
Gogó da Onça Granite	Eastern Pará State	PFR-18	U-Pb SHRIMP	1878	5	Teixeira et al. (2017)
Jorge granodiorite	Northern Mato Grosso State	MAT	U-Pb SHRIMP	1878	10.5	Trevisan et al. (2021)
Iricoumé Gp.	Presidente Figueiredo Town	C-1404	U-Pb LA-ICPMS	1878	8.5	Valério et al. (2018)
Colíder Gp.	North of Mato Grosso	TD-107	U-Pb LA-ICPMS	1879	20.5	Duarte et al. (2019)
Colíder Gp.	North of Mato Grosso	TD-107	U-Pb LA-ICPMS	1879	20.5	Duarte et al. (2019)
Rastro Granite	Pitinga Mining District	RP-33	Pb-Pb zr	1879	4	Ferron et al. (2006)
Moraes Almeida Fm.	Moraes Almeida	48	Pb-Pb evaporation	1879	3	Lamarão et al. (2002)
Santa Rosa Fm.	São Félix do Xingu	XU08	U-Pb SHRIMP II	1879	4	Roverato et al. (2019)
Uruá felsic tuff	Tapajós region	JO-170	U-Pb SHRIMP	1879	9.5	Santos et al. (2004)
Tucumã dyke swarm	Southeaster Pará State	FDB29	U-Pb SHRIMP	1879	4.5	Silva et al. (2016)
Iricoumé Gp.	Near Rio Trombetas	JB-97	U-Pb LA-ICPMS	1879	4.5	Silva et al. (2019)
Gogó da Onça Granite	Eastern Pará State	PFR-18	U-Pb SHRIMP	1879	5	Teixeira et al. (2017)
Terra Preta monzodiorite	Presidente Figueiredo Town	CC-65	U-Pb LAICPMS	1879	5	Valério et al. (2021)
Terra Preta monzodiorite	Presidente Figueiredo Town	CC-65	U-Pb LAICPMS	1879	6.5	Valério et al. (2021)
Santa Maria Enderbite	Southern Roraima State	MA-198	Pb-Pb zr	1880	2	Almeida (2006)
Crystal tuff	Tapajós Mineral Province	X2-2-2	U-Pb SHRIMP II	1880	15	Aguja-Bocanegra (2013)
Alto Pitinga Granite	Pitinga Mining District	RD8A	Pb-Pb zr	1880	6	Ferron et al. (2006)
Ouro Preto Fm.	Pitinga Mining District	PTG-04	Pb-Pb evaporation	1880	9	Ferron et al. (2006, 2010)
Ouro Preto Fm.	Pitinga Mining District	UH26A	Pb-Pb evaporation	1880	3	Ferron et al. (2006, 2010)
Ouro Preto Fm.	Pitinga Mining District	UH26A	Pb-Pb evaporation	1880	3	Ferron et al. (2006, 2010)
Younger São Jorge Granite	Southern Pará State	F09	Pb-Pb zr	1880	3	Lamarão et al. (2002)
Santa Rosa Fm.	São Félix do Xingu	XU08	U-Pb SHRIMP II	1880	3.5	Roverato et al. (2019)
Tucumã dyke swarm	Southeaster Pará State	FDB-2	U-Pb SHRIMP	1880	10.5	Silva et al. (2016)
Tucumã dyke swarm	Southeaster Pará State	FDB29	U-Pb SHRIMP	1880	4.5	Silva et al. (2016)
Flor da Mata granodiorite	Northern Mato Grosso State	FMGr	U-Pb LAICPMS	1880	50	Trevisan et al. (2021)
Flor da Mata granodiorite	Northern Mato Grosso State	FMGr	U-Pb LAICPMS	1880	41	Trevisan et al. (2021)
Iricoumé Gp.	Presidente Figueiredo Town	C6604	Pb-Pb evaporation	1880	5	Valério et al. (2009)
Iricoumé Gp.	Presidente Figueiredo Town	C6604	Pb-Pb evaporation	1880	3	Valério et al. (2009)
Terra Preta monzodiorite	Presidente Figueiredo Town	CC-65	U-Pb LAICPMS	1880	7	Valério et al. (2021)
Iricoumé Gp.	Presidente Figueiredo	SVP-3C	U-Pb LA-ICPMS	1880.6	3.6	Marques et al. (2014)
Tuff	Tapajós Mineral Province	FV6-2-24	U-Pb SHRIMP II	1881	8	Aguja-Bocanegra (2013)
Iricoumé Gp.	Pitinga Mining District	PHR-06	Pb-Pb evaporation	1881	11	Costi et al. (2000)
Simão Granite	Pitinga Mining District	RM-68	Pb-Pb zr	1881	6	Ferron et al. (2006)
Ouro Preto Fm.	Pitinga Mining District	PTG-04	Pb-Pb evaporation	1881	3	Ferron et al. (2006, 2010)
Ouro Preto Fm.	Pitinga Mining District	UH26A	Pb-Pb evaporation	1881	3	Ferron et al. (2006, 2010)
Moraes Almeida Fm.	Moraes Almeida	48	Pb-Pb evaporation	1881	4	Lamarão et al. (2002)
Tucumã dyke swarm	Southeaster Pará State	FDB-2	U-Pb SHRIMP	1881	5	Silva et al. (2016)
Iricoumé Gp.	Near Rio Trombetas	JB-97	U-Pb LA-ICPMS	1881	9	Silva et al. (2019)
Gogó da Onça Granite	Eastern Pará State	PFR-18	U-Pb SHRIMP	1881	8	Teixeira et al. (2017)
Flor da Mata granodiorite	Northern Mato Grosso State	FMGr	U-Pb LAICPMS	1881	39	Trevisan et al. (2021)
Terra Preta monzodiorite	Presidente Figueiredo Town	CC-65	U-Pb LAICPMS	1881	5.5	Valério et al. (2021)
Igarapé Azul Granite	Southern Roraima State	MA-186A	Pb-Pb zr	1882	2	Almeida (2006)
Igarapé Azul Granite	Southern Roraima State	MA-186A	Pb-Pb zr	1882	4	Almeida (2006)
Muruaú Granite	Southern Roraima State	MA226	Pb-Pb zr	1882	1	Almeida (2006)
Bom Futuro Granite	Pitinga Mining District	PTG84	Pb-Pb zr	1882	7	Ferron et al. (2006)
Alto Pitinga Granite	Pitinga Mining District	RD8A	Pb-Pb zr	1882	3	Ferron et al. (2006)
Alto Pitinga Granite	Pitinga Mining District	RD8A	Pb-Pb zr	1882	3	Ferron et al. (2006)
Ouro Preto Fm.	Pitinga Mining District	PTG-04	Pb-Pb evaporation	1882	3	Ferron et al. (2006, 2010)
Ouro Preto Fm.	Pitinga Mining District	PTG-94	Pb-Pb evaporation	1882	5	Ferron et al. (2006, 2010)
Ouro Preto Fm.	Pitinga Mining District	PTG-94	Pb-Pb evaporation	1882	3	Ferron et al. (2006, 2010)
Simão Granite	Pitinga Mining District	RX4	Pb-Pb zr	1882	4	Ferron et al. (2010)
Simão Granite	Pitinga Mining District	RX5	Pb-Pb zr	1882	5	Ferron et al. (2010)
Moraes Almeida Fm.	Moraes Almeida	15	Pb-Pb evaporation	1882	5	Lamarão et al. (2002)
Iricoumé Gp.	Presidente Figueiredo	SVP-3C	U-Pb LA-ICPMS	1882	4.8	Marques et al. (2014)
Gogó da Onça Granite	Eastern Pará State	PFR-18	U-Pb SHRIMP	1882	6	Teixeira et al. (2017)
Terra Preta monzodiorite	Presidente Figueiredo Town	CC-65	U-Pb LAICPMS	1882	6	Valério et al. (2021)
Rastro Granite	Pitinga Mining District	RP-33	Pb-Pb zr	1883	3	Ferron et al. (2006)
Bom Futuro Granite	Pitinga Mining District	PTG84	Pb-Pb zr	1883	3	Ferron et al. (2006)
Alto Pitinga Granite	Pitinga Mining District	RD8A	Pb-Pb zr	1883	5	Ferron et al. (2006)
Ouro Preto Fm.	Pitinga Mining District	PTG-94	Pb-Pb evaporation	1883	6	Ferron et al. (2006, 2010)
Ouro Preto Fm.	Pitinga Mining District	UH26A	Pb-Pb evaporation	1883	3	Ferron et al. (2006, 2010)
Santa Rosa Fm.	São Félix do Xingu	XU08	U-Pb SHRIMP II	1883	4	Roverato et al. (2019)
Santa Rosa Fm.	São Félix do Xingu	XU08	U-Pb SHRIMP II	1883	4.5	Roverato et al. (2019)
Uruá felsic tuff	Tapajós region	JO-170	U-Pb SHRIMP	1883	5	Santos et al. (2004)
Colíder Gp.	Guarantã do Norte	DFR-41	U-Pb LA-ICPMS	1883	37	Santos et al. (2019)
Colíder Gp.	Guarantã do Norte	DFR-41	U-Pb LA-ICPMS	1883	37	Santos et al. (2019)
Flor da Mata granodiorite	Northern Mato Grosso State	FMGr	U-Pb LAICPMS	1883	41	Trevisan et al. (2021)
Terra Preta monzodiorite	Presidente Figueiredo Town	CC-65	U-Pb LAICPMS	1883	5	Valério et al. (2021)
Terra Preta monzodiorite	Presidente Figueiredo Town	CC-65	U-Pb LAICPMS	1883	5	Valério et al. (2021)
Iricoumé Gp.	Presidente Figueiredo	SVP-3C	U-Pb LA-ICPMS	1883.3	6.3	Marques et al. (2014)
Água Branca Suite	Southern Roraima State	MA53A/MA121	Pb-Pb zr	1884	6	Almeida (2006)
Iricoumé Gp.	Near Rio Trombetas	LT09	Pb-Pb evaporation	1884	13	Barreto et al. (2013)
Tuffaceous sandstone	Tapajós Mineral Province	FV6-2-36	U-Pb SHRIMP II	1884	8	Aguja-Bocanegra (2013)
Porphyry	Tapajós Mineral Province	X2-11-5	U-Pb SHRIMP II	1884	12.5	Aguja-Bocanegra (2013)
Jamon Granite	Jamon Granite	HZR-753	Pb-Pb zr	1884	10	Dall'Agnol et al. (1999)
Simão Granite	Pitinga Mining District	RM-68	Pb-Pb zr	1884	4	Ferron et al. (2006)
Rastro Granite	Pitinga Mining District	RP-33	Pb-Pb zr	1884	4	Ferron et al. (2006)
Bom Futuro Granite	Pitinga Mining District	PTG84	Pb-Pb zr	1884	7	Ferron et al. (2006)
Ouro Preto Fm.	Pitinga Mining District	PTG-04	Pb-Pb evaporation	1884	3	Ferron et al. (2006, 2010)
Ouro Preto Fm.	Pitinga Mining District	PTG-68	Pb-Pb evaporation	1884	11	Ferron et al. (2006, 2010)
Ouro Preto Fm.	Pitinga Mining District	PTG-94	Pb-Pb evaporation	1884	4	Ferron et al. (2006, 2010)
Ouro Preto Fm.	Pitinga Mining District	UH26A	Pb-Pb evaporation	1884	2	Ferron et al. (2006, 2010)
Jardim do Ouro Granite	Southern Pará State	03a	Pb-Pb zr	1884	4	Lamarão et al. (2002)
Sobreiro Fm.	São Félix do Xingu	NC-FS-38	Pb-Pb evaporation	1884	5.5	Roverato et al. (2019)
Santa Rosa Fm.	São Félix do Xingu	XU08	U-Pb SHRIMP II	1884	5	Roverato et al. (2019)
Tucumã dyke swarm	Southeaster Pará State	FDB-2	U-Pb SHRIMP	1884	5	Silva et al. (2016)
Flor da Mata granodiorite	Northern Mato Grosso State	FMGr	U-Pb LAICPMS	1884	41	Trevisan et al. (2021)
Iricoumé Gp.	Presidente Figueiredo Town	C6604	Pb-Pb evaporation	1884	5	Valério et al. (2009)
Terra Preta monzodiorite	Presidente Figueiredo Town	CC-65	U-Pb LAICPMS	1884	6.5	Valério et al. (2021)
Divisor Fm.	Pitinga Mining District	DV10e	Pb-Pb evaporation	1884.5	8.6	Ferron et al. (2006, 2010)
Igarapé Azul Granite	Southern Roraima State	MA-186A	Pb-Pb zr	1885	2	Almeida (2006)
Iricoumé Gp.	Near Rio Trombetas	LT09	Pb-Pb evaporation	1885	2	Barreto et al. (2013)
Iricoumé Gp.	Near Rio Trombetas	LT30	Pb-Pb evaporation	1885	8	Barreto et al. (2013)
Crystal tuff	Tapajós Mineral Province	X2-2-2	U-Pb SHRIMP II	1885	13	Aguja-Bocanegra (2013)
Simão Granite	Pitinga Mining District	RM-68	Pb-Pb zr	1885	3	Ferron et al. (2006)
Younger São Jorge Granite	Southern Pará State	F09	Pb-Pb zr	1885	4	Lamarão et al. (2002)
Sobreiro Fm.	São Félix do Xingu	NC-FS-38	Pb-Pb evaporation	1885	6	Pinho et al. (2006)
Tucumã dyke swarm	Southeaster Pará State	FDB-2	U-Pb SHRIMP	1885	5	Silva et al. (2016)
Iricoumé Gp.	Near Rio Trombetas	JB-97	U-Pb LA-ICPMS	1885	6.5	Silva et al. (2019)
Iricoumé Gp.	Near Rio Trombetas	JB-97	U-Pb LA-ICPMS	1885	7	Silva et al. (2019)
Gogó da Onça Granite	Eastern Pará State	PFR-18	U-Pb SHRIMP	1885	6.5	Teixeira et al. (2017)
Iricoumé Gp.	Presidente Figueiredo Town	C6604	Pb-Pb evaporation	1885	6	Valério et al. (2009)
Terra Preta monzodiorite	Presidente Figueiredo Town	CC-65	U-Pb LAICPMS	1885	5.5	Valério et al. (2021)
Jatapu volcanics	Jatapu area	MA208	Pb-Pb evaporation	1886	4	Almeida (2006)
Igarapé Azul Granite	Southern Roraima State	MA-186A	Pb-Pb zr	1886	2	Almeida (2006)
Santa Maria Enderbite	Southern Roraima State	MA-198	Pb-Pb zr	1886	4	Almeida (2006)
Iricoumé Gp.	Near Rio Trombetas	LT09	Pb-Pb evaporation	1886	11	Barreto et al. (2013)
Tuff	Tapajós Mineral Province	FV6-2-24	U-Pb SHRIMP II	1886	11.5	Aguja-Bocanegra (2013)
Porphyry	Tapajós Mineral Province	X2-11-5	U-Pb SHRIMP II	1886	18	Aguja-Bocanegra (2013)
Simão Granite	Pitinga Mining District	RM-68	Pb-Pb zr	1886	6	Ferron et al. (2006)
Rastro Granite	Pitinga Mining District	RP-33	Pb-Pb zr	1886	8	Ferron et al. (2006)
Bom Futuro Granite	Pitinga Mining District	PTG84	Pb-Pb zr	1886	2	Ferron et al. (2006)
Paraíso Fm.	Pitinga Mining District	DV10e	Pb-Pb evaporation	1886	8	Ferron et al. (2006, 2010)
Simão Granite	Pitinga Mining District	RX6	Pb-Pb zr	1886	5	Ferron et al. (2010)
Moraes Almeida Fm.	Moraes Almeida	48	Pb-Pb evaporation	1886	3	Lamarão et al. (2002)
Iricoumé Gp.	Presidente Figueiredo	SVP-3C	U-Pb LA-ICPMS	1886	2.6	Marques et al. (2014)
Sobreiro Fm.	São Félix do Xingu	NC-FS-38	Pb-Pb evaporation	1886	4	Pinho et al. (2006)
Uruá felsic tuff	Tapajós region	JO-170	U-Pb SHRIMP	1886	6.5	Santos et al. (2004)
Uruá felsic tuff	Tapajós region	JO-170	U-Pb SHRIMP	1886	9.5	Santos et al. (2004)
Tucumã dyke swarm	Southeaster Pará State	FDB29	U-Pb SHRIMP	1886	2.5	Silva et al. (2016)
Iricoumé Gp.	Presidente Figueiredo	SVP-3C	U-Pb LA-ICPMS	1886.7	2.45	Marques et al. (2014)
Água Branca Suite	Southern Roraima State	MA53A/MA121	Pb-Pb zr	1887	2	Almeida (2006)
Igarapé Azul Granite	Southern Roraima State	MA-186A	Pb-Pb zr	1887	4	Almeida (2006)
Iricoumé Gp.	Near Rio Trombetas	LT09	Pb-Pb evaporation	1887	9	Barreto et al. (2013)
Iricoumé Gp.	Near Rio Trombetas	LT30	Pb-Pb evaporation	1887	5	Barreto et al. (2013)
Iricoumé Gp.	Near Rio Trombetas	LT30	Pb-Pb evaporation	1887	8	Barreto et al. (2013)
Iricoumé Gp.	Near Rio Trombetas	LT30	Pb-Pb evaporation	1887	2	Barreto et al. (2013)
Iricoumé Gp.	Pitinga Mining District	PHR-06	Pb-Pb evaporation	1887	3	Costi et al. (2000)
Iricoumé Gp.	Pitinga Mining District	PHR-06	Pb-Pb evaporation	1887	4	Costi et al. (2000)
Alto Pitinga Granite	Pitinga Mining District	RD8A	Pb-Pb zr	1887	2	Ferron et al. (2006)
Alto Pitinga Granite	Pitinga Mining District	RD8A	Pb-Pb zr	1887	2	Ferron et al. (2006)
Ouro Preto Fm.	Pitinga Mining District	DV08A	Pb-Pb evaporation	1887	6	Ferron et al. (2006, 2010)
Colíder Gp.	Garimpo do Papagaio	SMG018	U-Pb SHRIMP II	1887	22.5	Galé (2018)
Santa Rosa Fm.	São Félix do Xingu	XU08	U-Pb SHRIMP II	1887	4.5	Roverato et al. (2019)
Tucumã dyke swarm	Southeaster Pará State	FDB29	U-Pb SHRIMP	1887	2	Silva et al. (2016)
Iricoumé Gp.	Presidente Figueiredo Town	C-1404	U-Pb LA-ICPMS	1887	8.5	Valério et al. (2018)
Terra Preta monzodiorite	Presidente Figueiredo Town	CC-65	U-Pb LAICPMS	1887	5	Valério et al. (2021)
Terra Preta monzodiorite	Presidente Figueiredo Town	CC-65	U-Pb LAICPMS	1887	5	Valério et al. (2021)
Água Branca Suite	Southern Roraima State	MA53A/MA121	Pb-Pb zr	1888	3	Almeida (2006)
Água Branca Suite	Southern Roraima State	MA53A/MA121	Pb-Pb zr	1888	11	Almeida (2006)
Caroebe Granite	Southern Roraima State	MA-121/MA53	Pb-Pb zr	1888	6	Almeida (2006)
Muruaú Granite	Southern Roraima State	MA226	Pb-Pb zr	1888	2	Almeida (2006)
Santa Maria Enderbite	Southern Roraima State	MA-198	Pb-Pb zr	1888	9	Almeida (2006)
Santa Maria Enderbite	Southern Roraima State	MA-198	Pb-Pb zr	1888	2	Almeida (2006)
Santa Maria Enderbite	Southern Roraima State	MA-198	Pb-Pb zr	1888	2	Almeida (2006)
Tuffaceous sandstone	Tapajós Mineral Province	FV6-2-36	U-Pb SHRIMP II	1888	11.5	Aguja-Bocanegra (2013)
Jamon Granite	Jamon Granite	HZR-754	Pb-Pb zr	1888	62	Dall'Agnol et al. (1999)
Colíder Gp.	North of Mato Grosso	TD-095	U-Pb LA-ICPMS	1888	16.5	Duarte et al. (2019)
Colíder Gp.	North of Mato Grosso	TD-095	U-Pb LA-ICPMS	1888	16.5	Duarte et al. (2019)
Simão Granite	Pitinga Mining District	RM-68	Pb-Pb zr	1888	5	Ferron et al. (2006)
Alto Pitinga Granite	Pitinga Mining District	RD8A	Pb-Pb zr	1888	6	Ferron et al. (2006)
Ouro Preto Fm.	Pitinga Mining District	DV08A	Pb-Pb evaporation	1888	12	Ferron et al. (2006, 2010)
Moraes Almeida Fm.	Moraes Almeida	48	Pb-Pb evaporation	1888	3	Lamarão et al. (2002)
Younger São Jorge Granite	Southern Pará State	F09	Pb-Pb zr	1888	5	Lamarão et al. (2002)
Iricoumé Gp.	Near Rio Trombetas	JB-97	U-Pb LA-ICPMS	1888	9.5	Silva et al. (2019)
Iricoumé Gp.	Presidente Figueiredo Town	C-1404	U-Pb LA-ICPMS	1888	5.5	Valério et al. (2018)
Terra Preta monzodiorite	Presidente Figueiredo Town	CC-65	U-Pb LAICPMS	1888	2.5	Valério et al. (2021)
Divisor Fm.	Pitinga Mining District	DV10e	Pb-Pb evaporation	1888.3	3.2	Ferron et al. (2006, 2010)
Porphyritic rhyolite	Tapajós Mineral Province	FV6-1-25	U-Pb SHRIMP II	1889	25	Aguja-Aguja-Bocanegra (2013)
Jatapu volcanics	Jatapu area	MA208	Pb-Pb evaporation	1889	5	Almeida (2006)
Água Branca Granite	Southern Roraima State	HM-181	Pb-Pb zr	1889	22	Almeida (2006)
Água Branca Suite	Southern Roraima State	MA53A/MA121	Pb-Pb zr	1889	3	Almeida (2006)
Água Branca Suite	Southern Roraima State	MA53A/MA121	Pb-Pb zr	1889	6	Almeida (2006)
Água Branca Suite	Southern Roraima State	MA53A/MA121	Pb-Pb zr	1889	3	Almeida (2006)
Caroebe Granite	Southern Roraima State	MA-121/MA53	Pb-Pb zr	1889	4	Almeida (2006)
Caroebe Granite	Southern Roraima State	MA-121/MA53	Pb-Pb zr	1889	1	Almeida (2006)
Caroebe Granite	Southern Roraima State	MA-121/MA53	Pb-Pb zr	1889	1	Almeida (2006)
Igarapé Azul Granite	Southern Roraima State	MA-186A	Pb-Pb zr	1889	3	Almeida (2006)
Igarapé Azul Granite	Southern Roraima State	MA-186A	Pb-Pb zr	1889	1	Almeida (2006)
Igarapé Azul Granite	Southern Roraima State	MA-186A	Pb-Pb zr	1889	2	Almeida (2006)
Igarapé Azul Granite	Southern Roraima State	MA-186A	Pb-Pb zr	1889	11	Almeida (2006)
Muruaú Granite	Southern Roraima State	MA226	Pb-Pb zr	1889	3	Almeida (2006)
Santa Maria Enderbite	Southern Roraima State	MA-198	Pb-Pb zr	1889	3	Almeida (2006)
Santa Maria Enderbite	Southern Roraima State	MA-198	Pb-Pb zr	1889	2	Almeida (2006)
Santa Maria Enderbite	Southern Roraima State	MA-198	Pb-Pb zr	1889	3	Almeida (2006)
Santa Maria Enderbite	Southern Roraima State	MA-198	Pb-Pb zr	1889	1	Almeida (2006)
Iricoumé Gp.	Near Rio Trombetas	LT09	Pb-Pb evaporation	1889	11	Barreto et al. (2013)
Iricoumé Gp.	Near Rio Trombetas	LT09	Pb-Pb evaporation	1889	2	Barreto et al. (2013)
Tuffaceous sandstone	Tapajós Mineral Province	FV6-2-36	U-Pb SHRIMP II	1889	16	Aguja-Bocanegra (2013)
Crystal tuff	Tapajós Mineral Province	X2-2-2	U-Pb SHRIMP II	1889	14.5	Aguja-Bocanegra (2013)
Alto Pitinga Granite	Pitinga Mining District	RD8A	Pb-Pb zr	1889	5	Ferron et al. (2006)
Paraíso Fm.	Pitinga Mining District	DV10e	Pb-Pb evaporation	1889	3	Ferron et al. (2006, 2010)
Ouro Preto Fm.	Pitinga Mining District	PTG-68	Pb-Pb evaporation	1889	3	Ferron et al. (2006, 2010)
Jardim do Ouro Granite	Southern Pará State	03a	Pb-Pb zr	1889	3	Lamarão et al. (2002)
Uruá felsic tuff	Tapajós region	JO-170	U-Pb SHRIMP	1889	7	Santos et al. (2004)
Uruá felsic tuff	Tapajós region	JO-170	U-Pb SHRIMP	1889	8	Santos et al. (2004)
Uruá felsic tuff	Tapajós region	JO-170	U-Pb SHRIMP	1889	7.5	Santos et al. (2004)
Iricoumé Gp.	Near Rio Trombetas	JB-97	U-Pb LA-ICPMS	1889	17	Silva et al. (2019)
Iricoumé Gp.	Near Rio Trombetas	JB-97	U-Pb LA-ICPMS	1889	8.5	Silva et al. (2019)
Iricoumé Gp.	Presidente Figueiredo Town	C6604	Pb-Pb evaporation	1889	2	Valério et al. (2009)
Iricoumé Gp.	Presidente Figueiredo	SVP-3C	U-Pb LA-ICPMS	1889.1	8.15	Marques et al. (2014)
Jatapu volcanics	Jatapu area	MA208	Pb-Pb evaporation	1890	18	Almeida (2006)
Caroebe Granite	Southern Roraima State	MA-121/MA53	Pb-Pb zr	1890	3	Almeida (2006)
Igarapé Azul Granite	Southern Roraima State	MA-186A	Pb-Pb zr	1890	4	Almeida (2006)
Igarapé Azul Granite	Southern Roraima State	MA-186A	Pb-Pb zr	1890	11	Almeida (2006)
Igarapé Azul Granite	Southern Roraima State	MA-186A	Pb-Pb zr	1890	2	Almeida (2006)
Muruaú Granite	Southern Roraima State	MA226	Pb-Pb zr	1890	1	Almeida (2006)
Iricoumé Gp.	Near Rio Trombetas	LT30	Pb-Pb evaporation	1890	4	Barreto et al. (2013)
Alto Pitinga Granite	Pitinga Mining District	RD8A	Pb-Pb zr	1890	4	Ferron et al. (2006)
Alto Pitinga Granite	Pitinga Mining District	RD8A	Pb-Pb zr	1890	4	Ferron et al. (2006)
Paraíso Fm.	Pitinga Mining District	DV10e	Pb-Pb evaporation	1890	4	Ferron et al. (2006, 2010)
Moraes Almeida Fm.	Moraes Almeida	39	Pb-Pb evaporation	1890	4	Lamarão et al. (2002)
Uruá felsic tuff	Tapajós region	JO-170	U-Pb SHRIMP	1890	7	Santos et al. (2004)
Uruá felsic tuff	Tapajós region	JO-170	U-Pb SHRIMP	1890	5.5	Santos et al. (2004)
Terra Preta monzodiorite	Presidente Figueiredo Town	CC-65	U-Pb LAICPMS	1890	2.5	Valério et al. (2021)
Iricoumé Gp.	Presidente Figueiredo	SVP-3C	U-Pb LA-ICPMS	1890.7	2.45	Marques et al. (2014)
Divisor Fm.	Pitinga Mining District	DV10e	Pb-Pb evaporation	1890.9	5.5	Ferron et al. (2006, 2010)
Divisor Fm.	Pitinga Mining District	DV10e	Pb-Pb evaporation	1890.9	4.3	Ferron et al. (2006, 2010)
Iricoumé Gp.	Presidente Figueiredo	SVP-3C	U-Pb LA-ICPMS	1890.9	8.65	Marques et al. (2014)
Água Branca Suite	Southern Roraima State	MA53A/MA121	Pb-Pb zr	1891	6	Almeida (2006)
Caroebe Granite	Southern Roraima State	MA-121/MA53	Pb-Pb zr	1891	1	Almeida (2006)
Caroebe Granite	Southern Roraima State	MA-121/MA53	Pb-Pb zr	1891	2	Almeida (2006)
Igarapé Azul Granite	Southern Roraima State	MA-186A	Pb-Pb zr	1891	10	Almeida (2006)
Igarapé Azul Granite	Southern Roraima State	MA-186A	Pb-Pb zr	1891	6	Almeida (2006)
Iricoumé Gp.	Near Rio Trombetas	LT09	Pb-Pb evaporation	1891	4	Barreto et al. (2013)
Iricoumé Gp.	Near Rio Trombetas	LT30	Pb-Pb evaporation	1891	5	Barreto et al. (2013)
Porphyry	Tapajós Mineral Province	X2-11-5	U-Pb SHRIMP II	1891	15.5	Aguja-Bocanegra (2013)
Crystal tuff	Tapajós Mineral Province	X2-2-2	U-Pb SHRIMP II	1891	13.5	Aguja-Bocanegra (2013)
Iricoumé Gp.	Pitinga Mining District	PHR-06	Pb-Pb evaporation	1891	3	Costi et al. (2000)
Simão Granite	Pitinga Mining District	RM-68	Pb-Pb zr	1891	5	Ferron et al. (2006)
Alto Pitinga Granite	Pitinga Mining District	RD8A	Pb-Pb zr	1891	4	Ferron et al. (2006)
Ouro Preto Fm.	Pitinga Mining District	DV08A	Pb-Pb evaporation	1891	18	Ferron et al. (2006, 2010)
Paraíso Fm.	Pitinga Mining District	DV10e	Pb-Pb evaporation	1891	6	Ferron et al. (2006, 2010)
Moraes Almeida Fm.	Moraes Almeida	39	Pb-Pb evaporation	1891	6	Lamarão et al. (2002)
Gogó da Onça Granite	Eastern Pará State	PFR-18	U-Pb SHRIMP	1891	11.5	Teixeira et al. (2017)
Divisor Fm.	Pitinga Mining District	DV10e	Pb-Pb evaporation	1891.7	3.2	Ferron et al. (2006, 2010)
Divisor Fm.	Pitinga Mining District	DV10e	Pb-Pb evaporation	1891.8	2.7	Ferron et al. (2006, 2010)
Água Branca Suite	Southern Roraima State	MA53A/MA121	Pb-Pb zr	1892	2	Almeida (2006)
Água Branca Suite	Southern Roraima State	MA53A/MA121	Pb-Pb zr	1892	3	Almeida (2006)
Santa Maria Enderbite	Southern Roraima State	MA-198	Pb-Pb zr	1892	1	Almeida (2006)
Iricoumé Gp.	Near Rio Trombetas	LT09	Pb-Pb evaporation	1892	11	Barreto et al. (2013)
Iricoumé Gp.	Near Rio Trombetas	LT09	Pb-Pb evaporation	1892	12	Barreto et al. (2013)
Iricoumé Gp.	Near Rio Trombetas	LT30	Pb-Pb evaporation	1892	9	Barreto et al. (2013)
Iricoumé Gp.	Near Rio Trombetas	LT30	Pb-Pb evaporation	1892	3	Barreto et al. (2013)
Porphyry	Tapajós Mineral Province	X2-11-5	U-Pb SHRIMP II	1892	24	Aguja-Bocanegra (2013)
Jamon Granite	Jamon Granite	HZR-755	Pb-Pb zr	1892	156	Dall'Agnol et al. (1999)
Iricoumé Gp.	Presidente Figueiredo Town	C6604	Pb-Pb evaporation	1892	3	Valério et al. (2009)
Iricoumé Gp.	Presidente Figueiredo Town	C-1404	U-Pb LA-ICPMS	1892	6.5	Valério et al. (2018)
Terra Preta monzodiorite	Presidente Figueiredo Town	CC-65	U-Pb LAICPMS	1892	6.5	Valério et al. (2021)
Água Branca Granite	Southern Roraima State	HM-181	Pb-Pb zr	1893	16	Almeida (2006)
Caroebe Granite	Southern Roraima State	MA-121/MA53	Pb-Pb zr	1893	4	Almeida (2006)
Caroebe Granite	Southern Roraima State	MA-121/MA53	Pb-Pb zr	1893	2	Almeida (2006)
Igarapé Azul Granite	Southern Roraima State	MA-186A	Pb-Pb zr	1893	2	Almeida (2006)
Santa Maria Enderbite	Southern Roraima State	MA-198	Pb-Pb zr	1893	1	Almeida (2006)
São Gabriel monzogranite	Southern Roraima State	MA-42/MA-447	U-Pb LAICPMS	1893	6	Almeida (2006)
Iricoumé Gp.	Near Rio Trombetas	LT30	Pb-Pb evaporation	1893	5	Barreto et al. (2013)
Ouro Preto Fm.	Pitinga Mining District	DV08A	Pb-Pb evaporation	1893	3	Ferron et al. (2006, 2010)
Paraíso Fm.	Pitinga Mining District	DV10e	Pb-Pb evaporation	1893	5	Ferron et al. (2006, 2010)
Paraíso Fm.	Pitinga Mining District	DV10e	Pb-Pb evaporation	1893	6	Ferron et al. (2006, 2010)
Younger São Jorge Granite	Southern Pará State	F09	Pb-Pb zr	1893	24	Lamarão et al. (2002)
Santa Rosa Fm.	São Félix do Xingu	XU08	U-Pb SHRIMP II	1893	4.5	Roverato et al. (2019)
Divisor Fm.	Pitinga Mining District	DV10e	Pb-Pb evaporation	1893.4	2.3	Ferron et al. (2006, 2010)
Porphyritic rhyolite	Tapajós Mineral Province	FV6-1-25	U-Pb SHRIMP II	1894	30	Aguja-Aguja-Bocanegra (2013)
Jatapu volcanics	Jatapu area	MA208	Pb-Pb evaporation	1894	3	Almeida (2006)
Água Branca Suite	Southern Roraima State	MA53A/MA121	Pb-Pb zr	1894	9	Almeida (2006)
Água Branca Suite	Southern Roraima State	MA53A/MA121	Pb-Pb zr	1894	7	Almeida (2006)
Água Branca Suite	Southern Roraima State	MA53A/MA121	Pb-Pb zr	1894	3	Almeida (2006)
Caroebe Granite	Southern Roraima State	MA-121/MA53	Pb-Pb zr	1894	4	Almeida (2006)
Caroebe Granite	Southern Roraima State	MA-121/MA53	Pb-Pb zr	1894	2	Almeida (2006)
Santa Maria Enderbite	Southern Roraima State	MA-198	Pb-Pb zr	1894	1	Almeida (2006)
Iricoumé Gp.	Near Rio Trombetas	LT30	Pb-Pb evaporation	1894	4	Barreto et al. (2013)
Crystal tuff	Tapajós Mineral Province	X2-2-2	U-Pb SHRIMP II	1894	17.5	Aguja-Bocanegra (2013)
Jamon Granite	Jamon Granite	HZR-756	Pb-Pb zr	1894	5	Dall'Agnol et al. (1999)
Alto Pitinga Granite	Pitinga Mining District	RD8A	Pb-Pb zr	1894	10	Ferron et al. (2006)
Surumu Gp.	Northern Roraima State	LM-167B	Pb-Pb evaporation	1894	38	Fraga et al. (2010)
Moraes Almeida Fm.	Moraes Almeida	39	Pb-Pb evaporation	1894	15	Lamarão et al. (2002)
Younger São Jorge Granite	Southern Pará State	F09	Pb-Pb zr	1894	8	Lamarão et al. (2002)
Younger São Jorge Granite	Southern Pará State	F09	Pb-Pb zr	1894	3	Lamarão et al. (2002)
Younger São Jorge Granite	Southern Pará State	F09	Pb-Pb zr	1894	3	Lamarão et al. (2002)
Uruá felsic tuff	Tapajós region	JO-170	U-Pb SHRIMP	1894	9.5	Santos et al. (2004)
Iricoumé Gp.	Near Rio Trombetas	JB-97	U-Pb LA-ICPMS	1894	10	Silva et al. (2019)
Flor da Mata granodiorite	Northern Mato Grosso State	FMGr	U-Pb LAICPMS	1894	45	Trevisan et al. (2021)
Terra Preta monzodiorite	Presidente Figueiredo Town	CC-65	U-Pb LAICPMS	1894	4	Valério et al. (2021)
Terra Preta monzodiorite	Presidente Figueiredo Town	CC-65	U-Pb LAICPMS	1894	3	Valério et al. (2021)
Iricoumé Gp.	Presidente Figueiredo	SVP-3C	U-Pb LA-ICPMS	1894.7	4.45	Marques et al. (2014)
Água Branca Suite	Southern Roraima State	MA53A/MA121	Pb-Pb zr	1895	6	Almeida (2006)
Água Branca Suite	Southern Roraima State	MA53A/MA121	Pb-Pb zr	1895	5	Almeida (2006)
Água Branca Suite	Southern Roraima State	MA53A/MA121	Pb-Pb zr	1895	2	Almeida (2006)
São Gabriel monzogranite	Southern Roraima State	MA-42/MA-447	U-Pb LAICPMS	1895	5.5	Almeida (2006)
Uruá felsic tuff	Tapajós region	JO-170	U-Pb SHRIMP	1895	6	Santos et al. (2004)
Uruá felsic tuff	Tapajós region	JO-170	U-Pb SHRIMP	1895	7	Santos et al. (2004)
Tucumã dyke swarm	Southeaster Pará State	FDB-2	U-Pb SHRIMP	1895	9.5	Silva et al. (2016)
Tucumã dyke swarm	Southeaster Pará State	FDB29	U-Pb SHRIMP	1895	11	Silva et al. (2016)
Gogó da Onça Granite	Eastern Pará State	PFR-18	U-Pb SHRIMP	1895	6.5	Teixeira et al. (2017)
Flor da Mata granodiorite	Northern Mato Grosso State	FMGr	U-Pb LAICPMS	1895	44	Trevisan et al. (2021)
Divisor Fm.	Pitinga Mining District	RD70A	Pb-Pb evaporation	1895.7	3.5	Ferron et al. (2006, 2010)
Água Branca Granite	Southern Roraima State	HM-181	Pb-Pb zr	1896	1	Almeida (2006)
Água Branca Suite	Southern Roraima State	MA53A/MA121	Pb-Pb zr	1896	3	Almeida (2006)
Caroebe Granite	Southern Roraima State	MA-121/MA53	Pb-Pb zr	1896	3	Almeida (2006)
Caroebe Granite	Southern Roraima State	MA-121/MA53	Pb-Pb zr	1896	2	Almeida (2006)
Caroebe Granite	Southern Roraima State	MA-121/MA53	Pb-Pb zr	1896	5	Almeida (2006)
Iricoumé Gp.	Near Rio Trombetas	LT09	Pb-Pb evaporation	1896	5	Barreto et al. (2013)
Alto Pitinga Granite	Pitinga Mining District	RD8A	Pb-Pb zr	1896	7	Ferron et al. (2006)
Uruá felsic tuff	Tapajós region	JO-170	U-Pb SHRIMP	1896	4	Santos et al. (2004)
Iricoumé Gp.	Presidente Figueiredo	SVP-3C	U-Pb LA-ICPMS	1896.9	6.2	Marques et al. (2014)
Água Branca Granite	Southern Roraima State	HM-181	Pb-Pb zr	1897	8	Almeida (2006)
Caroebe Granite	Southern Roraima State	MA-121/MA53	Pb-Pb zr	1897	4	Almeida (2006)
Igarapé Azul Granite	Southern Roraima State	MA-186A	Pb-Pb zr	1897	4	Almeida (2006)
Crystal tuff	Tapajós Mineral Province	X2-2-2	U-Pb SHRIMP II	1897	10	Aguja-Bocanegra (2013)
Younger São Jorge Granite	Southern Pará State	F09	Pb-Pb zr	1897	5	Lamarão et al. (2002)
Tucumã dyke swarm	Southeaster Pará State	FDB29	U-Pb SHRIMP	1897	4	Silva et al. (2016)
Divisor Fm.	Pitinga Mining District	RD70A	Pb-Pb evaporation	1897.1	3.6	Ferron et al. (2006, 2010)
Divisor Fm.	Pitinga Mining District	RD70A	Pb-Pb evaporation	1897.8	13.9	Ferron et al. (2006, 2010)
Jatapu volcanics	Jatapu area	MA208	Pb-Pb evaporation	1898	3	Almeida (2006)
Caroebe Granite	Southern Roraima State	MA-121/MA53	Pb-Pb zr	1898	3	Almeida (2006)
Iricoumé Gp.	Near Rio Trombetas	LT09	Pb-Pb evaporation	1898	6	Barreto et al. (2013)
Tuffaceous sandstone	Tapajós Mineral Province	FV6-2-36	U-Pb SHRIMP II	1898	5	Aguja-Bocanegra (2013)
Porphyry	Tapajós Mineral Province	X2-11-5	U-Pb SHRIMP II	1898	14.5	Aguja-Bocanegra (2013)
Divisor Fm.	Pitinga Mining District	RD70A	Pb-Pb evaporation	1898	12.3	Ferron et al. (2006, 2010)
Terra Preta monzodiorite	Presidente Figueiredo Town	CC-65	U-Pb LAICPMS	1898	5.5	Valério et al. (2021)
Água Branca Suite	Southern Roraima State	MA53A/MA121	Pb-Pb zr	1899	3	Almeida (2006)
Caroebe Granite	Southern Roraima State	MA-121/MA53	Pb-Pb zr	1899	2	Almeida (2006)
Igarapé Azul Granite	Southern Roraima State	MA-186A	Pb-Pb zr	1899	7	Almeida (2006)
Muruaú Granite	Southern Roraima State	MA226	Pb-Pb zr	1899	5	Almeida (2006)
Colíder Gp.	North of Mato Grosso	TD-T-063K	U-Pb LA-ICPMS	1899	46	Duarte et al. (2019)
Colíder Gp.	North of Mato Grosso	TD-T-063K	U-Pb LA-ICPMS	1899	46	Duarte et al. (2019)
Ouro Preto Fm.	Pitinga Mining District	DV08A	Pb-Pb evaporation	1899	28	Ferron et al. (2006, 2010)
Santa Rosa Fm.	São Félix do Xingu	XU08	U-Pb SHRIMP II	1899	5	Roverato et al. (2019)
Uruá felsic tuff	Tapajós region	JO-170	U-Pb SHRIMP	1899	8.5	Santos et al. (2004)
Uruá felsic tuff	Tapajós region	JO-170	U-Pb SHRIMP	1899	5.5	Santos et al. (2004)
Iricoumé Gp.	Near Rio Trombetas	JB-97	U-Pb LA-ICPMS	1899	11	Silva et al. (2019)
Divisor Fm.	Pitinga Mining District	RD70A	Pb-Pb evaporation	1899.7	5.8	Ferron et al. (2006, 2010)
Água Branca Suite	Southern Roraima State	MA53A/MA121	Pb-Pb zr	1900	4	Almeida (2006)
Água Branca Suite	Southern Roraima State	MA53A/MA121	Pb-Pb zr	1900	3	Almeida (2006)
Caroebe Granite	Southern Roraima State	MA-121/MA53	Pb-Pb zr	1900	2	Almeida (2006)
Igarapé Azul Granite	Southern Roraima State	MA-186A	Pb-Pb zr	1900	15	Almeida (2006)
Igarapé Azul Granite	Southern Roraima State	MA-186A	Pb-Pb zr	1900	14	Almeida (2006)
Crystal tuff	Tapajós Mineral Province	X2-2-2	U-Pb SHRIMP II	1900	10.5	Aguja-Bocanegra (2013)
Andesite dyke	Tapajós Mineral Province	G02-4G	U-Pb LA-ICPMS	1900	25	Borgo (2017)
Colíder Gp.	Garimpo do Papagaio	SMG018	U-Pb SHRIMP II	1900	5	Galé (2018)
Uruá felsic tuff	Tapajós region	JO-170	U-Pb SHRIMP	1900	4.5	Santos et al. (2004)
Caroebe Granite	Southern Roraima State	MA-121/MA53	Pb-Pb zr	1901	7	Almeida (2006)
Caroebe Granite	Southern Roraima State	MA-121/MA53	Pb-Pb zr	1901	2	Almeida (2006)
Uruá felsic tuff	Tapajós region	JO-170	U-Pb SHRIMP	1901	7.5	Santos et al. (2004)
Vila Riozinho Fm.	Novo Progresso	CE-06	U-Pb LA-ICPMS	1901.85	8.66148	Guimarães & Klein (2020)
Água Branca Granite	Southern Roraima State	HM-181	Pb-Pb zr	1902	9	Almeida (2006)
Igarapé Azul Granite	Southern Roraima State	MA-186A	Pb-Pb zr	1902	3	Almeida (2006)
Uruá felsic tuff	Tapajós region	JO-170	U-Pb SHRIMP	1902	4	Santos et al. (2004)
Terra Preta monzodiorite	Presidente Figueiredo Town	CC-65	U-Pb LAICPMS	1902	5.5	Valério et al. (2021)
Terra Preta monzodiorite	Presidente Figueiredo Town	CC-65	U-Pb LAICPMS	1902	2.5	Valério et al. (2021)
Divisor Fm.	Pitinga Mining District	RD70A	Pb-Pb evaporation	1902.2	11.8	Ferron et al. (2006, 2010)
Tuffaceous sandstone	Tapajós Mineral Province	FV6-2-36	U-Pb SHRIMP II	1903	8.5	Aguja-Bocanegra (2013)
Uruá felsic tuff	Tapajós region	JO-170	U-Pb SHRIMP	1903	9	Santos et al. (2004)
Iricoumé Gp.	Near Rio Trombetas	JB-97	U-Pb LA-ICPMS	1903	8.5	Silva et al. (2019)
Terra Preta monzodiorite	Presidente Figueiredo Town	CC-65	U-Pb LAICPMS	1903	2.5	Valério et al. (2021)
Terra Preta monzodiorite	Presidente Figueiredo Town	CC-65	U-Pb LAICPMS	1903	3	Valério et al. (2021)
Tuff	Tapajós Mineral Province	FV6-2-24	U-Pb SHRIMP II	1904	35	Aguja-Bocanegra (2013)
Iricoumé Gp.	Presidente Figueiredo Town	C-1404	U-Pb LA-ICPMS	1904	8	Valério et al. (2018)
Água Branca Suite	Southern Roraima State	MA53A/MA121	Pb-Pb zr	1905	5	Almeida (2006)
Caroebe Granite	Southern Roraima State	MA-121/MA53	Pb-Pb zr	1905	4	Almeida (2006)
Divisor Fm.	Pitinga Mining District	DV10e	Pb-Pb evaporation	1905.8	12.3	Ferron et al. (2006, 2010)
São Gabriel monzogranite	Southern Roraima State	MA-42/MA-447	U-Pb LAICPMS	1906	3.5	Almeida (2006)
Andesite dyke	Tapajós Mineral Province	G02-4G	U-Pb LA-ICPMS	1906	16	Borgo (2017)
Flor da Mata granodiorite	Northern Mato Grosso State	FMGr	U-Pb LAICPMS	1906	43	Trevisan et al. (2021)
Uruá felsic tuff	Tapajós region	JO-170	U-Pb SHRIMP	1907	3	Santos et al. (2004)
Iricoumé Gp.	Presidente Figueiredo	SVP-3C	U-Pb LA-ICPMS	1907.3	6.85	Marques et al. (2014)
Água Branca Granite	Southern Roraima State	HM-181	Pb-Pb zr	1908	9	Almeida (2006)
São Gabriel monzogranite	Southern Roraima State	MA-42/MA-447	U-Pb LAICPMS	1908	6	Almeida (2006)
Iricoumé Gp.	Near Rio Trombetas	LT09	Pb-Pb evaporation	1909	3	Barreto et al. (2013)
Vila Riozinho Fm.	Novo Progresso	NP183	U-Pb SHRIMP II	1909	26.5	Roverato et al. (2019)
Flor da Mata granodiorite	Northern Mato Grosso State	FMGr	U-Pb LAICPMS	1909	42	Trevisan et al. (2021)
Iricoumé Gp.	Presidente Figueiredo	SVP-3C	U-Pb LA-ICPMS	1909.2	5.85	Marques et al. (2014)
Iricoumé Gp.	Presidente Figueiredo	SVP-3C	U-Pb LA-ICPMS	1909.5	3.1	Marques et al. (2014)
Iricoumé Gp.	Near Rio Trombetas	JB-97	U-Pb LA-ICPMS	1910	20	Silva et al. (2019)
Jarinã Fm.	North of Mato Grosso	CA-38	U-Pb TIMS	1911	13	Alves et al. (2010)
Tuff	Tapajós Mineral Province	FV6-2-24	U-Pb SHRIMP II	1912	19	Aguja-Bocanegra (2013)
Colíder Gp.	Peixoto de Azevedo	AGU-24	U-Pb LA-ICPMS	1912	26	Kunifoshita et al. (2024)
Iricoumé Gp.	Near Rio Trombetas	JB-97	U-Pb LA-ICPMS	1913	8	Silva et al. (2019)
Jorge granodiorite	Northern Mato Grosso State	MAT	U-Pb SHRIMP	1913	47	Trevisan et al. (2021)
São Gabriel monzogranite	Southern Roraima State	MA-42/MA-447	U-Pb LAICPMS	1915	4	Almeida (2006)
São Gabriel monzogranite	Southern Roraima State	MA-42/MA-447	U-Pb LAICPMS	1915	4.5	Almeida (2006)
Iricoumé Gp.	Near Rio Trombetas	LT09	Pb-Pb evaporation	1915	17	Barreto et al. (2013)
Crystal tuff	Tapajós Mineral Province	X2-2-2	U-Pb SHRIMP II	1915	12	Aguja-Bocanegra (2013)
Uruá felsic tuff	Tapajós region	JO-170	U-Pb SHRIMP	1917	10.5	Santos et al. (2004)
Uruá felsic tuff	Tapajós region	JO-170	U-Pb SHRIMP	1917	5	Santos et al. (2004)
Colíder Gp.	North of Mato Grosso	TD-T-063K	U-Pb LA-ICPMS	1918	24	Duarte et al. (2019)
Colíder Gp.	North of Mato Grosso	TD-T-063K	U-Pb LA-ICPMS	1918	24	Duarte et al. (2019)
Iricoumé Gp.	Near Rio Trombetas	JB-97	U-Pb LA-ICPMS	1921	16.5	Silva et al. (2019)
Vila Riozinho Fm.	Novo Progresso	SG-118	U-Pb LA-ICPMS	1921.94	18.6579	Guimarães & Klein (2020)
Porphyry	Tapajós Mineral Province	X2-11-5	U-Pb SHRIMP II	1923	23.5	Aguja-Bocanegra (2013)
Pé Quente quartz monzonite	Northern Mato Grosso State	PQ	U-Pb SHRIMP	1923	11.5	Trevisan et al. (2021)
Flor da Mata granodiorite	Northern Mato Grosso State	FMGr	U-Pb LAICPMS	1924	61	Trevisan et al. (2021)
Iricoumé Gp.	Presidente Figueiredo Town	C-1404	U-Pb LA-ICPMS	1926	12.5	Valério et al. (2018)
Iricoumé Gp.	Near Rio Trombetas	JB-97	U-Pb LA-ICPMS	1929	13.5	Silva et al. (2019)
Uruá felsic tuff	Tapajós region	JO-170	U-Pb SHRIMP	1931	9	Santos et al. (2004)
Vila Riozinho Fm.	Novo Progresso	CE-06	U-Pb LA-ICPMS	1932.68	13.3988	Guimarães & Klein (2020)
Pezão quartz porphyry	Northern Mato Grosso State	PZQFP	U-Pb SHRIMP	1936	8.5	Trevisan et al. (2021)
Pezão quartz porphyry	Northern Mato Grosso State	PZQFP	U-Pb SHRIMP	1936	10.5	Trevisan et al. (2021)
Pezão quartz porphyry	Northern Mato Grosso State	PZQFP	U-Pb SHRIMP	1936	7.5	Trevisan et al. (2021)
Vila Riozinho Fm.	Novo Progresso	SG-118	U-Pb LA-ICPMS	1940.38	12.0169	Guimarães & Klein (2020)
Vila Riozinho Fm.	Novo Progresso	SG-118	U-Pb LA-ICPMS	1942.8	13.4436	Guimarães & Klein (2020)
Jatapu volcanics	Jatapu area	MA208	Pb-Pb evaporation	1945	5	Almeida (2006)
Pezão quartz porphyry	Northern Mato Grosso State	PZQFP	U-Pb SHRIMP	1945	12.5	Trevisan et al. (2021)
Vila Riozinho Fm.	Novo Progresso	SG-118	U-Pb LA-ICPMS	1945.23	13.6147	Guimarães & Klein (2020)
Jarinã Fm.	North of Mato Grosso	CA-38	U-Pb TIMS	1946	6.5	Alves et al. (2010)
Nhandu Granite		NH	U-Pb SHRIMP	1946	13.5	Alves et al. (2020)
Pezão quartz porphyry	Northern Mato Grosso State	PZQFP	U-Pb SHRIMP	1946	10	Trevisan et al. (2021)
Pezão quartz porphyry	Northern Mato Grosso State	PZQFP	U-Pb SHRIMP	1947	8	Trevisan et al. (2021)
Terra Preta monzodiorite	Presidente Figueiredo Town	CC-65	U-Pb LAICPMS	1947	5	Valério et al. (2021)
Aricamã Suite	Northern Roraima State	LM-60	LA-ICPMS	1948	11	Fraga et al. (2010)
Uruá felsic tuff	Tapajós region	JO-170	U-Pb SHRIMP	1948	15	Santos et al. (2004)
Pezão quartz porphyry	Northern Mato Grosso State	PZQFP	U-Pb SHRIMP	1948	11	Trevisan et al. (2021)
Colíder Gp.	North of Mato Grosso	TD-095	U-Pb LA-ICPMS	1949	28	Duarte et al. (2019)
Colíder Gp.	North of Mato Grosso	TD-095	U-Pb LA-ICPMS	1949	28	Duarte et al. (2019)
Pezão quartz porphyry	Northern Mato Grosso State	PZQFP	U-Pb SHRIMP	1949	8.5	Trevisan et al. (2021)
Pezão quartz porphyry	Northern Mato Grosso State	PZQFP	U-Pb SHRIMP	1949	10	Trevisan et al. (2021)
Pezão quartz porphyry	Northern Mato Grosso State	PZQFP	U-Pb SHRIMP	1950	10.5	Trevisan et al. (2021)
Moi-Moi metagabbro	Central-West Suriname	ER-1109	U-Pb SIMS	1951	9	Klaver et al. (2015)
Porphyritic rhyolite	Tapajós Mineral Province	FV6-1-25	U-Pb SHRIMP II	1953	21	Aguja-Aguja-Bocanegra (2013)
Surumu Gp.	Northern Roraima State	LM-167B	Pb-Pb evaporation	1955	5	Fraga et al. (2010)
Caxipacoré Suite	Near Rio Trombetas	MR-01A	LA-ICPMS	1955	6	Silva et al. (2019)
Aragão Granite	Northern Mato Grosso State	ARGr	U-Pb SHRIMP	1956	7	Trevisan et al. (2021)
Vila Riozinho Fm.	Novo Progresso	NP183	U-Pb SHRIMP II	1957	8	Roverato et al. (2019)
Caxipacoré Suite	Near Rio Trombetas	MR-01A	LA-ICPMS	1957	9.5	Silva et al. (2019)
Aragão Granite	Northern Mato Grosso State	ARGr	U-Pb SHRIMP	1957	5.5	Trevisan et al. (2021)
Vila Riozinho Fm.	Novo Progresso	SG-118	U-Pb LA-ICPMS	1957.65	16.6215	Guimarães & Klein (2020)
Jarinã Fm.	North of Mato Grosso	CA-38	U-Pb TIMS	1958	4.5	Alves et al. (2010)
Nhandu Granite		NH	U-Pb SHRIMP	1958	2.5	Alves et al. (2020)
Surumu Gp.	Northern Roraima State	LM-167B	Pb-Pb evaporation	1958	18	Fraga et al. (2010)
Jatapu volcanics	Jatapu area	MA208	Pb-Pb evaporation	1960	5	Almeida (2006)
Jatapu volcanics	Jatapu area	MA208	Pb-Pb evaporation	1960	24	Almeida (2006)
Jarinã Fm.	North of Mato Grosso	CA-38	U-Pb TIMS	1960	7	Alves et al. (2010)
Vila Riozinho Fm.	Novo Progresso	NP183	U-Pb SHRIMP II	1960	31	Roverato et al. (2019)
Aragão Granite	Northern Mato Grosso State	ARGr	U-Pb SHRIMP	1960	7	Trevisan et al. (2021)
Pedra Pintada Suite	Northern Roraima State	MF-163	LA-ICPMS	1961	19.5	Fraga et al. (2010)
Aragão Granite	Northern Mato Grosso State	ARGr	U-Pb SHRIMP	1962	5.5	Trevisan et al. (2021)
Terra Preta monzodiorite	Presidente Figueiredo Town	CC-65	U-Pb LAICPMS	1962	5	Valério et al. (2021)
Aragão Granite	Northern Mato Grosso State	ARGr	U-Pb SHRIMP	1963	19.5	Trevisan et al. (2021)
Jarinã Fm.	North of Mato Grosso	CA-38	U-Pb TIMS	1964	5	Alves et al. (2010)
Nhandu Granite		NH	U-Pb SHRIMP	1964	3.5	Alves et al. (2020)
Vila Riozinho Fm.	Novo Progresso	NP396B	U-Pb SHRIMP II	1964	2.5	Roverato et al. (2019)
Pé Quente quartz monzonite	Northern Mato Grosso State	PQ	U-Pb SHRIMP	1964	13	Trevisan et al. (2021)
Porphyry	Tapajós Mineral Province	X2-11-5	U-Pb SHRIMP II	1965	17	Aguja-Bocanegra (2013)
Vila Riozinho Fm.	Novo Progresso	CE-06	U-Pb LA-ICPMS	1965.1	29.5532	Guimarães & Klein (2020)
Jatapu volcanics	Jatapu area	MA208	Pb-Pb evaporation	1966	3	Almeida (2006)
Jarinã Fm.	North of Mato Grosso	CA-38	U-Pb TIMS	1966	5.5	Alves et al. (2010)
Andesite dyke	Tapajós Mineral Province	G02-4G	U-Pb SHRIMP II	1966	5	Borgo (2017)
Caxipacoré Suite	Near Rio Trombetas	MR-01A	LA-ICPMS	1966	6.5	Silva et al. (2019)
Aragão Granite	Northern Mato Grosso State	ARGr	U-Pb SHRIMP	1966	7	Trevisan et al. (2021)
Vila Rica Suite		CA-15	Pb-Pb zr	1966.9	3.3	Alves et al. (2010)
Vila Rica Suite		CA-16	Pb-Pb zr	1967	3.2	Alves et al. (2010)
Surumu Gp.	Northern Roraima State	LM-167B	Pb-Pb evaporation	1967	4	Fraga et al. (2010)
Aricamã Suite	Northern Roraima State	LM-60	LA-ICPMS	1967	15	Fraga et al. (2010)
Vila Riozinho Fm.	Novo Progresso	NP183	U-Pb SHRIMP II	1967	6.5	Roverato et al. (2019)
Vila Riozinho Fm.	Novo Progresso	NP183	U-Pb SHRIMP II	1967	8.5	Roverato et al. (2019)
Vila Riozinho Fm.	Novo Progresso	SG-118	U-Pb LA-ICPMS	1967.31	10.6069	Guimarães & Klein (2020)
Jarinã Fm.	North of Mato Grosso	CA-38	U-Pb TIMS	1968	8	Alves et al. (2010)
Nhandu Granite		NH	U-Pb SHRIMP	1968	6	Alves et al. (2020)
Aricamã Suite	Northern Roraima State	LM-60	LA-ICPMS	1968	10.5	Fraga et al. (2010)
Aragão Granite	Northern Mato Grosso State	ARGr	U-Pb SHRIMP	1968	7.5	Trevisan et al. (2021)
Aragão Granite	Northern Mato Grosso State	ARGr	U-Pb SHRIMP	1968	5.5	Trevisan et al. (2021)
Aragão Granite	Northern Mato Grosso State	ARGr	U-Pb SHRIMP	1968	9	Trevisan et al. (2021)
Vila Rica Suite		CA-17	Pb-Pb zr	1968.9	4.3	Alves et al. (2010)
Porphyritic rhyolite	Tapajós Mineral Province	FV6-1-25	U-Pb SHRIMP II	1969	7	Aguja-Aguja-Bocanegra (2013)
Porphyritic rhyolite	Tapajós Mineral Province	FV6-1-25	U-Pb SHRIMP II	1969	7	Aguja-Aguja-Bocanegra (2013)
Porphyritic rhyolite	Tapajós Mineral Province	FV6-1-25	U-Pb SHRIMP II	1969	25	Aguja-Aguja-Bocanegra (2013)
Jatapu volcanics	Jatapu area	MA208	Pb-Pb evaporation	1969	5	Almeida (2006)
Caxipacoré Suite	Near Rio Trombetas	MR-01A	LA-ICPMS	1969.2	5.2	Silva et al. (2019)
Jatapu volcanics	Jatapu area	MA208	Pb-Pb evaporation	1970	8	Almeida (2006)
Nhandu Granite		NH	U-Pb SHRIMP	1970	10	Alves et al. (2020)
Andesite dyke	Tapajós Mineral Province	G02-4G	U-Pb LA-ICPMS	1970	7.5	Borgo (2017)
Caxipacoré Suite	Near Rio Trombetas	MR-01A	LA-ICPMS	1970	4.5	Silva et al. (2019)
Jarinã Fm.	North of Mato Grosso	CA-38	U-Pb TIMS	1971	6.5	Alves et al. (2010)
Moi-Moi metagabbro	Central-West Suriname	ER-1109	U-Pb SIMS	1972	6.5	Klaver et al. (2015)
Nhandu Granite		NH	U-Pb SHRIMP	1973	8	Alves et al. (2020)
Older São Jorge Granite	Southern Pará State	27	Pb-Pb zr	1973	7	Lamarão et al. (2002)
Vila Riozinho Fm.	Novo Progresso	NP396B	U-Pb SHRIMP II	1973	7	Roverato et al. (2019)
Jarinã Fm.	North of Mato Grosso	CA-38	U-Pb TIMS	1974	9	Alves et al. (2010)
Pedra Pintada Suite	Northern Roraima State	MF-163	LA-ICPMS	1974	17.5	Fraga et al. (2010)
Older São Jorge Granite	Southern Pará State	27	Pb-Pb zr	1974	3	Lamarão et al. (2002)
Older São Jorge Granite	Southern Pará State	27	Pb-Pb zr	1974	7	Lamarão et al. (2002)
Vila Rica Suite		CA-18	Pb-Pb zr	1974.1	3.2	Alves et al. (2010)
Jarinã Fm.	North of Mato Grosso	CA-38	U-Pb TIMS	1975	5.5	Alves et al. (2010)
Jarinã Fm.	North of Mato Grosso	CA-38	U-Pb TIMS	1975	5.5	Alves et al. (2010)
Jarinã Fm.	North of Mato Grosso	CA-38	U-Pb TIMS	1975	9.5	Alves et al. (2010)
Nhandu Granite		NH	U-Pb SHRIMP	1975	10.5	Alves et al. (2020)
Igarapé Paboca Fm.	Near Rio Trombetas	LT-07	Pb-Pb evaporation	1975	10	Barreto et al. (2013)
Aragão Granite	Northern Mato Grosso State	ARGr	U-Pb SHRIMP	1975	14.5	Trevisan et al. (2021)
Jarinã Fm.	North of Mato Grosso	CA-38	U-Pb TIMS	1976	8	Alves et al. (2010)
Pedra Pintada Suite	Northern Roraima State	LM-39	Pb-Pb zr	1976	5	Fraga et al. (2010)
Vila Riozinho Fm.	Novo Progresso	NP183	U-Pb SHRIMP II	1976	4.5	Roverato et al. (2019)
Caxipacoré Suite	Near Rio Trombetas	MR-01A	LA-ICPMS	1976	10.5	Silva et al. (2019)
Pé Quente quartz monzonite	Northern Mato Grosso State	PQ	U-Pb SHRIMP	1976	12.5	Trevisan et al. (2021)
Jarinã Fm.	North of Mato Grosso	CA-38	U-Pb TIMS	1977	8	Alves et al. (2010)
Jarinã Fm.	North of Mato Grosso	CA-38	U-Pb TIMS	1977	5	Alves et al. (2010)
Pé Quente quartz monzonite	Northern Mato Grosso State	PQ	U-Pb SHRIMP	1977	10	Trevisan et al. (2021)
Porphyritic rhyolite	Tapajós Mineral Province	FV6-1-25	U-Pb SHRIMP II	1978	18.5	Aguja-Aguja-Bocanegra (2013)
Andesite dyke	Tapajós Mineral Province	G02-4G	U-Pb SHRIMP II	1978	4.5	Borgo (2017)
Pedra Pintada Suite	Northern Roraima State	LM-39	Pb-Pb zr	1978	4	Fraga et al. (2010)
Moi-Moi metagabbro	Central-West Suriname	ER-1109	U-Pb SIMS	1978	3	Klaver et al. (2015)
Older São Jorge Granite	Southern Pará State	27	Pb-Pb zr	1978	2	Lamarão et al. (2002)
Jarinã Fm.	North of Mato Grosso	CA-38	U-Pb TIMS	1979	8.5	Alves et al. (2010)
Porphyritic rhyolite	Tapajós Mineral Province	FV6-1-25	U-Pb SHRIMP II	1980	11	Aguja-Aguja-Bocanegra (2013)
Porphyritic rhyolite	Tapajós Mineral Province	FV6-1-25	U-Pb SHRIMP II	1980	15	Aguja-Aguja-Bocanegra (2013)
Porphyritic rhyolite	Tapajós Mineral Province	FV6-1-25	U-Pb SHRIMP II	1980	6.5	Aguja-Aguja-Bocanegra (2013)
Igarapé Paboca Fm.	Near Rio Trombetas	LT-06	Pb-Pb evaporation	1980	4	Barreto et al. (2013)
Pedra Pintada Suite	Northern Roraima State	LM-39	Pb-Pb zr	1980	3	Fraga et al. (2010)
Pedra Pintada Suite	Northern Roraima State	LM-39	Pb-Pb zr	1980	2	Fraga et al. (2010)
Aricamã Suite	Northern Roraima State	LM-60	LA-ICPMS	1980	5	Fraga et al. (2010)
Older São Jorge Granite	Southern Pará State	27	Pb-Pb zr	1980	10	Lamarão et al. (2002)
Pedra Pintada Suite	Northern Roraima State	LM-39	Pb-Pb zr	1981	3	Fraga et al. (2010)
Pedra Pintada Suite	Northern Roraima State	LM-39	Pb-Pb zr	1981	1	Fraga et al. (2010)
Vila Riozinho Fm.	Novo Progresso	NP380C	U-Pb SHRIMP II	1981	12	Roverato et al. (2019)
Vila Riozinho Fm.	Novo Progresso	NP396B	U-Pb SHRIMP II	1981	10.5	Roverato et al. (2019)
Vila Riozinho Fm.	Novo Progresso	NP396B	U-Pb SHRIMP II	1981	28	Roverato et al. (2019)
Pé Quente quartz monzonite	Northern Mato Grosso State	PQ	U-Pb SHRIMP	1981	11	Trevisan et al. (2021)
Porphyritic rhyolite	Tapajós Mineral Province	FV6-1-25	U-Pb SHRIMP II	1982	10	Aguja-Aguja-Bocanegra (2013)
Jarinã Fm.	North of Mato Grosso	CA-38	U-Pb TIMS	1982	5	Alves et al. (2010)
Cachoeira da Ilha Fm.	North of Roraima	FCI-12A	U-Pb LA-ICPMS	1982	21	Barbosa et al. (2021)
Igarapé Paboca Fm.	Near Rio Trombetas	LT-10	Pb-Pb evaporation	1982	4	Barreto et al. (2013)
Andesite dyke	Tapajós Mineral Province	G02-4G	U-Pb SHRIMP II	1982	14.5	Borgo (2017)
Andesite dyke	Tapajós Mineral Province	G02-4G	U-Pb SHRIMP II	1982	7.5	Borgo (2017)
Surumu Gp.	Northern Roraima State	LM-167B	Pb-Pb evaporation	1982	21	Fraga et al. (2010)
Surumu Gp.	Northern Roraima State	LM-167B	Pb-Pb evaporation	1982	3	Fraga et al. (2010)
Pedra Pintada Suite	Northern Roraima State	LM-39	Pb-Pb zr	1982	5	Fraga et al. (2010)
Older São Jorge Granite	Southern Pará State	27	Pb-Pb zr	1982	3	Lamarão et al. (2002)
Caxipacoré Suite	Near Rio Trombetas	MR-01A	LA-ICPMS	1982	3.5	Silva et al. (2019)
Porphyritic rhyolite	Tapajós Mineral Province	FV6-1-25	U-Pb SHRIMP II	1983	10.5	Aguja-Aguja-Bocanegra (2013)
Jarinã Fm.	North of Mato Grosso	CA-38	U-Pb TIMS	1983	6	Alves et al. (2010)
Cachoeira da Ilha Fm.	Northern Roraima State	HG-220B	Pb-Pb evaporation	1983	15	Fraga et al. (2010)
Moi-Moi metagabbro	Central-West Suriname	ER-1109	U-Pb SIMS	1983	2	Klaver et al. (2015)
Pedra Pintada Suite	Northern Roraima State	LM-39	Pb-Pb zr	1984	3	Fraga et al. (2010)
Pedra Pintada Suite	Northern Roraima State	LM-39	Pb-Pb zr	1984	6	Fraga et al. (2010)
Aricamã Suite	Northern Roraima State	LM-60	LA-ICPMS	1984	11	Fraga et al. (2010)
Moi-Moi metagabbro	Central-West Suriname	ER-1109	Baddel U-Pb TIMS	1984	5	Klaver et al. (2015)
Moi-Moi metagabbro	Central-West Suriname	ER-1109	U-Pb SIMS	1984	3	Klaver et al. (2015)
Vila Riozinho Fm.	Novo Progresso	NP183	U-Pb SHRIMP II	1984	3	Roverato et al. (2019)
Caxipacoré Suite	Near Rio Trombetas	MR-01A	LA-ICPMS	1984	4	Silva et al. (2019)
Pezão quartz porphyry	Northern Mato Grosso State	PZQFP	U-Pb SHRIMP	1984	48	Trevisan et al. (2021)
Igarapé Paboca Fm.	Near Rio Trombetas	LT-09	Pb-Pb evaporation	1985	8	Barreto et al. (2013)
Surumu Gp.	Northern Roraima State	LM-167B	Pb-Pb evaporation	1985	18	Fraga et al. (2010)
Pedra Pintada Suite	Northern Roraima State	LM-39	Pb-Pb zr	1985	4	Fraga et al. (2010)
Pedra Pintada Suite	Northern Roraima State	MF-163	LA-ICPMS	1985	15.5	Fraga et al. (2010)
Charlie Gabbro	Central-West Suriname	ER-1115B	Baddel U-Pb TIMS	1985	1.5	Klaver et al. (2015)
Cachoeira da Ilha Fm.	North of Roraima	FCI-12A	U-Pb LA-ICPMS	1986	24	Barbosa et al. (2021)
Pedra Pintada Suite	Northern Roraima State	LM-39	Pb-Pb zr	1986	3	Fraga et al. (2010)
Pedra Pintada Suite	Northern Roraima State	LM-39	Pb-Pb zr	1986	3	Fraga et al. (2010)
Iriri Group	Iriri River	MV-70	Pb-Pb evaporation	1986	5	Semblano et al. (2016)
Iriri Group	Iriri River	MV-80	Pb-Pb evaporation	1986	4	Semblano et al. (2016)
Iriri Group	Iriri River	MV-80	Pb-Pb evaporation	1986	3	Semblano et al. (2016)
Vila Riozinho Fm.	Novo Progresso	SG-118	U-Pb LA-ICPMS	1986.73	8.93659	Guimarães & Klein (2020)
Cachoeira da Ilha Fm.	North of Roraima	FCI-12A	U-Pb LA-ICPMS	1987	24	Barbosa et al. (2021)
Cachoeira da Ilha Fm.	North of Roraima	FCI-12A	U-Pb LA-ICPMS	1987	14	Barbosa et al. (2021)
Surumu Gp.	Northern Roraima State	LM-167B	Pb-Pb evaporation	1987	7	Fraga et al. (2010)
Pedra Pintada Suite	Northern Roraima State	LM-39	Pb-Pb zr	1987	3	Fraga et al. (2010)
Pedra Pintada Suite	Northern Roraima State	LM-39	Pb-Pb zr	1987	4	Fraga et al. (2010)
Pedra Pintada Suite	Northern Roraima State	MF-163	LA-ICPMS	1987	21.5	Fraga et al. (2010)
Vila Riozinho Fm.	Novo Progresso	NP183	U-Pb SHRIMP II	1987	2.5	Roverato et al. (2019)
Novo Mundo granite	Northern Mato Grosso State	NMGr	U-Pb LA-ICPMS	1987	13.5	Trevisan et al. (2021)
Igarapé Paboca Fm.	Near Rio Trombetas	LT-12	Pb-Pb evaporation	1988	7	Barreto et al. (2013)
Surumu Gp.	Northern Roraima State	LM-167B	Pb-Pb evaporation	1988	9	Fraga et al. (2010)
Pedra Pintada Suite	Northern Roraima State	LM-39	Pb-Pb zr	1988	3	Fraga et al. (2010)
Pedra Pintada Suite	Northern Roraima State	MF-163	LA-ICPMS	1988	20.5	Fraga et al. (2010)
Aricamã Suite	Northern Roraima State	LM-60	LA-ICPMS	1988	13.5	Fraga et al. (2010)
Caxipacoré Suite	Near Rio Trombetas	MR-01A	LA-ICPMS	1988	6.5	Silva et al. (2019)
Cachoeira da Ilha Fm.	North of Roraima	FCI-19A	U-Pb LA-ICPMS	1989	9	Barbosa et al. (2021)
Cachoeira da Ilha Fm.	Northern Roraima State	HG-220B	Pb-Pb evaporation	1989	6	Fraga et al. (2010)
Pedra Pintada Suite	Northern Roraima State	LM-39	Pb-Pb zr	1989	4	Fraga et al. (2010)
Pedra Pintada Suite	Northern Roraima State	MF-163	LA-ICPMS	1989	15	Fraga et al. (2010)
Vila Riozinho Fm.	Novo Progresso	NP396B	U-Pb SHRIMP II	1989	5.5	Roverato et al. (2019)
Iriri Group	Iriri River	MV-80	Pb-Pb evaporation	1989	4	Semblano et al. (2016)
Iriri Group	Iriri River	MV-80	Pb-Pb evaporation	1989	3	Semblano et al. (2016)
Caxipacoré Suite	Near Rio Trombetas	MR-01A	LA-ICPMS	1989	4.5	Silva et al. (2019)
Pé Quente quartz monzonite	Northern Mato Grosso State	PQ	U-Pb SHRIMP	1989	13	Trevisan et al. (2021)
Vila Riozinho Fm.	Novo Progresso	SG-118	U-Pb LA-ICPMS	1989.6	14.5127	Guimarães & Klein (2020)
Igarapé Paboca Fm.	Near Rio Trombetas	LT-14	Pb-Pb evaporation	1990	3	Barreto et al. (2013)
Igarapé Paboca Fm.	Near Rio Trombetas	LT-15	Pb-Pb evaporation	1990	3	Barreto et al. (2013)
Vila Riozinho Fm.	Novo Progresso	NP380C	U-Pb SHRIMP II	1990	5	Roverato et al. (2019)
Iriri Group	Iriri River	MV-70	Pb-Pb evaporation	1990	3	Semblano et al. (2016)
Iriri Group	Iriri River	MV-70	Pb-Pb evaporation	1990	8	Semblano et al. (2016)
Igarapé Paboca Fm.	Near Rio Trombetas	LT-11	Pb-Pb evaporation	1991	4	Barreto et al. (2013)
Andesite dyke	Tapajós Mineral Province	G02-4G	U-Pb SHRIMP II	1991	5	Borgo (2017)
Surumu Gp.	Northern Roraima State	LM-167B	Pb-Pb evaporation	1991	3	Fraga et al. (2010)
Pedra Pintada Suite	Northern Roraima State	MF-163	LA-ICPMS	1991	13.5	Fraga et al. (2010)
Pedra Pintada Suite	Northern Roraima State	MF-163	LA-ICPMS	1991	15	Fraga et al. (2010)
Vila Riozinho Fm.	Novo Progresso	NP380C	U-Pb SHRIMP II	1991	3.5	Roverato et al. (2019)
Vila Riozinho Fm.	Novo Progresso	NP396B	U-Pb SHRIMP II	1991	5	Roverato et al. (2019)
Iriri Group	Iriri River	MV-80	Pb-Pb evaporation	1991	6	Semblano et al. (2016)
Pé Quente quartz monzonite	Northern Mato Grosso State	PQ	U-Pb SHRIMP	1991	11	Trevisan et al. (2021)
Porphyritic rhyolite	Tapajós Mineral Province	FV6-1-25	U-Pb SHRIMP II	1992	7.5	Aguja-Aguja-Bocanegra (2013)
Jarinã Fm.	North of Mato Grosso	CA-38	U-Pb TIMS	1992	10.5	Alves et al. (2010)
Cachoeira da Ilha Fm.	North of Roraima	FCI-12A	U-Pb LA-ICPMS	1992	20	Barbosa et al. (2021)
Andesite dyke	Tapajós Mineral Province	TB13	U-Pb TIMS	1992	2	Borgo (2017)
Andesite dyke	Tapajós Mineral Province	TB13	U-Pb TIMS	1992	2	Borgo (2017)
Uruá felsic tuff	Tapajós region	JO-170	U-Pb SHRIMP	1992	7.5	Santos et al. (2004)
Iriri Group	Iriri River	MV-70	Pb-Pb evaporation	1992	4	Semblano et al. (2016)
Caxipacoré Suite	Near Rio Trombetas	MR-01A	LA-ICPMS	1992	4	Silva et al. (2019)
Caxipacoré Suite	Near Rio Trombetas	MR-01A	LA-ICPMS	1992	5	Silva et al. (2019)
Cachoeira da Ilha Fm.	North of Roraima	FCI-12A	U-Pb LA-ICPMS	1993	11	Barbosa et al. (2021)
Cachoeira da Ilha Fm.	North of Roraima	FCI-19A	U-Pb LA-ICPMS	1993	10	Barbosa et al. (2021)
Pedra Pintada Suite	Northern Roraima State	MF-163	LA-ICPMS	1993	11	Fraga et al. (2010)
Aricamã Suite	Northern Roraima State	LM-60	LA-ICPMS	1993	21.5	Fraga et al. (2010)
Older São Jorge Granite	Southern Pará State	27	Pb-Pb zr	1993	2	Lamarão et al. (2002)
Vila Riozinho Fm.	Novo Progresso	NP396B	U-Pb SHRIMP II	1993	20.5	Roverato et al. (2019)
Porphyritic rhyolite	Tapajós Mineral Province	FV6-1-25	U-Pb SHRIMP II	1994	7.5	Aguja-Aguja-Bocanegra (2013)
Cachoeira da Ilha Fm.	North of Roraima	FCI-19A	U-Pb LA-ICPMS	1994	11	Barbosa et al. (2021)
Cachoeira da Ilha Fm.	North of Roraima	FCI-19A	U-Pb LA-ICPMS	1994	13	Barbosa et al. (2021)
Andesite dyke	Tapajós Mineral Province	TB13	U-Pb TIMS	1994	5	Borgo (2017)
Cachoeira da Ilha Fm.	Northern Roraima State	HG-220B	Pb-Pb evaporation	1994	10	Fraga et al. (2010)
Pedra Pintada Suite	Northern Roraima State	MF-163	LA-ICPMS	1994	18	Fraga et al. (2010)
Aricamã Suite	Northern Roraima State	LM-60	LA-ICPMS	1994	11.5	Fraga et al. (2010)
Vila Riozinho Fm.	Novo Progresso	62a	Pb-Pb evaporation	1994	5	Lamarão et al. (2002)
Vila Riozinho Fm.	Novo Progresso	NP396B	U-Pb SHRIMP II	1994	4	Roverato et al. (2019)
Cachoeira da Ilha Fm.	North of Roraima	FCI-19A	U-Pb LA-ICPMS	1995	8	Barbosa et al. (2021)
Pedra Pintada Suite	Northern Roraima State	LM-39	Pb-Pb zr	1995	16	Fraga et al. (2010)
Pedra Pintada Suite	Northern Roraima State	MF-163	LA-ICPMS	1995	13	Fraga et al. (2010)
Aricamã Suite	Northern Roraima State	LM-60	LA-ICPMS	1995	13	Fraga et al. (2010)
Vila Riozinho Fm.	Novo Progresso	107	Pb-Pb evaporation	1995	3	Lamarão et al. (2002)
Vila Riozinho Fm.	Novo Progresso	NP183	U-Pb SHRIMP II	1995	4.5	Roverato et al. (2019)
Vila Riozinho Fm.	Novo Progresso	NP380C	U-Pb SHRIMP II	1995	5	Roverato et al. (2019)
Vila Riozinho Fm.	Novo Progresso	NP380C	U-Pb SHRIMP II	1995	4	Roverato et al. (2019)
Porphyritic rhyolite	Tapajós Mineral Province	FV6-1-25	U-Pb SHRIMP II	1996	10.5	Aguja-Aguja-Bocanegra (2013)
Jarinã Fm.	North of Mato Grosso	CA-38	U-Pb TIMS	1996	6.5	Alves et al. (2010)
Cachoeira da Ilha Fm.	North of Roraima	FCI-12A	U-Pb LA-ICPMS	1996	14	Barbosa et al. (2021)
Cachoeira da Ilha Fm.	North of Roraima	FCI-12A	U-Pb LA-ICPMS	1996	14	Barbosa et al. (2021)
Igarapé Paboca Fm.	Near Rio Trombetas	LT-13	Pb-Pb evaporation	1996	4	Barreto et al. (2013)
Andesite dyke	Tapajós Mineral Province	G02-4G	U-Pb SHRIMP II	1996	15	Borgo (2017)
Pé Quente quartz monzonite	Northern Mato Grosso State	PQ	U-Pb SHRIMP	1996	11	Trevisan et al. (2021)
Vila Riozinho Fm.	Novo Progresso	62a	Pb-Pb evaporation	1997	4	Lamarão et al. (2002)
Vila Riozinho Fm.	Novo Progresso	NP380C	U-Pb SHRIMP II	1997	5	Roverato et al. (2019)
Vila Riozinho Fm.	Novo Progresso	NP380C	U-Pb SHRIMP II	1997	3.5	Roverato et al. (2019)
Cachoeira da Ilha Fm.	North of Roraima	FCI-12A	U-Pb LA-ICPMS	1998	10	Barbosa et al. (2021)
Porphyry	Tapajós Mineral Province	X2-11-5	U-Pb SHRIMP II	1998	4	Aguja-Bocanegra (2013)
Andesite dyke	Tapajós Mineral Province	G02-4G	U-Pb SHRIMP II	1998	5.5	Borgo (2017)
Vila Riozinho Fm.	Novo Progresso	62a	Pb-Pb evaporation	1998	3	Lamarão et al. (2002)
Pé Quente quartz monzonite	Northern Mato Grosso State	PQ	U-Pb SHRIMP	1998	12	Trevisan et al. (2021)
Riozinho das Arraias Mb.	Tapajós region	EY-R-105	Pb-Pb evaporation	1998	4	Vasquez et al. (2017)
Vila Riozinho Fm.	Novo Progresso	CE-06	U-Pb LA-ICPMS	1998.07	19.2152	Guimarães & Klein (2020)
Cachoeira da Ilha Fm.	North of Roraima	FCI-12A	U-Pb LA-ICPMS	1999	11	Barbosa et al. (2021)
Cachoeira da Ilha Fm.	North of Roraima	FCI-19A	U-Pb LA-ICPMS	1999	10	Barbosa et al. (2021)
Surumu Gp.	Northern Roraima State	LM-167B	Pb-Pb evaporation	1999	10	Fraga et al. (2010)
Vila Riozinho Fm.	Novo Progresso	107	Pb-Pb evaporation	1999	3	Lamarão et al. (2002)
Uruá felsic tuff	Tapajós region	JO-170	U-Pb SHRIMP	1999	6.5	Santos et al. (2004)
Riozinho das Arraias Mb.	Tapajós region	EY-R-105	Pb-Pb evaporation	1999	2.4	Vasquez et al. (2017)
Riozinho das Arraias Mb.	Tapajós region	EY-R-105	Pb-Pb evaporation	1999	3	Vasquez et al. (2017)
Vila Riozinho Fm.	Novo Progresso	CE-06	U-Pb LA-ICPMS	1999.18	7.0421	Guimarães & Klein (2020)
Cachoeira da Ilha Fm.	North of Roraima	FCI-12A	U-Pb LA-ICPMS	2000	17	Barbosa et al. (2021)
Cachoeira da Ilha Fm.	North of Roraima	FCI-19A	U-Pb LA-ICPMS	2000	18	Barbosa et al. (2021)
Aricamã Suite	Northern Roraima State	LM-60	LA-ICPMS	2000	9.5	Fraga et al. (2010)
Vila Riozinho Fm.	Novo Progresso	107	Pb-Pb evaporation	2000	4	Lamarão et al. (2002)
Vila Riozinho Fm.	Novo Progresso	62a	Pb-Pb evaporation	2000	4	Lamarão et al. (2002)
Cachoeira da Ilha Fm.	North of Roraima	FCI-12A	U-Pb LA-ICPMS	2001	20	Barbosa et al. (2021)
Cachoeira da Ilha Fm.	North of Roraima	FCI-12A	U-Pb LA-ICPMS	2001	21	Barbosa et al. (2021)
Igarapé Paboca Fm.	Near Rio Trombetas	LT-08	Pb-Pb evaporation	2001	7	Barreto et al. (2013)
Andesite dyke	Tapajós Mineral Province	G02-4G	U-Pb SHRIMP II	2001	5.5	Borgo (2017)
Vila Riozinho Fm.	Novo Progresso	NP396B	U-Pb SHRIMP II	2001	14.5	Roverato et al. (2019)
Caxipacoré Suite	Near Rio Trombetas	MR-01A	LA-ICPMS	2001	5	Silva et al. (2019)
Cachoeira da Ilha Fm.	North of Roraima	FCI-19A	U-Pb LA-ICPMS	2002	15	Barbosa et al. (2021)
Cachoeira da Ilha Fm.	North of Roraima	FCI-19A	U-Pb LA-ICPMS	2002	12	Barbosa et al. (2021)
Vila Riozinho Fm.	Novo Progresso	NP380C	U-Pb SHRIMP II	2002	5.5	Roverato et al. (2019)
Vila Riozinho Fm.	Novo Progresso	NP396B	U-Pb SHRIMP II	2002	9	Roverato et al. (2019)
Riozinho das Arraias Mb.	Tapajós region	EY-R-105	Pb-Pb evaporation	2002	2.1	Vasquez et al. (2017)
Vila Riozinho Fm.	Novo Progresso	CE-06	U-Pb LA-ICPMS	2002.84	11.7951	Guimarães & Klein (2020)
Cachoeira da Ilha Fm.	North of Roraima	FCI-12A	U-Pb LA-ICPMS	2003	14	Barbosa et al. (2021)
Cachoeira da Ilha Fm.	North of Roraima	FCI-12A	U-Pb LA-ICPMS	2003	19	Barbosa et al. (2021)
Cachoeira da Ilha Fm.	North of Roraima	FCI-12A	U-Pb LA-ICPMS	2003	26	Barbosa et al. (2021)
Cachoeira da Ilha Fm.	North of Roraima	FCI-19A	U-Pb LA-ICPMS	2003	9	Barbosa et al. (2021)
Cachoeira da Ilha Fm.	Northern Roraima State	HG-220B	Pb-Pb evaporation	2003	53	Fraga et al. (2010)
Cachoeira da Ilha Fm.	North of Roraima	FCI-12A	U-Pb LA-ICPMS	2004	13	Barbosa et al. (2021)
Vila Riozinho Fm.	Novo Progresso	107	Pb-Pb evaporation	2004	4	Lamarão et al. (2002)
Cachoeira da Ilha Fm.	North of Roraima	FCI-12A	U-Pb LA-ICPMS	2005	11	Barbosa et al. (2021)
Andesite dyke	Tapajós Mineral Province	G02-4G	U-Pb SHRIMP II	2005	6	Borgo (2017)
Cachoeira da Ilha Fm.	Northern Roraima State	HG-220B	Pb-Pb evaporation	2005	37	Fraga et al. (2010)
Riozinho das Arraias Mb.	Tapajós region	EY-R-105	Pb-Pb evaporation	2005	2	Vasquez et al. (2017)
Surumu Gp.	Northern Roraima State	LM-167B	Pb-Pb evaporation	2006	4	Fraga et al. (2010)
Cachoeira da Ilha Fm.	North of Roraima	FCI-12A	U-Pb LA-ICPMS	2007	20	Barbosa et al. (2021)
Cachoeira da Ilha Fm.	North of Roraima	FCI-19A	U-Pb LA-ICPMS	2007	11	Barbosa et al. (2021)
Cachoeira da Ilha Fm.	North of Roraima	FCI-19A	U-Pb LA-ICPMS	2007	8	Barbosa et al. (2021)
Cachoeira da Ilha Fm.	Northern Roraima State	HG-220B	Pb-Pb evaporation	2007	15	Fraga et al. (2010)
Colíder Gp.	Garimpo do Papagaio	SMG015	U-Pb SHRIMP II	2007	10	Galé (2018)
Older São Jorge Granite	Southern Pará State	27	Pb-Pb zr	2007	4.5	Lamarão et al. (2002)
Porphyritic rhyolite	Tapajós Mineral Province	FV6-1-25	U-Pb SHRIMP II	2008	173.5	Aguja-Aguja-Bocanegra (2013)
Cachoeira da Ilha Fm.	North of Roraima	FCI-12A	U-Pb LA-ICPMS	2008	15	Barbosa et al. (2021)
Cachoeira da Ilha Fm.	North of Roraima	FCI-12A	U-Pb LA-ICPMS	2008	12	Barbosa et al. (2021)
Cachoeira da Ilha Fm.	North of Roraima	FCI-19A	U-Pb LA-ICPMS	2008	13	Barbosa et al. (2021)
Cachoeira da Ilha Fm.	North of Roraima	FCI-19A	U-Pb LA-ICPMS	2009	24	Barbosa et al. (2021)
Surumu Gp.	Northern Roraima State	LM-167B	Pb-Pb evaporation	2009	11	Fraga et al. (2010)
Aricamã Suite	Northern Roraima State	LM-60	LA-ICPMS	2009	10.5	Fraga et al. (2010)
Caxipacoré Suite	Near Rio Trombetas	MR-01A	LA-ICPMS	2009	9	Silva et al. (2019)
Cachoeira da Ilha Fm.	North of Roraima	FCI-12A	U-Pb LA-ICPMS	2010	17	Barbosa et al. (2021)
Porphyry	Tapajós Mineral Province	X2-11-5	U-Pb SHRIMP II	2010	7	Aguja-Bocanegra (2013)
Surumu Gp.	Northern Roraima State	LM-167B	Pb-Pb evaporation	2010	4	Fraga et al. (2010)
Vila Riozinho Fm.	Novo Progresso	NP183	U-Pb SHRIMP II	2010	8.5	Roverato et al. (2019)
Vila Riozinho Fm.	Novo Progresso	NP380C	U-Pb SHRIMP II	2010	4	Roverato et al. (2019)
Cachoeira da Ilha Fm.	North of Roraima	FCI-12A	U-Pb LA-ICPMS	2011	27	Barbosa et al. (2021)
Aricamã Suite	Northern Roraima State	LM-60	LA-ICPMS	2011	10.5	Fraga et al. (2010)
Vila Riozinho Fm.	Novo Progresso	NP396B	U-Pb SHRIMP II	2011	17	Roverato et al. (2019)
Cachoeira da Ilha Fm.	North of Roraima	FCI-12A	U-Pb LA-ICPMS	2012	19	Barbosa et al. (2021)
Cachoeira da Ilha Fm.	North of Roraima	FCI-12A	U-Pb LA-ICPMS	2013	14	Barbosa et al. (2021)
Cachoeira da Ilha Fm.	North of Roraima	FCI-19A	U-Pb LA-ICPMS	2013	11	Barbosa et al. (2021)
Colíder Gp.	North of Mato Grosso	TD-095	U-Pb LA-ICPMS	2013	30.5	Duarte et al. (2019)
Colíder Gp.	North of Mato Grosso	TD-095	U-Pb LA-ICPMS	2013	30.5	Duarte et al. (2019)
Cachoeira da Ilha Fm.	North of Roraima	FCI-19A	U-Pb LA-ICPMS	2014	10	Barbosa et al. (2021)
Cachoeira da Ilha Fm.	North of Roraima	FCI-19A	U-Pb LA-ICPMS	2014	13	Barbosa et al. (2021)
Andesite dyke	Tapajós Mineral Province	G02-4G	U-Pb SHRIMP II	2014	8	Borgo (2017)
Vila Riozinho Fm.	Novo Progresso	NP396B	U-Pb SHRIMP II	2014	2.5	Roverato et al. (2019)
Caxipacoré Suite	Near Rio Trombetas	MR-01A	LA-ICPMS	2014	5	Silva et al. (2019)
Cachoeira da Ilha Fm.	North of Roraima	FCI-19A	U-Pb LA-ICPMS	2015	10	Barbosa et al. (2021)
Cachoeira da Ilha Fm.	North of Roraima	FCI-19A	U-Pb LA-ICPMS	2015	9	Barbosa et al. (2021)
Andesite dyke	Tapajós Mineral Province	G02-4G	U-Pb LA-ICPMS	2015	19.5	Borgo (2017)
Cachoeira da Ilha Fm.	North of Roraima	FCI-12A	U-Pb LA-ICPMS	2016	22	Barbosa et al. (2021)
Cachoeira da Ilha Fm.	North of Roraima	FCI-19A	U-Pb LA-ICPMS	2016	13	Barbosa et al. (2021)
Porphyritic rhyolite	Tapajós Mineral Province	FV6-1-25	U-Pb SHRIMP II	2017	13	Aguja-Aguja-Bocanegra (2013)
Cachoeira da Ilha Fm.	North of Roraima	FCI-19A	U-Pb LA-ICPMS	2017	10	Barbosa et al. (2021)
Andesite dyke	Tapajós Mineral Province	G02-4G	U-Pb SHRIMP II	2017	7.5	Borgo (2017)
Pedra Pintada Suite	Northern Roraima State	LM-39	LA-ICPMS	2017	12	Fraga et al. (2010)
Aricamã Suite	Northern Roraima State	LM-60	LA-ICPMS	2017	10	Fraga et al. (2010)
Porphyritic rhyolite	Tapajós Mineral Province	FV6-1-25	U-Pb SHRIMP II	2018	13.5	Aguja-Aguja-Bocanegra (2013)
Cachoeira da Ilha Fm.	North of Roraima	FCI-19A	U-Pb LA-ICPMS	2018	13	Barbosa et al. (2021)
Cachoeira da Ilha Fm.	North of Roraima	FCI-19A	U-Pb LA-ICPMS	2018	17	Barbosa et al. (2021)
Andesite dyke	Tapajós Mineral Province	G02-4G	U-Pb LA-ICPMS	2018	10.5	Borgo (2017)
Caxipacoré Suite	Near Rio Trombetas	MR-01A	LA-ICPMS	2018	4.5	Silva et al. (2019)
Cachoeira da Ilha Fm.	North of Roraima	FCI-19A	U-Pb LA-ICPMS	2021	24	Barbosa et al. (2021)
Vila Riozinho Fm.	Novo Progresso	NP380C	U-Pb SHRIMP II	2022	7.5	Roverato et al. (2019)
Vila Riozinho Fm.	Novo Progresso	NP380C	U-Pb SHRIMP II	2023	15.5	Roverato et al. (2019)
Uruá felsic tuff	Tapajós region	JO-170	U-Pb SHRIMP	2023	16.5	Santos et al. (2004)
Cachoeira da Ilha Fm.	North of Roraima	FCI-19A	U-Pb LA-ICPMS	2024	11	Barbosa et al. (2021)
Uruá felsic tuff	Tapajós region	JO-170	U-Pb SHRIMP	2024	3.5	Santos et al. (2004)
Vila Riozinho Fm.	Novo Progresso	SG-118	U-Pb LA-ICPMS	2024.66	11.7152	Guimarães & Klein (2020)
Andesite dyke	Tapajós Mineral Province	G02-4G	U-Pb LA-ICPMS	2025	11	Borgo (2017)
Andesite dyke	Tapajós Mineral Province	G02-4G	U-Pb LA-ICPMS	2025	10.5	Borgo (2017)
Andesite dyke	Tapajós Mineral Province	G02-4G	U-Pb LA-ICPMS	2028	14	Borgo (2017)

## Sheet: Figure_7b
EXTRACTED FROM THE COMPILATION IN PUETZ AND CONDIE (2021)
Sample & Grain	GPS Latitude	GPS Longitude	Minor Geologic-Geographic Unit	Rock_Type_3	Spectrometer	Best Age (Ma)	Uncertainty (2σ precision)	235U Abs. Disc. (myr)	Core/Rim	206Pb/238U Age (Ma)	Uncert. (2σ)	207Pb/235U Age (Ma)	Uncert. (2σ)	207Pb/206Pb Age (Ma)	Uncert. (2σ)	Reference	DOI/Web Link
BDM-01Spot-154	-14.3964	-56.4054	Diamantino Formation	sandstone	LA-ICP-MS	922.445	32.2325	629	c	682	20	1056	30	1940	84	McGee, B et al.	http://dx.doi.org/10.1130/B30842.1
BDM-01Spot-161	-14.3964	-56.4054	Diamantino Formation	sandstone	LA-ICP-MS	961.733	25.8663	30	c	958	24	976	20	1018	54	McGee, B et al.	http://dx.doi.org/10.1130/B30842.2
BDM-01Spot-26	-14.3964	-56.4054	Diamantino Formation	sandstone	LA-ICP-MS	976.426	28.1988	138.5	c	953	26	1040	20	1230	52	McGee, B et al.	http://dx.doi.org/10.1130/B30842.3
BDM-01Spot-184	-14.3964	-56.4054	Diamantino Formation	sandstone	LA-ICP-MS	1018.75	27.5423	12.5	c	1017	26	1024	18	1042	48	McGee, B et al.	http://dx.doi.org/10.1130/B30842.4
BDM-01Spot-183	-14.3964	-56.4054	Diamantino Formation	sandstone	LA-ICP-MS	1032.69	26.349	9.5	c	1034	24	1027	20	1015	58	McGee, B et al.	http://dx.doi.org/10.1130/B30842.5
BDM-01Spot-198	-14.3964	-56.4054	Diamantino Formation	sandstone	LA-ICP-MS	1041.49	26.5327	10	c	1040	24	1046	20	1060	58	McGee, B et al.	http://dx.doi.org/10.1130/B30842.6
BDM-01Spot-86	-14.3964	-56.4054	Diamantino Formation	sandstone	LA-ICP-MS	1050.98	27.8819	19	c	1048	26	1060	20	1086	50	McGee, B et al.	http://dx.doi.org/10.1130/B30842.7
BDM-01Spot-9	-14.3964	-56.4054	Diamantino Formation	sandstone	LA-ICP-MS	1129.33	32.0946	35	c	1122	30	1146	22	1192	50	McGee, B et al.	http://dx.doi.org/10.1130/B30842.8
BDM-01Spot-130	-14.3964	-56.4054	Diamantino Formation	sandstone	LA-ICP-MS	1154.26	30.5367	227	c	1072	28	1233	20	1526	42	McGee, B et al.	http://dx.doi.org/10.1130/B30842.9
BDM-01Spot-53	-14.3964	-56.4054	Diamantino Formation	sandstone	LA-ICP-MS	1161.45	30.7227	24	c	1156	28	1173	22	1204	52	McGee, B et al.	http://dx.doi.org/10.1130/B30842.10
BDM-01Spot-173	-14.3964	-56.4054	Diamantino Formation	sandstone	LA-ICP-MS	1176.35	29.7556	7.5	c	1178	28	1172	18	1163	44	McGee, B et al.	http://dx.doi.org/10.1130/B30842.11
BDM-01Spot-91	-14.3964	-56.4054	Diamantino Formation	sandstone	LA-ICP-MS	1181.75	30.3239	45.5	c	1170	28	1203	20	1261	46	McGee, B et al.	http://dx.doi.org/10.1130/B30842.12
BDM-01Spot-37	-14.3964	-56.4054	Diamantino Formation	sandstone	LA-ICP-MS	1190.59	34.468	63	c	1173	30	1218	24	1299	62	McGee, B et al.	http://dx.doi.org/10.1130/B30842.13
BDM-01Spot-150	-14.3964	-56.4054	Diamantino Formation	sandstone	LA-ICP-MS	1209.12	24.9922	741	c	691	18	1155	18	2173	38	McGee, B et al.	http://dx.doi.org/10.1130/B30842.14
BDM-01Spot-77	-14.3964	-56.4054	Diamantino Formation	sandstone	LA-ICP-MS	1218.27	32.9386	8.5	c	1216	30	1222	22	1233	52	McGee, B et al.	http://dx.doi.org/10.1130/B30842.15
BDM-01Spot-2	-14.3964	-56.4054	Diamantino Formation	sandstone	LA-ICP-MS	1219.58	36.4767	23.5	c	1213	32	1230	26	1260	64	McGee, B et al.	http://dx.doi.org/10.1130/B30842.16
BDM-01Spot-78	-14.3964	-56.4054	Diamantino Formation	sandstone	LA-ICP-MS	1222.45	33.2615	9	c	1220	30	1227	22	1238	54	McGee, B et al.	http://dx.doi.org/10.1130/B30842.17
BDM-01Spot-159	-14.3964	-56.4054	Diamantino Formation	sandstone	LA-ICP-MS	1247.68	34.1021	27.5	c	1239	30	1259	22	1294	56	McGee, B et al.	http://dx.doi.org/10.1130/B30842.18
BDM-01Spot-141	-14.3964	-56.4054	Diamantino Formation	sandstone	LA-ICP-MS	1251.12	40.939	58	c	1231	34	1274	30	1347	74	McGee, B et al.	http://dx.doi.org/10.1130/B30842.19
BDM-01Spot-177	-14.3964	-56.4054	Diamantino Formation	sandstone	LA-ICP-MS	1293.05	32.2629	24	c	1284	30	1302	20	1332	42	McGee, B et al.	http://dx.doi.org/10.1130/B30842.20
BDM-01Spot-50	-14.3964	-56.4054	Diamantino Formation	sandstone	LA-ICP-MS	1312.28	40.5773	29.5	c	1300	36	1323	26	1359	58	McGee, B et al.	http://dx.doi.org/10.1130/B30842.21
BDM-01Spot-39	-14.3964	-56.4054	Diamantino Formation	sandstone	LA-ICP-MS	1318.44	37.2609	8.5	c	1315	32	1321	24	1332	58	McGee, B et al.	http://dx.doi.org/10.1130/B30842.22
BDM-01Spot-35	-14.3964	-56.4054	Diamantino Formation	sandstone	LA-ICP-MS	1318.98	36.7756	34.5	c	1304	32	1330	24	1373	54	McGee, B et al.	http://dx.doi.org/10.1130/B30842.23
BDM-01Spot-143	-14.3964	-56.4054	Diamantino Formation	sandstone	LA-ICP-MS	1319.09	41.5768	33	c	1331	34	1306	30	1265	76	McGee, B et al.	http://dx.doi.org/10.1130/B30842.24
BDM-01Spot-20	-14.3964	-56.4054	Diamantino Formation	sandstone	LA-ICP-MS	1339.64	35.6088	12.5	c	1334	32	1344	22	1359	48	McGee, B et al.	http://dx.doi.org/10.1130/B30842.25
BDM-01Spot-176	-14.3964	-56.4054	Diamantino Formation	sandstone	LA-ICP-MS	1343.87	34.7244	23	c	1333	30	1351	22	1379	50	McGee, B et al.	http://dx.doi.org/10.1130/B30842.26
BDM-01Spot-133	-14.3964	-56.4054	Diamantino Formation	sandstone	LA-ICP-MS	1389.22	39.8764	166.5	c	1270	32	1399	26	1603	54	McGee, B et al.	http://dx.doi.org/10.1130/B30842.27
BDM-01Spot-32	-14.3964	-56.4054	Diamantino Formation	sandstone	LA-ICP-MS	1403.58	37.667	7.5	c	1399	34	1405	22	1414	46	McGee, B et al.	http://dx.doi.org/10.1130/B30842.28
BDM-01Spot-12	-14.3964	-56.4054	Diamantino Formation	sandstone	LA-ICP-MS	1409.93	39.844	23	c	1395	34	1413	24	1441	52	McGee, B et al.	http://dx.doi.org/10.1130/B30842.29
BDM-01Spot-189	-14.3964	-56.4054	Diamantino Formation	sandstone	LA-ICP-MS	1417.2	42.8509	31	c	1436	38	1411	26	1374	54	McGee, B et al.	http://dx.doi.org/10.1130/B30842.30
BDM-01Spot-21	-14.3964	-56.4054	Diamantino Formation	sandstone	LA-ICP-MS	1427.62	37.3959	3.5	c	1430	34	1427	22	1423	44	McGee, B et al.	http://dx.doi.org/10.1130/B30842.31
BDM-01Spot-105	-14.3964	-56.4054	Diamantino Formation	sandstone	LA-ICP-MS	1428.29	33.2266	358.5	c	1116	28	1387	22	1833	40	McGee, B et al.	http://dx.doi.org/10.1130/B30842.32
BDM-01Spot-23	-14.3964	-56.4054	Diamantino Formation	sandstone	LA-ICP-MS	1430.8	38.8945	4	c	1428	34	1431	22	1436	48	McGee, B et al.	http://dx.doi.org/10.1130/B30842.33
BDM-01Spot-180	-14.3964	-56.4054	Diamantino Formation	sandstone	LA-ICP-MS	1438	44.5697	7	c	1443	36	1437	26	1429	60	McGee, B et al.	http://dx.doi.org/10.1130/B30842.34
BDM-01Spot-7	-14.3964	-56.4054	Diamantino Formation	sandstone	LA-ICP-MS	1448	56.7341	0	c	1448	40	1448	34	1448	84	McGee, B et al.	http://dx.doi.org/10.1130/B30842.35
BDM-01Spot-22	-14.3964	-56.4054	Diamantino Formation	sandstone	LA-ICP-MS	1487.39	39.6615	64	c	1427	34	1479	22	1555	46	McGee, B et al.	http://dx.doi.org/10.1130/B30842.36
BDM-01Spot-117	-14.3964	-56.4054	Diamantino Formation	sandstone	LA-ICP-MS	1490.98	38.8841	104	c	1391	36	1475	22	1599	42	McGee, B et al.	http://dx.doi.org/10.1130/B30842.37
BDM-01Spot-34	-14.3964	-56.4054	Diamantino Formation	sandstone	LA-ICP-MS	1495.25	37.8633	22	c	1474	34	1492	22	1518	42	McGee, B et al.	http://dx.doi.org/10.1130/B30842.38
BDM-01Spot-24	-14.3964	-56.4054	Diamantino Formation	sandstone	LA-ICP-MS	1501.37	43.9612	13.5	c	1488	40	1499	24	1515	48	McGee, B et al.	http://dx.doi.org/10.1130/B30842.39
BDM-01Spot-44	-14.3964	-56.4054	Diamantino Formation	sandstone	LA-ICP-MS	1511.62	43.2433	3.5	c	1508	36	1511	24	1515	50	McGee, B et al.	http://dx.doi.org/10.1130/B30842.40
BDM-01Spot-194	-14.3964	-56.4054	Diamantino Formation	sandstone	LA-ICP-MS	1514.15	38.1005	17	c	1532	36	1518	22	1498	40	McGee, B et al.	http://dx.doi.org/10.1130/B30842.41
BDM-01Spot-172	-14.3964	-56.4054	Diamantino Formation	sandstone	LA-ICP-MS	1521.85	38.2713	42	c	1477	34	1511	20	1561	42	McGee, B et al.	http://dx.doi.org/10.1130/B30842.42
BDM-01Spot-29	-14.3964	-56.4054	Diamantino Formation	sandstone	LA-ICP-MS	1546	47.4107	8.5	c	1536	38	1543	26	1553	54	McGee, B et al.	http://dx.doi.org/10.1130/B30842.43
BDM-01Spot-17	-14.3964	-56.4054	Diamantino Formation	sandstone	LA-ICP-MS	1555.34	38.4796	21.5	c	1582	36	1564	22	1539	40	McGee, B et al.	http://dx.doi.org/10.1130/B30842.44
BDM-01Spot-85	-14.3964	-56.4054	Diamantino Formation	sandstone	LA-ICP-MS	1560.03	39.7252	4	c	1565	36	1561	22	1557	42	McGee, B et al.	http://dx.doi.org/10.1130/B30842.45
BDM-01Spot-151	-14.3964	-56.4054	Diamantino Formation	sandstone	LA-ICP-MS	1561.07	37.5838	62	c	1487	34	1539	22	1611	40	McGee, B et al.	http://dx.doi.org/10.1130/B30842.46
BDM-01Spot-33	-14.3964	-56.4054	Diamantino Formation	sandstone	LA-ICP-MS	1572.67	46.8373	23.5	c	1543	38	1563	26	1590	52	McGee, B et al.	http://dx.doi.org/10.1130/B30842.47
BDM-01Spot-89	-14.3964	-56.4054	Diamantino Formation	sandstone	LA-ICP-MS	1586.21	48.5708	10	c	1573	38	1581	26	1593	54	McGee, B et al.	http://dx.doi.org/10.1130/B30842.48
BDM-01Spot-70	-14.3964	-56.4054	Diamantino Formation	sandstone	LA-ICP-MS	1596.05	45.9279	53.5	c	1526	42	1570	26	1633	48	McGee, B et al.	http://dx.doi.org/10.1130/B30842.49
BDM-01Spot-166	-14.3964	-56.4054	Diamantino Formation	sandstone	LA-ICP-MS	1608.86	37.3513	48	c	1544	36	1585	20	1640	38	McGee, B et al.	http://dx.doi.org/10.1130/B30842.50
BDM-01Spot-31	-14.3964	-56.4054	Diamantino Formation	sandstone	LA-ICP-MS	1634.89	57.5968	50	c	1564	42	1607	30	1664	64	McGee, B et al.	http://dx.doi.org/10.1130/B30842.51
BDM-01Spot-170	-14.3964	-56.4054	Diamantino Formation	sandstone	LA-ICP-MS	1680.4	36.8953	605	c	948	26	1392	24	2158	44	McGee, B et al.	http://dx.doi.org/10.1130/B30842.52
BDM-01Spot-5	-14.3964	-56.4054	Diamantino Formation	sandstone	LA-ICP-MS	1738.6	43.6298	33.5	c	1684	42	1713	24	1751	44	McGee, B et al.	http://dx.doi.org/10.1130/B30842.53
BDM-01Spot-59	-14.3964	-56.4054	Diamantino Formation	sandstone	LA-ICP-MS	1765.16	39.6757	18	c	1735	38	1751	22	1771	40	McGee, B et al.	http://dx.doi.org/10.1130/B30842.54
BDM-01Spot-62	-14.3964	-56.4054	Diamantino Formation	sandstone	LA-ICP-MS	1765.9	45.0075	27.5	c	1720	40	1745	24	1775	46	McGee, B et al.	http://dx.doi.org/10.1130/B30842.55
BDM-01Spot-83	-14.3964	-56.4054	Diamantino Formation	sandstone	LA-ICP-MS	1790.38	43.7203	8.5	c	1805	42	1797	24	1788	44	McGee, B et al.	http://dx.doi.org/10.1130/B30842.56
BDM-01Spot-3	-14.3964	-56.4054	Diamantino Formation	sandstone	LA-ICP-MS	1797.86	45.7212	0.5	c	1797	44	1797	24	1798	46	McGee, B et al.	http://dx.doi.org/10.1130/B30842.57
BDM-01Spot-81	-14.3964	-56.4054	Diamantino Formation	sandstone	LA-ICP-MS	1797.9	45.4617	14.5	c	1823	42	1809	24	1794	46	McGee, B et al.	http://dx.doi.org/10.1130/B30842.58
BDM-01Spot-164	-14.3964	-56.4054	Diamantino Formation	sandstone	LA-ICP-MS	1802.97	52.4068	66	c	1692	44	1752	28	1824	54	McGee, B et al.	http://dx.doi.org/10.1130/B30842.59
BDM-01Spot-195	-14.3964	-56.4054	Diamantino Formation	sandstone	LA-ICP-MS	1804.73	41.727	1	c	1803	40	1804	24	1805	42	McGee, B et al.	http://dx.doi.org/10.1130/B30842.60
BDM-01Spot-57	-14.3964	-56.4054	Diamantino Formation	sandstone	LA-ICP-MS	1815.76	53.929	51.5	c	1728	42	1775	28	1831	56	McGee, B et al.	http://dx.doi.org/10.1130/B30842.61
BDM-01Spot-40	-14.3964	-56.4054	Diamantino Formation	sandstone	LA-ICP-MS	1819.44	45.4379	34	c	1761	42	1792	24	1829	46	McGee, B et al.	http://dx.doi.org/10.1130/B30842.62
BDM-01Spot-131	-14.3964	-56.4054	Diamantino Formation	sandstone	LA-ICP-MS	1826.66	38.5193	9	c	1811	42	1819	24	1829	38	McGee, B et al.	http://dx.doi.org/10.1130/B30842.63
BDM-01Spot-69	-14.3964	-56.4054	Diamantino Formation	sandstone	LA-ICP-MS	1828.85	46	50	c	1743	46	1787	26	1843	46	McGee, B et al.	http://dx.doi.org/10.1130/B30842.64
BDM-01Spot-49	-14.3964	-56.4054	Diamantino Formation	sandstone	LA-ICP-MS	1845.1	54.466	27	c	1798	44	1823	28	1852	56	McGee, B et al.	http://dx.doi.org/10.1130/B30842.65
BDM-01Spot-142	-14.3964	-56.4054	Diamantino Formation	sandstone	LA-ICP-MS	1874.67	42.2219	1.5	c	1872	44	1873	24	1875	42	McGee, B et al.	http://dx.doi.org/10.1130/B30842.66
BDM-01Spot-58	-14.3964	-56.4054	Diamantino Formation	sandstone	LA-ICP-MS	1897.16	38.4482	35	c	1835	42	1868	22	1905	38	McGee, B et al.	http://dx.doi.org/10.1130/B30842.67
BDM-01Spot-165	-14.3964	-56.4054	Diamantino Formation	sandstone	LA-ICP-MS	1908.12	38.2219	44.5	c	1829	40	1871	22	1918	38	McGee, B et al.	http://dx.doi.org/10.1130/B30842.68
BDM-01Spot-185	-14.3964	-56.4054	Diamantino Formation	sandstone	LA-ICP-MS	1953.79	36.6894	22	c	1994	44	1972	22	1950	36	McGee, B et al.	http://dx.doi.org/10.1130/B30842.69
BDM-01Spot-174	-14.3964	-56.4054	Diamantino Formation	sandstone	LA-ICP-MS	2059.47	41.2781	580	c	1125	30	1593	24	2285	44	McGee, B et al.	http://dx.doi.org/10.1130/B30842.70
BDM-01Spot-36	-14.3964	-56.4054	Diamantino Formation	sandstone	LA-ICP-MS	2075.86	36.4671	287.5	c	1568	40	1830	24	2143	36	McGee, B et al.	http://dx.doi.org/10.1130/B30842.71
BDM-01Spot-51	-14.3964	-56.4054	Diamantino Formation	sandstone	LA-ICP-MS	2091.89	44.1681	131.5	c	1851	46	1978	26	2114	44	McGee, B et al.	http://dx.doi.org/10.1130/B30842.72
BDM-01Spot-163	-14.3964	-56.4054	Diamantino Formation	sandstone	LA-ICP-MS	2349.55	29.9595	1097.5	c	598	14	1309	18	2793	34	McGee, B et al.	http://dx.doi.org/10.1130/B30842.73
BDM-01Spot-76	-14.3964	-56.4054	Diamantino Formation	sandstone	LA-ICP-MS	2507.97	32.7681	1114	c	640	16	1395	20	2868	36	McGee, B et al.	http://dx.doi.org/10.1130/B30842.74
BDM-01Spot-124	-14.3964	-56.4054	Diamantino Formation	sandstone	LA-ICP-MS	2723.06	28.673	1362	c	411	10	1181	18	3135	32	McGee, B et al.	http://dx.doi.org/10.1130/B30842.75
BDM-01Spot-56	-14.3964	-56.4054	Diamantino Formation	sandstone	LA-ICP-MS	2843.22	30.2394	1239.5	c	637	16	1510	20	3116	32	McGee, B et al.	http://dx.doi.org/10.1130/B30842.76
BDM-01Spot-140	-14.3964	-56.4054	Diamantino Formation	sandstone	LA-ICP-MS	2854.93	29.9043	1301.5	c	555	14	1419	20	3158	32	McGee, B et al.	http://dx.doi.org/10.1130/B30842.77
BDM-01Spot-98	-14.3964	-56.4054	Diamantino Formation	sandstone	LA-ICP-MS	2976.66	30.3549	1353.5	c	548	16	1456	22	3255	32	McGee, B et al.	http://dx.doi.org/10.1130/B30842.78
BDM-01Spot-118	-14.3964	-56.4054	Diamantino Formation	sandstone	LA-ICP-MS	3352.95	28.8404	1525	c	524	14	1582	22	3574	30	McGee, B et al.	http://dx.doi.org/10.1130/B30842.79
BDM-01Spot-115	-14.3964	-56.4054	Diamantino Formation	sandstone	LA-ICP-MS	3362.51	28.8342	1540.5	c	506	14	1559	20	3587	30	McGee, B et al.	http://dx.doi.org/10.1130/B30842.80
BDM-01Spot-137	-14.3964	-56.4054	Diamantino Formation	sandstone	LA-ICP-MS	3468.14	28.5333	1669.5	c	374	10	1380	20	3713	30	McGee, B et al.	http://dx.doi.org/10.1130/B30842.81
BDM-01Spot-45	-14.3964	-56.4054	Diamantino Formation	sandstone	LA-ICP-MS	3625.03	29.1251	1609	c	583	14	1794	22	3801	30	McGee, B et al.	http://dx.doi.org/10.1130/B30842.82
BDM-01Spot-182	-14.3964	-56.4054	Diamantino Formation	sandstone	LA-ICP-MS	3805.49	28.7747	1827	c	355	8	1490	20	4009	30	McGee, B et al.	http://dx.doi.org/10.1130/B30842.83
BRZ-01Spot-24	-14.6965	-56.3028	Raizama Formation	sandstone	LA-ICP-MS	904.22	26.0342	12	c	903	24	910	22	927	64	McGee, B et al.	http://dx.doi.org/10.1130/B30842.84
BRZ-01Spot-43	-14.6965	-56.3028	Raizama Formation	sandstone	LA-ICP-MS	907.209	31.9353	38.5	c	903	28	926	32	980	100	McGee, B et al.	http://dx.doi.org/10.1130/B30842.85
BRZ-01Spot-131	-14.6965	-56.3028	Raizama Formation	sandstone	LA-ICP-MS	911.425	26.3918	31.5	c	908	24	927	22	971	68	McGee, B et al.	http://dx.doi.org/10.1130/B30842.86
BRZ-01Spot-39	-14.6965	-56.3028	Raizama Formation	sandstone	LA-ICP-MS	918.612	25.1113	32.5	c	915	24	934	18	980	44	McGee, B et al.	http://dx.doi.org/10.1130/B30842.87
BRZ-01Spot-62	-14.6965	-56.3028	Raizama Formation	sandstone	LA-ICP-MS	927.077	28.0459	10	c	926	26	932	22	946	64	McGee, B et al.	http://dx.doi.org/10.1130/B30842.88
BRZ-01Spot-80	-14.6965	-56.3028	Raizama Formation	sandstone	LA-ICP-MS	929.194	28.0628	11	c	928	26	935	22	950	64	McGee, B et al.	http://dx.doi.org/10.1130/B30842.89
BRZ-01Spot-19	-14.6965	-56.3028	Raizama Formation	sandstone	LA-ICP-MS	930.537	29.0068	5	c	930	26	933	26	940	82	McGee, B et al.	http://dx.doi.org/10.1130/B30842.90
BRZ-01Spot-132	-14.6965	-56.3028	Raizama Formation	sandstone	LA-ICP-MS	932.379	25.4893	29.5	c	929	24	946	20	988	50	McGee, B et al.	http://dx.doi.org/10.1130/B30842.91
BRZ-01Spot-83	-14.6965	-56.3028	Raizama Formation	sandstone	LA-ICP-MS	941.523	37.5911	52.5	c	935	32	967	40	1040	122	McGee, B et al.	http://dx.doi.org/10.1130/B30842.92
BRZ-01Spot-133	-14.6965	-56.3028	Raizama Formation	sandstone	LA-ICP-MS	943.174	22.2903	688	c	648	18	1051	20	2024	38	McGee, B et al.	http://dx.doi.org/10.1130/B30842.93
BRZ-01Spot-38	-14.6965	-56.3028	Raizama Formation	sandstone	LA-ICP-MS	944.497	28.5555	21.5	c	942	26	955	24	985	70	McGee, B et al.	http://dx.doi.org/10.1130/B30842.94
BRZ-01Spot-95	-14.6965	-56.3028	Raizama Formation	sandstone	LA-ICP-MS	946.428	27.8279	12.5	c	945	26	952	20	970	58	McGee, B et al.	http://dx.doi.org/10.1130/B30842.95
BRZ-01Spot-22	-14.6965	-56.3028	Raizama Formation	sandstone	LA-ICP-MS	946.441	28.1001	96	c	933	26	992	22	1125	56	McGee, B et al.	http://dx.doi.org/10.1130/B30842.96
BRZ-01Spot-52	-14.6965	-56.3028	Raizama Formation	sandstone	LA-ICP-MS	951.665	25.7854	3	c	952	24	950	20	946	56	McGee, B et al.	http://dx.doi.org/10.1130/B30842.97
BRZ-01Spot-115	-14.6965	-56.3028	Raizama Formation	sandstone	LA-ICP-MS	986.293	29.4249	25	c	983	26	999	26	1033	78	McGee, B et al.	http://dx.doi.org/10.1130/B30842.98
BRZ-01Spot-126	-14.6965	-56.3028	Raizama Formation	sandstone	LA-ICP-MS	988.293	27.6967	125.5	c	967	26	1047	20	1218	46	McGee, B et al.	http://dx.doi.org/10.1130/B30842.99
BRZ-01Spot-129	-14.6965	-56.3028	Raizama Formation	sandstone	LA-ICP-MS	997.93	33.4225	77	c	986	28	1036	34	1140	98	McGee, B et al.	http://dx.doi.org/10.1130/B30842.100
BRZ-01Spot-90	-14.6965	-56.3028	Raizama Formation	sandstone	LA-ICP-MS	999.097	32.0216	33	c	1003	28	983	30	937	96	McGee, B et al.	http://dx.doi.org/10.1130/B30842.101
BRZ-01Spot-63	-14.6965	-56.3028	Raizama Formation	sandstone	LA-ICP-MS	1020.39	28.1559	48	c	1013	26	1044	20	1109	54	McGee, B et al.	http://dx.doi.org/10.1130/B30842.102
BRZ-01Spot-144	-14.6965	-56.3028	Raizama Formation	sandstone	LA-ICP-MS	1022.44	30.9437	48	c	1015	28	1046	24	1111	66	McGee, B et al.	http://dx.doi.org/10.1130/B30842.103
BRZ-01Spot-28	-14.6965	-56.3028	Raizama Formation	sandstone	LA-ICP-MS	1023.33	35.2628	58.5	c	1014	30	1052	34	1131	96	McGee, B et al.	http://dx.doi.org/10.1130/B30842.104
BRZ-01Spot-72	-14.6965	-56.3028	Raizama Formation	sandstone	LA-ICP-MS	1031.14	30.6836	1	c	1031	28	1031	24	1033	66	McGee, B et al.	http://dx.doi.org/10.1130/B30842.105
BRZ-01Spot-119	-14.6965	-56.3028	Raizama Formation	sandstone	LA-ICP-MS	1036.32	35.2195	9	c	1035	32	1041	28	1053	76	McGee, B et al.	http://dx.doi.org/10.1130/B30842.106
BRZ-01Spot-47	-14.6965	-56.3028	Raizama Formation	sandstone	LA-ICP-MS	1038.91	33.8569	43	c	1032	30	1060	28	1118	78	McGee, B et al.	http://dx.doi.org/10.1130/B30842.107
BRZ-01Spot-29	-14.6965	-56.3028	Raizama Formation	sandstone	LA-ICP-MS	1043.5	32.5517	34.5	c	1038	30	1060	24	1107	62	McGee, B et al.	http://dx.doi.org/10.1130/B30842.108
BRZ-01Spot-23	-14.6965	-56.3028	Raizama Formation	sandstone	LA-ICP-MS	1050.66	30.0892	29	c	1046	28	1065	22	1104	54	McGee, B et al.	http://dx.doi.org/10.1130/B30842.109
BRZ-01Spot-106	-14.6965	-56.3028	Raizama Formation	sandstone	LA-ICP-MS	1051.95	29.5606	21.5	c	1055	28	1041	20	1012	50	McGee, B et al.	http://dx.doi.org/10.1130/B30842.110
BRZ-01Spot-74	-14.6965	-56.3028	Raizama Formation	sandstone	LA-ICP-MS	1059.01	29.5512	46.5	c	1051	28	1082	20	1144	46	McGee, B et al.	http://dx.doi.org/10.1130/B30842.111
BRZ-01Spot-117	-14.6965	-56.3028	Raizama Formation	sandstone	LA-ICP-MS	1061.54	29.8368	3	c	1062	28	1060	22	1056	52	McGee, B et al.	http://dx.doi.org/10.1130/B30842.112
BRZ-01Spot-16	-14.6965	-56.3028	Raizama Formation	sandstone	LA-ICP-MS	1071.61	29.3447	21.5	c	1068	28	1082	20	1111	44	McGee, B et al.	http://dx.doi.org/10.1130/B30842.113
BRZ-01Spot-91	-14.6965	-56.3028	Raizama Formation	sandstone	LA-ICP-MS	1089.67	32.0489	76.5	c	1074	30	1126	22	1227	50	McGee, B et al.	http://dx.doi.org/10.1130/B30842.114
BRZ-01Spot-59	-14.6965	-56.3028	Raizama Formation	sandstone	LA-ICP-MS	1102.33	33.4942	76.5	c	1086	32	1138	22	1239	46	McGee, B et al.	http://dx.doi.org/10.1130/B30842.115
BRZ-01Spot-37	-14.6965	-56.3028	Raizama Formation	sandstone	LA-ICP-MS	1144.52	30.3222	200.5	c	1078	28	1219	20	1479	42	McGee, B et al.	http://dx.doi.org/10.1130/B30842.116
BRZ-01Spot-2	-14.6965	-56.3028	Raizama Formation	sandstone	LA-ICP-MS	1150.31	35.7005	1.5	c	1150	32	1151	26	1153	68	McGee, B et al.	http://dx.doi.org/10.1130/B30842.117
BRZ-01Spot-128	-14.6965	-56.3028	Raizama Formation	sandstone	LA-ICP-MS	1150.84	32.8628	26.5	c	1145	30	1164	24	1198	56	McGee, B et al.	http://dx.doi.org/10.1130/B30842.118
BRZ-01Spot-41	-14.6965	-56.3028	Raizama Formation	sandstone	LA-ICP-MS	1153.21	31.8411	40	c	1144	30	1172	22	1224	46	McGee, B et al.	http://dx.doi.org/10.1130/B30842.119
BRZ-01Spot-124	-14.6965	-56.3028	Raizama Formation	sandstone	LA-ICP-MS	1155.16	36.014	5.5	c	1154	32	1158	28	1165	70	McGee, B et al.	http://dx.doi.org/10.1130/B30842.120
BRZ-01Spot-33	-14.6965	-56.3028	Raizama Formation	sandstone	LA-ICP-MS	1171.88	34.1902	36.5	c	1163	32	1189	22	1236	50	McGee, B et al.	http://dx.doi.org/10.1130/B30842.121
BRZ-01Spot-70	-14.6965	-56.3028	Raizama Formation	sandstone	LA-ICP-MS	1172.03	34.1048	21.5	c	1167	32	1182	22	1210	50	McGee, B et al.	http://dx.doi.org/10.1130/B30842.122
BRZ-01Spot-140	-14.6965	-56.3028	Raizama Formation	sandstone	LA-ICP-MS	1172.23	32.1049	65.5	c	1155	30	1201	22	1286	46	McGee, B et al.	http://dx.doi.org/10.1130/B30842.123
BRZ-01Spot-73	-14.6965	-56.3028	Raizama Formation	sandstone	LA-ICP-MS	1177.67	32.0897	11.5	c	1175	30	1183	22	1198	48	McGee, B et al.	http://dx.doi.org/10.1130/B30842.124
BRZ-01Spot-85	-14.6965	-56.3028	Raizama Formation	sandstone	LA-ICP-MS	1178.93	43.0802	69.5	c	1160	36	1210	34	1299	88	McGee, B et al.	http://dx.doi.org/10.1130/B30842.125
BRZ-01Spot-50	-14.6965	-56.3028	Raizama Formation	sandstone	LA-ICP-MS	1182.54	31.7992	6.5	c	1184	30	1179	20	1171	46	McGee, B et al.	http://dx.doi.org/10.1130/B30842.126
BRZ-01Spot-31	-14.6965	-56.3028	Raizama Formation	sandstone	LA-ICP-MS	1182.84	31.4522	20	c	1178	30	1192	20	1218	42	McGee, B et al.	http://dx.doi.org/10.1130/B30842.127
BRZ-01Spot-12	-14.6965	-56.3028	Raizama Formation	sandstone	LA-ICP-MS	1183.08	33.8041	43	c	1172	32	1202	22	1258	46	McGee, B et al.	http://dx.doi.org/10.1130/B30842.128
BRZ-01Spot-6	-14.6965	-56.3028	Raizama Formation	sandstone	LA-ICP-MS	1186.23	32.0935	1	c	1186	30	1186	22	1188	48	McGee, B et al.	http://dx.doi.org/10.1130/B30842.129
BRZ-01Spot-77	-14.6965	-56.3028	Raizama Formation	sandstone	LA-ICP-MS	1187.71	31.881	3	c	1187	30	1189	22	1193	46	McGee, B et al.	http://dx.doi.org/10.1130/B30842.130
BRZ-01Spot-99	-14.6965	-56.3028	Raizama Formation	sandstone	LA-ICP-MS	1188.28	33.6789	9.5	c	1186	32	1193	22	1205	46	McGee, B et al.	http://dx.doi.org/10.1130/B30842.131
BRZ-01Spot-64	-14.6965	-56.3028	Raizama Formation	sandstone	LA-ICP-MS	1201.09	35.837	16	c	1197	32	1209	26	1229	62	McGee, B et al.	http://dx.doi.org/10.1130/B30842.132
BRZ-01Spot-121	-14.6965	-56.3028	Raizama Formation	sandstone	LA-ICP-MS	1201.17	34.3282	20	c	1196	32	1210	22	1236	50	McGee, B et al.	http://dx.doi.org/10.1130/B30842.133
BRZ-01Spot-134	-14.6965	-56.3028	Raizama Formation	sandstone	LA-ICP-MS	1204.02	36.0237	8	c	1202	34	1208	24	1218	50	McGee, B et al.	http://dx.doi.org/10.1130/B30842.134
BRZ-01Spot-118	-14.6965	-56.3028	Raizama Formation	sandstone	LA-ICP-MS	1211.37	34.1495	20	c	1206	32	1221	22	1246	48	McGee, B et al.	http://dx.doi.org/10.1130/B30842.135
BRZ-01Spot-15	-14.6965	-56.3028	Raizama Formation	sandstone	LA-ICP-MS	1214.81	34.0171	41	c	1203	32	1233	22	1285	46	McGee, B et al.	http://dx.doi.org/10.1130/B30842.136
BRZ-01Spot-86	-14.6965	-56.3028	Raizama Formation	sandstone	LA-ICP-MS	1216.35	38.8271	12.5	c	1213	34	1222	28	1238	70	McGee, B et al.	http://dx.doi.org/10.1130/B30842.137
BRZ-01Spot-44	-14.6965	-56.3028	Raizama Formation	sandstone	LA-ICP-MS	1222.64	32.8815	30	c	1214	30	1236	22	1274	50	McGee, B et al.	http://dx.doi.org/10.1130/B30842.138
BRZ-01Spot-97	-14.6965	-56.3028	Raizama Formation	sandstone	LA-ICP-MS	1228.1	33.6434	4	c	1227	32	1230	22	1235	44	McGee, B et al.	http://dx.doi.org/10.1130/B30842.139
BRZ-01Spot-141	-14.6965	-56.3028	Raizama Formation	sandstone	LA-ICP-MS	1239.21	35.7496	11	c	1236	34	1244	24	1258	46	McGee, B et al.	http://dx.doi.org/10.1130/B30842.140
BRZ-01Spot-21	-14.6965	-56.3028	Raizama Formation	sandstone	LA-ICP-MS	1240.32	35.8065	21	c	1234	34	1249	22	1276	46	McGee, B et al.	http://dx.doi.org/10.1130/B30842.141
BRZ-01Spot-107	-14.6965	-56.3028	Raizama Formation	sandstone	LA-ICP-MS	1253.88	38.357	33.5	c	1263	34	1238	28	1196	66	McGee, B et al.	http://dx.doi.org/10.1130/B30842.142
BRZ-01Spot-92	-14.6965	-56.3028	Raizama Formation	sandstone	LA-ICP-MS	1263.8	34.6989	14	c	1268	32	1258	22	1240	50	McGee, B et al.	http://dx.doi.org/10.1130/B30842.143
BRZ-01Spot-110	-14.6965	-56.3028	Raizama Formation	sandstone	LA-ICP-MS	1264.49	39.9645	158	c	1192	34	1310	28	1508	60	McGee, B et al.	http://dx.doi.org/10.1130/B30842.144
BRZ-01Spot-65	-14.6965	-56.3028	Raizama Formation	sandstone	LA-ICP-MS	1265.91	36.1204	13.5	c	1270	34	1260	24	1243	48	McGee, B et al.	http://dx.doi.org/10.1130/B30842.145
BRZ-01Spot-20	-14.6965	-56.3028	Raizama Formation	sandstone	LA-ICP-MS	1272.8	38.4497	28	c	1263	36	1284	24	1319	50	McGee, B et al.	http://dx.doi.org/10.1130/B30842.146
BRZ-01Spot-137	-14.6965	-56.3028	Raizama Formation	sandstone	LA-ICP-MS	1275.49	33.9738	1.5	c	1275	32	1276	22	1278	44	McGee, B et al.	http://dx.doi.org/10.1130/B30842.147
BRZ-01Spot-75	-14.6965	-56.3028	Raizama Formation	sandstone	LA-ICP-MS	1290.35	36.0997	1	c	1290	34	1291	22	1292	46	McGee, B et al.	http://dx.doi.org/10.1130/B30842.148
BRZ-01Spot-42	-14.6965	-56.3028	Raizama Formation	sandstone	LA-ICP-MS	1308.29	34.7062	8.5	c	1305	32	1311	22	1322	46	McGee, B et al.	http://dx.doi.org/10.1130/B30842.149
BRZ-01Spot-58	-14.6965	-56.3028	Raizama Formation	sandstone	LA-ICP-MS	1314.36	41.7106	184.5	c	1209	36	1349	28	1578	56	McGee, B et al.	http://dx.doi.org/10.1130/B30842.150
BRZ-01Spot-57	-14.6965	-56.3028	Raizama Formation	sandstone	LA-ICP-MS	1321.76	35.6567	11.5	c	1317	34	1326	22	1340	42	McGee, B et al.	http://dx.doi.org/10.1130/B30842.151
BRZ-01Spot-18	-14.6965	-56.3028	Raizama Formation	sandstone	LA-ICP-MS	1325.88	35.6579	457.5	c	986	26	1315	24	1901	52	McGee, B et al.	http://dx.doi.org/10.1130/B30842.152
BRZ-01Spot-143	-14.6965	-56.3028	Raizama Formation	sandstone	LA-ICP-MS	1334.39	48.6968	77	c	1295	40	1354	32	1449	74	McGee, B et al.	http://dx.doi.org/10.1130/B30842.153
BRZ-01Spot-61	-14.6965	-56.3028	Raizama Formation	sandstone	LA-ICP-MS	1335.9	40.9493	30	c	1322	34	1345	28	1382	64	McGee, B et al.	http://dx.doi.org/10.1130/B30842.154
BRZ-01Spot-10	-14.6965	-56.3028	Raizama Formation	sandstone	LA-ICP-MS	1357.05	38.0828	38.5	c	1337	36	1367	22	1414	44	McGee, B et al.	http://dx.doi.org/10.1130/B30842.155
BRZ-01Spot-109	-14.6965	-56.3028	Raizama Formation	sandstone	LA-ICP-MS	1399.51	39.4893	6	c	1403	36	1398	24	1391	48	McGee, B et al.	http://dx.doi.org/10.1130/B30842.156
BRZ-01Spot-113	-14.6965	-56.3028	Raizama Formation	sandstone	LA-ICP-MS	1413.85	48.464	36	c	1435	42	1406	30	1363	64	McGee, B et al.	http://dx.doi.org/10.1130/B30842.157
BRZ-01Spot-14	-14.6965	-56.3028	Raizama Formation	sandstone	LA-ICP-MS	1491.81	38	25	c	1468	38	1488	24	1518	38	McGee, B et al.	http://dx.doi.org/10.1130/B30842.158
BRZ-01Spot-69	-14.6965	-56.3028	Raizama Formation	sandstone	LA-ICP-MS	1505.07	49.053	12	c	1493	40	1503	28	1517	58	McGee, B et al.	http://dx.doi.org/10.1130/B30842.159
BRZ-01Spot-34	-14.6965	-56.3028	Raizama Formation	sandstone	LA-ICP-MS	1551.96	41.1784	39	c	1506	40	1538	24	1584	42	McGee, B et al.	http://dx.doi.org/10.1130/B30842.160
BRZ-01Spot-25	-14.6965	-56.3028	Raizama Formation	sandstone	LA-ICP-MS	1553	42.4212	0	c	1553	40	1553	24	1553	44	McGee, B et al.	http://dx.doi.org/10.1130/B30842.161
BRZ-01Spot-17	-14.6965	-56.3028	Raizama Formation	sandstone	LA-ICP-MS	1606.94	31.8685	604	c	928	24	1365	22	2136	38	McGee, B et al.	http://dx.doi.org/10.1130/B30842.162
BRZ-01Spot-67	-14.6965	-56.3028	Raizama Formation	sandstone	LA-ICP-MS	1780.94	38.4133	155	c	1535	40	1670	24	1845	38	McGee, B et al.	http://dx.doi.org/10.1130/B30842.163
BRZ-01Spot-76	-14.6965	-56.3028	Raizama Formation	sandstone	LA-ICP-MS	1984.5	38.8319	3	c	1990	48	1987	26	1984	38	McGee, B et al.	http://dx.doi.org/10.1130/B30842.164
BRZ-02Spot-65	-14.3964	-56.4054	Raizama Formation	sandstone	LA-ICP-MS	901.579	24.648	15.5	c	900	22	909	22	931	74	McGee, B et al.	http://dx.doi.org/10.1130/B30842.165
BRZ-02Spot-89	-14.3964	-56.4054	Raizama Formation	sandstone	LA-ICP-MS	906.932	24.1057	44.5	c	902	22	928	20	991	60	McGee, B et al.	http://dx.doi.org/10.1130/B30842.166
BRZ-02Spot-80	-14.3964	-56.4054	Raizama Formation	sandstone	LA-ICP-MS	910.007	27.329	28	c	907	24	924	26	963	86	McGee, B et al.	http://dx.doi.org/10.1130/B30842.167
BRZ-02Spot-52	-14.3964	-56.4054	Raizama Formation	sandstone	LA-ICP-MS	910.768	27.4815	7.5	c	910	24	915	28	925	92	McGee, B et al.	http://dx.doi.org/10.1130/B30842.168
BRZ-02Spot-136	-14.3964	-56.4054	Raizama Formation	sandstone	LA-ICP-MS	923.652	25.6083	40.5	c	919	24	943	18	1000	52	McGee, B et al.	http://dx.doi.org/10.1130/B30842.169
BRZ-02Spot-49	-14.3964	-56.4054	Raizama Formation	sandstone	LA-ICP-MS	925.964	23.6064	9	c	925	22	930	18	943	52	McGee, B et al.	http://dx.doi.org/10.1130/B30842.170
BRZ-02Spot-18	-14.3964	-56.4054	Raizama Formation	sandstone	LA-ICP-MS	926.318	25.5452	21	c	924	24	937	18	966	52	McGee, B et al.	http://dx.doi.org/10.1130/B30842.171
BRZ-02Spot-86	-14.3964	-56.4054	Raizama Formation	sandstone	LA-ICP-MS	926.435	26.3039	38.5	c	922	24	945	22	999	64	McGee, B et al.	http://dx.doi.org/10.1130/B30842.172
BRZ-02Spot-2	-14.3964	-56.4054	Raizama Formation	sandstone	LA-ICP-MS	937.939	25.9894	8.5	c	937	24	942	20	954	60	McGee, B et al.	http://dx.doi.org/10.1130/B30842.173
BRZ-02Spot-57	-14.3964	-56.4054	Raizama Formation	sandstone	LA-ICP-MS	940.987	26.5598	9.5	c	942	24	936	22	923	72	McGee, B et al.	http://dx.doi.org/10.1130/B30842.174
BRZ-02Spot-127	-14.3964	-56.4054	Raizama Formation	sandstone	LA-ICP-MS	941.846	26.207	24.5	c	939	24	954	22	988	62	McGee, B et al.	http://dx.doi.org/10.1130/B30842.175
BRZ-02Spot-36	-14.3964	-56.4054	Raizama Formation	sandstone	LA-ICP-MS	990.764	26.291	6	c	990	24	993	20	1002	60	McGee, B et al.	http://dx.doi.org/10.1130/B30842.176
BRZ-02Spot-20	-14.3964	-56.4054	Raizama Formation	sandstone	LA-ICP-MS	993.72	23.9478	220.5	c	946	22	1089	18	1387	40	McGee, B et al.	http://dx.doi.org/10.1130/B30842.177
BRZ-02Spot-28	-14.3964	-56.4054	Raizama Formation	sandstone	LA-ICP-MS	1002.49	25.5101	12	c	1004	24	997	18	980	48	McGee, B et al.	http://dx.doi.org/10.1130/B30842.178
BRZ-02Spot-130	-14.3964	-56.4054	Raizama Formation	sandstone	LA-ICP-MS	1006.48	29.1722	38	c	1001	26	1025	24	1077	70	McGee, B et al.	http://dx.doi.org/10.1130/B30842.179
BRZ-02Spot-138	-14.3964	-56.4054	Raizama Formation	sandstone	LA-ICP-MS	1007.18	27.7252	36	c	1002	26	1025	20	1074	50	McGee, B et al.	http://dx.doi.org/10.1130/B30842.180
BRZ-02Spot-116	-14.3964	-56.4054	Raizama Formation	sandstone	LA-ICP-MS	1010.29	27.4292	30	c	1006	26	1025	18	1066	46	McGee, B et al.	http://dx.doi.org/10.1130/B30842.181
BRZ-02Spot-35	-14.3964	-56.4054	Raizama Formation	sandstone	LA-ICP-MS	1015.4	29.4596	4.5	c	1016	26	1013	26	1007	78	McGee, B et al.	http://dx.doi.org/10.1130/B30842.182
BRZ-02Spot-47	-14.3964	-56.4054	Raizama Formation	sandstone	LA-ICP-MS	1022.53	26.8064	11	c	1024	24	1017	22	1002	66	McGee, B et al.	http://dx.doi.org/10.1130/B30842.183
BRZ-02Spot-9	-14.3964	-56.4054	Raizama Formation	sandstone	LA-ICP-MS	1032.37	32.6393	22.5	c	1029	28	1043	30	1074	90	McGee, B et al.	http://dx.doi.org/10.1130/B30842.184
BRZ-02Spot-139	-14.3964	-56.4054	Raizama Formation	sandstone	LA-ICP-MS	1040.24	31.6634	55.5	c	1031	28	1067	26	1142	72	McGee, B et al.	http://dx.doi.org/10.1130/B30842.185
BRZ-02Spot-14	-14.3964	-56.4054	Raizama Formation	sandstone	LA-ICP-MS	1046.22	27.9224	1.5	c	1046	26	1047	20	1049	52	McGee, B et al.	http://dx.doi.org/10.1130/B30842.186
BRZ-02Spot-125	-14.3964	-56.4054	Raizama Formation	sandstone	LA-ICP-MS	1051.17	27.6447	37.5	c	1045	26	1070	18	1120	46	McGee, B et al.	http://dx.doi.org/10.1130/B30842.187
BRZ-02Spot-26	-14.3964	-56.4054	Raizama Formation	sandstone	LA-ICP-MS	1112.73	30.0516	24.5	c	1108	26	1125	24	1157	68	McGee, B et al.	http://dx.doi.org/10.1130/B30842.188
BRZ-02Spot-114	-14.3964	-56.4054	Raizama Formation	sandstone	LA-ICP-MS	1126.73	29.6117	23.5	c	1122	28	1138	18	1169	44	McGee, B et al.	http://dx.doi.org/10.1130/B30842.189
BRZ-02Spot-55	-14.3964	-56.4054	Raizama Formation	sandstone	LA-ICP-MS	1135.7	30.1939	8.5	c	1134	28	1140	20	1151	50	McGee, B et al.	http://dx.doi.org/10.1130/B30842.190
BRZ-02Spot-85	-14.3964	-56.4054	Raizama Formation	sandstone	LA-ICP-MS	1151.28	30.2411	32.5	c	1144	28	1167	20	1209	48	McGee, B et al.	http://dx.doi.org/10.1130/B30842.191
BRZ-02Spot-60	-14.3964	-56.4054	Raizama Formation	sandstone	LA-ICP-MS	1152.7	27.8011	11.5	c	1155	26	1147	18	1132	44	McGee, B et al.	http://dx.doi.org/10.1130/B30842.192
BRZ-02Spot-118	-14.3964	-56.4054	Raizama Formation	sandstone	LA-ICP-MS	1152.84	39.6026	30.5	c	1146	34	1167	32	1207	84	McGee, B et al.	http://dx.doi.org/10.1130/B30842.193
BRZ-02Spot-76	-14.3964	-56.4054	Raizama Formation	sandstone	LA-ICP-MS	1156.93	30.1456	9	c	1155	28	1161	20	1173	48	McGee, B et al.	http://dx.doi.org/10.1130/B30842.194
BRZ-02Spot-106	-14.3964	-56.4054	Raizama Formation	sandstone	LA-ICP-MS	1157.85	29.9112	4	c	1157	28	1160	20	1165	46	McGee, B et al.	http://dx.doi.org/10.1130/B30842.195
BRZ-02Spot-22	-14.3964	-56.4054	Raizama Formation	sandstone	LA-ICP-MS	1159.04	30.6893	22.5	c	1154	28	1169	22	1199	52	McGee, B et al.	http://dx.doi.org/10.1130/B30842.196
BRZ-02Spot-12	-14.3964	-56.4054	Raizama Formation	sandstone	LA-ICP-MS	1161.09	29.5442	14	c	1158	28	1167	18	1186	42	McGee, B et al.	http://dx.doi.org/10.1130/B30842.197
BRZ-02Spot-70	-14.3964	-56.4054	Raizama Formation	sandstone	LA-ICP-MS	1164.63	32.7567	24.5	c	1159	30	1176	22	1208	54	McGee, B et al.	http://dx.doi.org/10.1130/B30842.198
BRZ-02Spot-79	-14.3964	-56.4054	Raizama Formation	sandstone	LA-ICP-MS	1164.78	30.7323	21	c	1160	28	1175	20	1202	52	McGee, B et al.	http://dx.doi.org/10.1130/B30842.199
BRZ-02Spot-37	-14.3964	-56.4054	Raizama Formation	sandstone	LA-ICP-MS	1171.8	28.4782	8	c	1170	26	1175	20	1186	48	McGee, B et al.	http://dx.doi.org/10.1130/B30842.200
BRZ-02Spot-32	-14.3964	-56.4054	Raizama Formation	sandstone	LA-ICP-MS	1187.86	30.0205	14	c	1191	28	1181	18	1163	46	McGee, B et al.	http://dx.doi.org/10.1130/B30842.201
BRZ-02Spot-129	-14.3964	-56.4054	Raizama Formation	sandstone	LA-ICP-MS	1188.9	31.5291	31	c	1181	30	1203	20	1243	42	McGee, B et al.	http://dx.doi.org/10.1130/B30842.202
BRZ-02Spot-19	-14.3964	-56.4054	Raizama Formation	sandstone	LA-ICP-MS	1204.44	29.6225	24	c	1210	28	1193	18	1162	42	McGee, B et al.	http://dx.doi.org/10.1130/B30842.203
BRZ-02Spot-104	-14.3964	-56.4054	Raizama Formation	sandstone	LA-ICP-MS	1227.25	34.3905	55	c	1210	30	1250	24	1320	58	McGee, B et al.	http://dx.doi.org/10.1130/B30842.204
BRZ-02Spot-7	-14.3964	-56.4054	Raizama Formation	sandstone	LA-ICP-MS	1230.69	32.4794	2.5	c	1230	30	1232	20	1235	48	McGee, B et al.	http://dx.doi.org/10.1130/B30842.205
BRZ-02Spot-24	-14.3964	-56.4054	Raizama Formation	sandstone	LA-ICP-MS	1285.54	41.0236	28.5	c	1275	34	1296	30	1332	72	McGee, B et al.	http://dx.doi.org/10.1130/B30842.206
BRZ-02Spot-30	-14.3964	-56.4054	Raizama Formation	sandstone	LA-ICP-MS	1290.52	31.6821	183.5	c	1194	28	1332	20	1561	42	McGee, B et al.	http://dx.doi.org/10.1130/B30842.207
BRZ-02Spot-74	-14.3964	-56.4054	Raizama Formation	sandstone	LA-ICP-MS	1301.81	32.6224	7.5	c	1299	30	1304	20	1314	44	McGee, B et al.	http://dx.doi.org/10.1130/B30842.208
BRZ-02Spot-115	-14.3964	-56.4054	Raizama Formation	sandstone	LA-ICP-MS	1306.45	32.4114	26	c	1296	30	1315	20	1348	42	McGee, B et al.	http://dx.doi.org/10.1130/B30842.209
BRZ-02Spot-122	-14.3964	-56.4054	Raizama Formation	sandstone	LA-ICP-MS	1306.53	34.4851	37.5	c	1291	32	1320	20	1366	44	McGee, B et al.	http://dx.doi.org/10.1130/B30842.210
BRZ-02Spot-42	-14.3964	-56.4054	Raizama Formation	sandstone	LA-ICP-MS	1314.59	34.1673	9	c	1318	30	1311	22	1300	52	McGee, B et al.	http://dx.doi.org/10.1130/B30842.211
BRZ-02Spot-94	-14.3964	-56.4054	Raizama Formation	sandstone	LA-ICP-MS	1317.25	34.4281	10.5	c	1313	32	1321	20	1334	44	McGee, B et al.	http://dx.doi.org/10.1130/B30842.212
BRZ-02Spot-120	-14.3964	-56.4054	Raizama Formation	sandstone	LA-ICP-MS	1318.62	35.0608	38	c	1302	32	1331	22	1378	46	McGee, B et al.	http://dx.doi.org/10.1130/B30842.213
BRZ-02Spot-119	-14.3964	-56.4054	Raizama Formation	sandstone	LA-ICP-MS	1321.99	34.6235	32	c	1308	32	1333	20	1372	44	McGee, B et al.	http://dx.doi.org/10.1130/B30842.214
BRZ-02Spot-109	-14.3964	-56.4054	Raizama Formation	sandstone	LA-ICP-MS	1341.15	33.8219	13.5	c	1335	32	1345	20	1362	40	McGee, B et al.	http://dx.doi.org/10.1130/B30842.215
BRZ-02Spot-17	-14.3964	-56.4054	Raizama Formation	sandstone	LA-ICP-MS	1347.6	35.6615	3.5	c	1346	32	1349	22	1353	48	McGee, B et al.	http://dx.doi.org/10.1130/B30842.216
BRZ-02Spot-16	-14.3964	-56.4054	Raizama Formation	sandstone	LA-ICP-MS	1353.01	33.9226	12.5	c	1347	32	1357	20	1372	40	McGee, B et al.	http://dx.doi.org/10.1130/B30842.217
BRZ-02Spot-97	-14.3964	-56.4054	Raizama Formation	sandstone	LA-ICP-MS	1365.49	37.0343	54.5	c	1335	32	1378	24	1444	50	McGee, B et al.	http://dx.doi.org/10.1130/B30842.218
BRZ-02Spot-6	-14.3964	-56.4054	Raizama Formation	sandstone	LA-ICP-MS	1365.5	34.9785	1	c	1365	32	1366	20	1367	44	McGee, B et al.	http://dx.doi.org/10.1130/B30842.219
BRZ-02Spot-56	-14.3964	-56.4054	Raizama Formation	sandstone	LA-ICP-MS	1374.94	34.5708	4	c	1377	32	1374	20	1369	42	McGee, B et al.	http://dx.doi.org/10.1130/B30842.220
BRZ-02Spot-81	-14.3964	-56.4054	Raizama Formation	sandstone	LA-ICP-MS	1412.76	39.236	19.5	c	1400	34	1415	24	1439	50	McGee, B et al.	http://dx.doi.org/10.1130/B30842.221
BRZ-02Spot-87	-14.3964	-56.4054	Raizama Formation	sandstone	LA-ICP-MS	1435.23	39.1867	30	c	1413	34	1437	22	1473	48	McGee, B et al.	http://dx.doi.org/10.1130/B30842.222
BRZ-02Spot-33	-14.3964	-56.4054	Raizama Formation	sandstone	LA-ICP-MS	1448.18	37.4651	22	c	1431	32	1449	22	1475	46	McGee, B et al.	http://dx.doi.org/10.1130/B30842.223
BRZ-02Spot-51	-14.3964	-56.4054	Raizama Formation	sandstone	LA-ICP-MS	1460.15	48.1693	58	c	1411	38	1458	28	1527	62	McGee, B et al.	http://dx.doi.org/10.1130/B30842.224
BRZ-02Spot-93	-14.3964	-56.4054	Raizama Formation	sandstone	LA-ICP-MS	1466.65	37.4499	42.5	c	1430	34	1464	22	1515	42	McGee, B et al.	http://dx.doi.org/10.1130/B30842.225
BRZ-02Spot-82	-14.3964	-56.4054	Raizama Formation	sandstone	LA-ICP-MS	1477.2	40.2501	21.5	c	1458	34	1476	22	1501	48	McGee, B et al.	http://dx.doi.org/10.1130/B30842.226
BRZ-02Spot-69	-14.3964	-56.4054	Raizama Formation	sandstone	LA-ICP-MS	1483.4	42.512	66	c	1422	36	1475	24	1554	50	McGee, B et al.	http://dx.doi.org/10.1130/B30842.227
BRZ-02Spot-10	-14.3964	-56.4054	Raizama Formation	sandstone	LA-ICP-MS	1487.07	38.6293	1	c	1488	34	1488	22	1486	44	McGee, B et al.	http://dx.doi.org/10.1130/B30842.228
[truncated: 2,845 more rows]

## Sheet: References
Aguja-Bocanegra, M.A., 2013. Mineralizações epitermal low-sulfidation e do tipo pórfiro superpostas associadas ao magmatismo félsico de 1,88 Ga na parte norte da Província Mineral do Tapajós (PA). Masters dissertation, Institute of Geosciences, University of São Paulo, Brazil, p. 235p (in Portuguese).
[truncated: 40 more rows]
